# Supplementary material for: Deciphering the divergent transcriptomic landscapes of cervical cancer cells grown in 3D and 2D cell culture systems
Source: Front Cell Dev Biol. 2024 Aug 13;12:1413882. doi: 10.3389/fcell.2024.1413882 (PMC11347336; doi:10.3389/fcell.2024.1413882)
Supplement: Supplementary file 1 [file Table2.xlsx]

## Sheet: Sheet1
Supplementary Table 2: List of Primers used for qRT-PCR.
Gene	Forward Primer (5' - 3')	Reverse Primer (5' - 3')
ANKZF1	TCCTGTTCAGGCTCAGGGGAGAG	AGGGCAGACAGGAGAGGCTTGTC
NOS3	CGGCATCACCAGGAAGAAGA	CATGAGCGAGGCGGAGAT
S100A9	GCACCCAGACACCCTGAACCA	GTGTCCAGGTCCTCCATGATG
SERPINB4	CAAAGGGCAGTGGGAGAATA	CCTCCAGCAAGGCAAAATTA
IGFBP3	GTCCAAGCGGGAGACAGAATAT	CCTGGGACTCAGCACATTGA
HPV45 E6/E7	TCGCAGACGTAGGGAAACAC	TCTGCCGAGCTCTCTACTGT
HPV45 E6	CGCTTTGACGATCCAAAGCAA	CACAAATCTGGTAGCTTGTAGG
HPV45 E7	GGAACCTCAGAATGAATTAGATCC	TGCTCGTAACACAACAGGTCA
RPS18	TGTGGTGTTGAGGAAAGCA	CTTCAGTCGCTCCAGGTCTT
