# Supplementary material for: Deciphering the divergent transcriptomic landscapes of cervical cancer cells grown in 3D and 2D cell culture systems
Source: Front Cell Dev Biol. 2024 Aug 13;12:1413882. doi: 10.3389/fcell.2024.1413882 (PMC11347336; doi:10.3389/fcell.2024.1413882)
Supplement: Supplementary file 2 [file Table3.XLSX]

## Sheet: Complete_Expression_Profile
Supplementary Table 3: The Differential Gene Expression Profile Comparing SiHa Cells Cultured in 3D versus 2D Settings.
Gene_Id	Gene_Name	Gene_Chr	Gene_Start	Gene_End	Gene_Strand	BaseMean(3D)	BaseMean(2D)	BaseMean (3D & 2D)	Log2FoldChange	lfcSE	Stat	p-value	padj	3Dvs2D (FDR0.005)
ENSG00000000003	TSPAN6	chrX	100627108	100639991	-	613.682	443.299	507.193	0.472078	0.0958534	4.92499	8.43626e-07	4.49621e-06	Y
ENSG00000000419	DPM1	chr20	50934867	50958555	-	1126.03	1108.95	1115.36	0.0240359	0.0874171	0.274956	0.78335	0.842101	N
ENSG00000000457	SCYL3	chr1	169849631	169894267	-	202.146	153.014	171.438	0.404424	0.140686	2.87465	0.00404471	0.010362	Y
ENSG00000000460	C1orf112	chr1	169662007	169854080	+	271.223	229.212	244.966	0.243477	0.124525	1.95525	0.0505535	0.0927873	N
ENSG00000001036	FUCA2	chr6	143494812	143511720	-	3623.29	3964.31	3836.43	-0.129443	0.089648	-1.4439	0.148768	0.230302	N
ENSG00000001084	GCLC	chr6	53497341	53616970	-	967.193	998.282	986.624	-0.0444956	0.102069	-0.435938	0.662881	0.746943	N
ENSG00000001167	NFYA	chr6	41072945	41099976	+	404.829	586.435	518.332	-0.533816	0.101086	-5.28083	1.28599e-07	7.7607e-07	Y
ENSG00000001460	STPG1	chr1	24356999	24416934	-	164.55	189.463	180.121	-0.201639	0.163316	-1.23465	0.216959	0.313739	N
ENSG00000001461	NIPAL3	chr1	24415802	24472976	+	631.68	947.068	828.797	-0.584176	0.108185	-5.39979	6.67206e-08	4.17162e-07	Y
ENSG00000001497	LAS1L	chrX	65512582	65534775	-	1335.12	1364.03	1353.19	-0.0297778	0.0832516	-0.357684	0.72058	0.793986	N
ENSG00000001617	SEMA3F	chr3	50155045	50189075	+	600.448	354.943	447.007	0.755638	0.193452	3.90607	9.38112e-05	0.000349736	Y
ENSG00000001626	CFTR	chr7	117287120	117715971	+	12.7506	28.2381	22.4303	-1.16604	0.58718	-1.98584	0.0470514	0.087273	N
ENSG00000001629	ANKIB1	chr7	92245974	92401383	+	1959.86	2022.64	1999.09	-0.0459326	0.0763441	-0.601652	0.547405	0.64723	N
ENSG00000001630	CYP51A1	chr7	92112153	92134803	-	3486.99	2856.34	3092.83	0.288184	0.115266	2.50016	0.0124136	0.0277163	Y
ENSG00000001631	KRIT1	chr7	92198969	92246166	-	889.645	849.665	864.658	0.0670596	0.0970039	0.691308	0.489372	0.594608	N
ENSG00000002016	RAD52	chr12	911736	990053	-	229.373	226.278	227.439	0.0155108	0.149716	0.103601	0.917486	0.941591	N
ENSG00000002330	BAD	chr11	64269830	64284704	-	731.589	856.799	809.845	-0.23029	0.105496	-2.18292	0.0290415	0.0578009	N
ENSG00000002549	LAP3	chr4	17577192	17607972	+	1553.46	2033.99	1853.79	-0.389458	0.0895681	-4.34817	1.37275e-05	5.95967e-05	Y
ENSG00000002586	CD99	chrX	2691187	2741309	+	4550.55	5216.78	4966.95	-0.197458	0.0842976	-2.34239	0.0191606	0.0404676	Y
ENSG00000002746	HECW1	chr7	43112629	43566001	+	20.5468	65.623	48.7194	-1.69235	0.3746	-4.51774	6.25031e-06	2.87485e-05	Y
ENSG00000002822	MAD1L1	chr7	1815793	2233243	-	743.256	748.596	746.594	-0.012199	0.095522	-0.127708	0.89838	0.927327	N
ENSG00000002834	LASP1	chr17	38869859	38921770	+	6370.4	10189.9	8757.58	-0.677564	0.0705041	-9.61027	7.2357e-22	1.87807e-20	Y
ENSG00000002919	SNX11	chr17	48103357	48123074	+	289.036	371.313	340.459	-0.361643	0.120319	-3.00571	0.00264964	0.00713427	Y
ENSG00000003056	M6PR	chr12	8940361	8949761	-	3710.21	4026.45	3907.86	-0.117605	0.0713613	-1.64802	0.0993495	0.164309	N
ENSG00000003096	KLHL13	chrX	117897813	118117340	-	5.79861	30.7569	21.3975	-2.38742	0.542019	-4.40467	1.05943e-05	4.69895e-05	Y
ENSG00000003137	CYP26B1	chr2	72129238	72148038	-	313.297	190.067	236.278	0.725533	0.158988	4.56345	5.032e-06	2.35428e-05	Y
ENSG00000003249	DBNDD1	chr16	90004871	90020128	-	190.664	264.501	236.812	-0.47232	0.146492	-3.2242	0.00126326	0.00367205	Y
ENSG00000003393	ALS2	chr2	201700267	201780956	-	621.779	765.03	711.311	-0.298207	0.0841429	-3.54405	0.000394025	0.00127918	Y
ENSG00000003400	CASP10	chr2	201182898	201229406	+	230.409	238.203	235.28	-0.0507131	0.122216	-0.414946	0.678181	0.7596	N
ENSG00000003402	CFLAR	chr2	201116154	201176687	+	1171.18	960.282	1039.37	0.285787	0.0985343	2.90038	0.00372708	0.00964258	Y
ENSG00000003436	TFPI	chr2	187464230	187565760	-	2069.95	1335.8	1611.11	0.631926	0.0904375	6.98743	2.79959e-12	3.08092e-11	Y
ENSG00000003509	NDUFAF7	chr2	37231631	37253403	+	169.288	227.335	205.568	-0.423286	0.13393	-3.16051	0.00157492	0.00446128	Y
ENSG00000003756	RBM5	chr3	50088919	50119021	+	2083.23	1413.42	1664.6	0.558477	0.0795558	7.01994	2.21966e-12	2.47376e-11	Y
ENSG00000003987	MTMR7	chr8	17296794	17413528	-	17.8676	18.2623	18.1143	-0.0305405	0.47397	-0.0644356	0.948623	0.963893	N
ENSG00000003989	SLC7A2	chr8	17497088	17570573	+	216.749	187.124	198.233	0.211144	0.279432	0.75562	0.449877	0.557916	N
ENSG00000004059	ARF5	chr7	127588386	127591700	+	3835.49	4347.05	4155.22	-0.181012	0.0698463	-2.59158	0.00955353	0.0220158	Y
ENSG00000004139	SARM1	chr17	28364356	28404049	+	801.424	1681.85	1351.69	-1.06977	0.136943	-7.81179	5.63809e-15	8.36229e-14	Y
ENSG00000004142	POLDIP2	chr17	28346633	28357527	-	3804.24	5814.87	5060.88	-0.611758	0.0684741	-8.93415	4.10306e-19	8.48628e-18	Y
ENSG00000004399	PLXND1	chr3	129555175	129606818	-	2320.99	655.73	1280.2	1.82228	0.283101	6.43686	1.21972e-10	1.10306e-09	Y
ENSG00000004455	AK2	chr1	33007940	33080996	-	3916.13	3112.64	3413.95	0.331694	0.113555	2.92101	0.00348896	0.0091022	Y
ENSG00000004478	FKBP4	chr12	2794970	2805423	+	4666.92	5804.19	5377.71	-0.314124	0.0953322	-3.29504	0.000984067	0.00293176	Y
ENSG00000004487	KDM1A	chr1	23019443	23083689	+	7618.45	6928.81	7187.43	0.136857	0.0825267	1.65834	0.0972497	0.161343	N
ENSG00000004534	RBM6	chr3	49940007	50100045	+	1136.53	1052.63	1084.09	0.109879	0.0982055	1.11887	0.263195	0.3663	N
ENSG00000004660	CAMKK1	chr17	3860315	3894891	-	111.404	83.9397	94.2389	0.405534	0.19121	2.12088	0.0339316	0.0660916	N
ENSG00000004700	RECQL	chr12	21468910	21501669	-	1820.44	1736.25	1767.82	0.0689445	0.0876982	0.786156	0.431776	0.541083	N
ENSG00000004766	VPS50	chr7	93232340	93361123	+	551.873	581.483	570.379	-0.072819	0.113448	-0.641874	0.520955	0.622582	N
ENSG00000004777	ARHGAP33	chr19	35774532	35788822	+	362.688	227.941	278.471	0.666215	0.184611	3.60876	0.000307664	0.00102388	Y
ENSG00000004779	NDUFAB1	chr16	23581014	23596316	-	1186.23	1240.74	1220.3	-0.063308	0.121697	-0.520212	0.602916	0.696072	N
ENSG00000004838	ZMYND10	chr3	50341110	50345732	-	11.5513	5.94288	8.04604	0.966196	0.647161	1.49298	0.135444	0.213232	N
ENSG00000004846	ABCB5	chr7	20615207	20777038	+	23.9054	15.3349	18.5489	0.637146	0.404515	1.57508	0.115237	0.186167	N
ENSG00000004864	SLC25A13	chr7	96120220	96322147	-	1172.77	1553.63	1410.8	-0.404282	0.0961024	-4.20678	2.59033e-05	0.000106926	Y
ENSG00000004866	ST7	chr7	116953238	117230103	+	664.565	912.362	819.438	-0.455725	0.0932526	-4.88699	1.02388e-06	5.39493e-06	Y
ENSG00000004897	CDC27	chr17	47117703	47189422	-	1397.32	1466.39	1440.49	-0.0686729	0.0961374	-0.714321	0.475029	0.581354	N
ENSG00000004961	HCCS	chrX	11111301	11123086	+	797.682	980.899	912.192	-0.296473	0.107948	-2.74643	0.00602474	0.0147086	Y
ENSG00000004975	DVL2	chr17	7225342	7234517	-	1546.42	1581.62	1568.42	-0.0332255	0.0737857	-0.450298	0.652496	0.737997	N
ENSG00000005007	UPF1	chr19	18831959	18868230	+	4857.12	6485.32	5874.74	-0.417371	0.0751175	-5.55623	2.75656e-08	1.79906e-07	Y
ENSG00000005020	SKAP2	chr7	26667068	26995239	-	1022.01	837.657	906.79	0.287328	0.0856216	3.35578	0.000791402	0.00241429	Y
ENSG00000005022	SLC25A5	chrX	119468422	119471396	+	7726.35	8717.57	8345.86	-0.173908	0.079731	-2.18118	0.0291698	0.0580198	N
ENSG00000005059	MCUB	chr4	109560209	109688719	+	726.362	579.174	634.37	0.328992	0.0915429	3.59386	0.000325814	0.00107905	Y
ENSG00000005073	HOXA11	chr7	27181157	27185232	-	377.294	371.072	373.406	0.0220155	0.109897	0.20033	0.841223	0.885514	N
ENSG00000005075	POLR2J	chr7	102473118	102478907	-	682.8	921.538	832.011	-0.432426	0.0846769	-5.10677	3.27706e-07	1.85559e-06	Y
ENSG00000005100	DHX33	chr17	5440917	5468982	-	699.277	907.9	829.667	-0.375712	0.0782831	-4.7994	1.59142e-06	8.11968e-06	Y
ENSG00000005156	LIG3	chr17	34980512	35009743	+	823.762	1002.04	935.185	-0.281706	0.112897	-2.49525	0.012587	0.0280597	Y
ENSG00000005175	RPAP3	chr12	47661249	47706030	-	853.307	952.373	915.224	-0.15664	0.114714	-1.36549	0.172099	0.259072	N
ENSG00000005189	REXO5	chr16	20806429	20849668	+	134.17	108.231	117.958	0.312827	0.197561	1.58344	0.11332	0.183567	N
ENSG00000005194	CIAPIN1	chr16	57428187	57447420	-	2447.25	3382.85	3032	-0.466559	0.0786936	-5.92881	3.05143e-09	2.28546e-08	Y
ENSG00000005206	SPPL2B	chr19	2328615	2355095	+	2445.81	1766.4	2021.18	0.468554	0.130829	3.58142	0.000341738	0.00112824	Y
ENSG00000005238	FAM214B	chr9	35104112	35116341	-	396.621	382.309	387.676	0.0513357	0.131355	0.390818	0.695932	0.774616	N
ENSG00000005243	COPZ2	chr17	48026167	48038030	-	157.059	384.807	299.402	-1.29645	0.131114	-9.88794	4.69603e-23	1.32336e-21	Y
ENSG00000005249	PRKAR2B	chr7	107044705	107161811	+	1204.53	369.194	682.443	1.70606	0.131636	12.9605	2.04975e-38	1.26851e-36	Y
ENSG00000005302	MSL3	chrX	11758159	11775772	+	727.613	731.65	730.136	-0.00614094	0.0918957	-0.0668251	0.946721	0.962332	N
ENSG00000005339	CREBBP	chr16	3725054	3880713	-	2352.09	2543.42	2471.67	-0.113546	0.101584	-1.11776	0.263671	0.366834	N
ENSG00000005379	TSPOAP1	chr17	58301228	58328795	-	11.357	14.4793	13.3084	-0.351014	0.588326	-0.596631	0.550754	0.650008	N
ENSG00000005436	GCFC2	chr2	75652000	75710985	-	222.579	244.335	236.177	-0.130857	0.125024	-1.04665	0.295261	0.401025	N
ENSG00000005448	WDR54	chr2	74421678	74425755	+	853.978	315.262	517.281	1.43655	0.125999	11.4013	4.11936e-30	1.71073e-28	Y
ENSG00000005469	CROT	chr7	87345664	87399794	+	470.964	778.874	663.408	-0.724796	0.102965	-7.03922	1.93312e-12	2.16359e-11	Y
ENSG00000005483	KMT2E	chr7	105014190	105115019	+	1859.93	1625.95	1713.69	0.192786	0.0907164	2.12515	0.0335745	0.0654768	N
ENSG00000005486	RHBDD2	chr7	75842602	75888926	+	4008.65	3714.48	3824.8	0.109292	0.0898709	1.2161	0.223947	0.322014	N
ENSG00000005513	SOX8	chr16	981770	986979	+	18.9539	47.1421	36.5716	-1.31753	0.391914	-3.36178	0.000774404	0.00236747	Y
ENSG00000005700	IBTK	chr6	82169986	82247754	-	1205.66	1155.28	1174.17	0.0621144	0.084563	0.734533	0.462624	0.570364	N
ENSG00000005801	ZNF195	chr11	3339261	3379222	-	385.94	430.817	413.988	-0.156573	0.128796	-1.21566	0.224113	0.322206	N
ENSG00000005810	MYCBP2	chr13	77044657	77327094	-	1182.95	1411.91	1326.05	-0.255939	0.142358	-1.79786	0.0721996	0.125787	N
ENSG00000005812	FBXL3	chr13	76992598	77027195	-	840.684	838.808	839.512	0.00491675	0.0924609	0.0531765	0.957591	0.970257	N
ENSG00000005882	PDK2	chr17	50094737	50112152	+	375.372	480.108	440.832	-0.358183	0.103514	-3.46022	0.000539725	0.00169872	Y
ENSG00000005884	ITGA3	chr17	50055968	50090481	+	13271.4	7903.92	9916.74	0.747445	0.10834	6.89907	5.23442e-12	5.57761e-11	Y
ENSG00000005889	ZFX	chrX	24149173	24216255	+	1081.68	1373.34	1263.97	-0.344325	0.0722007	-4.76899	1.85149e-06	9.34689e-06	Y
ENSG00000005893	LAMP2	chrX	120426148	120469365	-	5173.01	5360.18	5289.99	-0.0510156	0.0703683	-0.72498	0.468464	0.575371	N
ENSG00000006007	GDE1	chr16	19501693	19522123	-	1715.46	2340.9	2106.36	-0.448322	0.0616094	-7.27685	3.41704e-13	4.18352e-12	Y
ENSG00000006015	REX1BD	chr19	18588685	18592336	+	547.449	532.562	538.144	0.0362322	0.112586	0.321817	0.747591	0.814817	N
ENSG00000006016	CRLF1	chr19	18572220	18607741	-	289.912	116.944	181.807	1.30574	0.179357	7.28009	3.33592e-13	4.09363e-12	Y
ENSG00000006025	OSBPL7	chr17	47807372	47821834	-	300.3	303.486	302.291	-0.0180098	0.18304	-0.0983925	0.921621	0.944422	N
ENSG00000006042	TMEM98	chr17	32927910	32945106	+	19.7823	22.6827	21.5951	-0.197155	0.434478	-0.453774	0.649991	0.736088	N
ENSG00000006047	YBX2	chr17	7288263	7294639	-	222.265	173.777	191.96	0.352195	0.211732	1.6634	0.0962325	0.160009	N
ENSG00000006062	MAP3K14	chr17	45263119	45317029	-	372.286	860.214	677.241	-1.20706	0.134516	-8.97331	2.87734e-19	6.06239e-18	Y
ENSG00000006118	TMEM132A	chr11	60924463	60937159	+	4082.59	1221.82	2294.61	1.7398	0.179223	9.70741	2.80361e-22	7.51168e-21	Y
ENSG00000006125	AP2B1	chr17	35578046	35726413	+	4673.3	5595.48	5249.66	-0.259693	0.0608177	-4.27003	1.95448e-05	8.24476e-05	Y
ENSG00000006194	ZNF263	chr16	3263800	3301401	+	806.169	749.029	770.457	0.106227	0.111441	0.953211	0.340483	0.44975	N
ENSG00000006282	SPATA20	chr17	50543058	50555852	+	1822.33	2171.16	2040.35	-0.252918	0.111931	-2.25958	0.0238471	0.0487854	Y
ENSG00000006283	CACNA1G	chr17	50560715	50627474	+	64.6102	163.21	126.235	-1.33765	0.228622	-5.85092	4.88871e-09	3.55852e-08	Y
ENSG00000006327	TNFRSF12A	chr16	3018445	3022383	+	5799.8	10331.6	8632.17	-0.833172	0.0712997	-11.6855	1.51209e-31	6.87675e-30	Y
ENSG00000006377	DLX6	chr7	97005553	97011040	+	16.9155	48.5776	36.7043	-1.5182	0.91808	-1.65367	0.0981943	0.162688	N
ENSG00000006432	MAP3K9	chr14	70722526	70809534	-	1022.28	870.179	927.218	0.231771	0.0945155	2.4522	0.0141986	0.0310946	Y
ENSG00000006451	RALA	chr7	39623565	39708120	+	981.095	1171.51	1100.11	-0.255134	0.0908637	-2.80788	0.00498687	0.0124188	Y
ENSG00000006453	BAIAP2L1	chr7	98291650	98401090	-	1674.07	1343.32	1467.35	0.316481	0.0879944	3.5966	0.000322402	0.00106887	Y
ENSG00000006459	KDM7A	chr7	140084746	140176983	-	1022.46	255.523	543.124	1.99928	0.21758	9.18872	3.97554e-20	8.93705e-19	Y
ENSG00000006530	AGK	chr7	141551278	141655244	+	761.569	904.351	850.808	-0.245536	0.108283	-2.26754	0.0233571	0.0479258	Y
ENSG00000006534	ALDH3B1	chr11	68008578	68029282	+	1423.97	1949.66	1752.52	-0.453644	0.144589	-3.13748	0.00170405	0.00478669	Y
ENSG00000006555	TTC22	chr1	54779712	54801323	-	37.6557	49.2603	44.9086	-0.391205	0.274818	-1.42351	0.154589	0.237359	N
ENSG00000006576	PHTF2	chr7	77798792	77957503	+	913.268	1266.37	1133.96	-0.471644	0.0941478	-5.00961	5.45394e-07	2.98538e-06	Y
ENSG00000006607	FARP2	chr2	241356285	241494841	+	614.275	808.505	735.669	-0.397899	0.0982669	-4.04917	5.14005e-05	0.000201378	Y
ENSG00000006625	GGCT	chr7	30496621	30504841	-	569.889	650.529	620.289	-0.188423	0.12307	-1.53102	0.125765	0.200454	N
ENSG00000006634	DBF4	chr7	87876216	87909553	+	755.846	756.533	756.275	0.0010279	0.119349	0.0086126	0.993128	0.995399	N
ENSG00000006638	TBXA2R	chr19	3594507	3606875	-	19.2272	12.5157	15.0325	0.607172	0.462425	1.31302	0.189178	0.280162	N
ENSG00000006652	IFRD1	chr7	112422968	112481017	+	1466.62	2134.85	1884.26	-0.540796	0.15926	-3.39568	0.000684586	0.00211666	Y
ENSG00000006695	COX10	chr17	14069490	14231736	+	305.956	375.812	349.616	-0.298896	0.115078	-2.59734	0.00939491	0.0216978	Y
ENSG00000006704	GTF2IRD1	chr7	74453790	74602604	+	788.536	986.191	912.07	-0.324103	0.107933	-3.00281	0.00267501	0.00719767	Y
ENSG00000006712	PAF1	chr19	39385629	39391154	-	1571.18	1896.83	1774.71	-0.270711	0.0815526	-3.31947	0.000901894	0.00271256	Y
ENSG00000006715	VPS41	chr7	38722974	38932394	-	1022.97	1016.83	1019.13	0.0101093	0.0928662	0.108859	0.913314	0.938271	N
ENSG00000006740	ARHGAP44	chr17	12789498	12991643	+	22.6609	6.63016	12.6417	1.77732	0.504915	3.52004	0.000431479	0.00138878	Y
ENSG00000006744	ELAC2	chr17	12991612	13018065	-	2392.56	3363.91	2999.65	-0.491058	0.0668853	-7.3418	2.10738e-13	2.63523e-12	Y
ENSG00000006747	SCIN	chr7	12570577	12660182	+	66.0835	42.0825	51.0829	0.645511	0.339437	1.90171	0.0572086	0.103119	N
ENSG00000006756	ARSD	chrX	2903972	2929349	-	467.209	242.264	326.619	0.941482	0.141266	6.6646	2.65381e-11	2.58996e-10	Y
ENSG00000006757	PNPLA4	chrX	7898247	7927739	-	410.077	460.258	441.44	-0.163732	0.123009	-1.33106	0.183169	0.272851	N
ENSG00000006831	ADIPOR2	chr12	1688574	1788674	+	2319.94	1982.04	2108.76	0.227789	0.0669194	3.40394	0.000664223	0.00205814	Y
ENSG00000006837	CDKL3	chr5	134286350	134371047	-	27.7015	24.0486	25.4185	0.199604	0.392745	0.508229	0.611293	0.703377	N
ENSG00000007038	PRSS21	chr16	2817180	2826304	+	1358.67	1078.38	1183.49	0.333448	0.104019	3.20565	0.00134758	0.00388635	Y
ENSG00000007047	MARK4	chr19	45079288	45305284	+	869.654	1111.97	1021.1	-0.355913	0.113153	-3.14543	0.00165845	0.00467023	Y
ENSG00000007080	CCDC124	chr19	17933015	17943991	+	946.316	1230.72	1124.07	-0.379375	0.091928	-4.12687	3.67736e-05	0.00014759	Y
ENSG00000007168	PAFAH1B1	chr17	2593210	2685615	+	3754.02	3412.48	3540.56	0.137882	0.092974	1.48301	0.13807	0.216676	N
ENSG00000007202	KIAA0100	chr17	28614446	28645454	-	4158.58	5626.68	5076.14	-0.436191	0.0738412	-5.90715	3.48072e-09	2.58734e-08	Y
ENSG00000007255	TRAPPC6A	chr19	45162928	45178237	-	189.244	231.024	215.356	-0.29292	0.143519	-2.04098	0.0412528	0.0781149	N
ENSG00000007264	MATK	chr19	3777970	3802129	-	19.4724	16.6526	17.71	0.217691	0.468389	0.464765	0.6421	0.729358	N
ENSG00000007341	ST7L	chr1	112523514	112620825	-	249.677	240.07	243.673	0.0606137	0.143299	0.422987	0.672304	0.754935	N
ENSG00000007372	PAX6	chr11	31784779	31817961	-	17.0688	10.1733	12.7591	0.749253	0.593364	1.26272	0.20669	0.301458	N
ENSG00000007376	RPUSD1	chr16	784974	788397	-	1530.49	2290.12	2005.26	-0.582044	0.0825312	-7.0524	1.75854e-12	1.98367e-11	Y
ENSG00000007384	RHBDF1	chr16	58059	76355	-	511.848	640.096	592.003	-0.325227	0.147104	-2.21086	0.0270454	0.0543769	N
ENSG00000007392	LUC7L	chr16	188969	229463	-	893.496	682.882	761.862	0.387259	0.10329	3.74923	0.000177379	0.000621084	Y
ENSG00000007402	CACNA2D2	chr3	50362799	50504244	-	41.6166	37.7065	39.1728	0.137981	0.354673	0.389038	0.697248	0.775768	N
ENSG00000007516	BAIAP3	chr16	1333638	1349441	+	29.6242	11.3625	18.2106	1.38408	0.466238	2.96862	0.0029914	0.00795138	Y
ENSG00000007520	TSR3	chr16	1349240	1351878	-	1430.64	2248.9	1942.05	-0.653155	0.0696672	-9.37537	6.89339e-21	1.64825e-19	Y
ENSG00000007541	PIGQ	chr16	566995	584109	+	2226.17	1925.07	2037.98	0.208504	0.121358	1.71809	0.0857798	0.145496	N
ENSG00000007545	CRAMP1	chr16	1612337	1677908	+	1302.83	980.059	1101.1	0.408875	0.125423	3.25997	0.00111426	0.00328001	Y
ENSG00000007866	TEAD3	chr6	35473597	35497079	-	429.063	570.975	517.758	-0.411766	0.101787	-4.04538	5.22378e-05	0.000204202	Y
ENSG00000007923	DNAJC11	chr1	6634168	6701924	-	1785.52	2133.82	2003.21	-0.256556	0.0867454	-2.95758	0.00310067	0.00821277	Y
ENSG00000007944	MYLIP	chr6	16129086	16148248	+	202.337	194.62	197.514	0.0509876	0.172846	0.294989	0.768002	0.83088	N
ENSG00000007968	E2F2	chr1	23506438	23531233	-	455.469	449.619	451.812	0.0155483	0.105587	0.147256	0.88293	0.916618	N
ENSG00000008018	PSMB1	chr6	170535120	170553307	-	2140.39	2788.5	2545.46	-0.380772	0.0931799	-4.08642	4.38085e-05	0.00017368	Y
ENSG00000008083	JARID2	chr6	15246069	15522042	+	453.926	501.935	483.932	-0.144958	0.123653	-1.17229	0.241081	0.341149	N
ENSG00000008086	CDKL5	chrX	18425583	18653629	+	277.752	216.31	239.351	0.358557	0.148759	2.41032	0.0159385	0.0343755	Y
ENSG00000008128	CDK11A	chr1	1702379	1724357	-	1051.06	1210.28	1150.57	-0.203625	0.0813872	-2.50193	0.0123518	0.0275901	Y
ENSG00000008130	NADK	chr1	1751232	1780457	-	2279.21	2562.37	2456.18	-0.169226	0.099441	-1.70178	0.088797	0.14976	N
ENSG00000008256	CYTH3	chr7	6161776	6272644	-	663.737	1322.86	1075.69	-0.995747	0.102733	-9.69259	3.24215e-22	8.65724e-21	Y
ENSG00000008277	ADAM22	chr7	87934143	88202889	+	518.269	271.961	364.326	0.925706	0.182739	5.06574	4.06819e-07	2.26455e-06	Y
ENSG00000008282	SYPL1	chr7	106090503	106112576	-	2264.36	2178.27	2210.55	0.0568818	0.0952674	0.597076	0.550457	0.649866	N
ENSG00000008283	CYB561	chr17	63432304	63446354	-	963.561	1471.32	1280.91	-0.611075	0.0807041	-7.5718	3.681e-14	5.04252e-13	Y
ENSG00000008294	SPAG9	chr17	50962174	51120868	-	2639.85	2564.13	2592.53	0.0422991	0.0680419	0.621663	0.534164	0.634666	N
ENSG00000008300	CELSR3	chr3	48636463	48662886	-	4844.5	2958.01	3665.44	0.710995	0.125586	5.66143	1.50118e-08	1.01413e-07	Y
ENSG00000008311	AASS	chr7	122073549	122144255	-	152.397	156.016	154.659	-0.0320349	0.167459	-0.1913	0.848291	0.890736	N
ENSG00000008324	SS18L2	chr3	42581840	42595114	+	229.572	195.539	208.301	0.234871	0.130749	1.79635	0.0724387	0.126137	N
ENSG00000008382	MPND	chr19	4343527	4360086	+	208.758	179.678	190.583	0.213293	0.159189	1.33987	0.180287	0.269398	N
ENSG00000008394	MGST1	chr12	16347142	16609259	+	2940.73	4968.24	4207.93	-0.756064	0.130734	-5.78321	7.32867e-09	5.20729e-08	Y
ENSG00000008405	CRY1	chr12	106991364	107093549	-	728.844	1035.37	920.422	-0.505694	0.0889239	-5.68682	1.29425e-08	8.84255e-08	Y
ENSG00000008441	NFIX	chr19	12995608	13098796	+	1745.67	1652.81	1687.63	0.0777918	0.116811	0.665964	0.505434	0.608977	N
ENSG00000008513	ST3GAL1	chr8	133454848	133571940	-	418.857	357.476	380.494	0.226032	0.178541	1.266	0.205515	0.299938	N
ENSG00000008516	MMP25	chr16	3046561	3060726	+	46.5016	43.5953	44.6852	0.097436	0.352131	0.276704	0.782008	0.841269	N
ENSG00000008517	IL32	chr16	3065297	3082192	+	2074.61	1011.81	1410.36	1.03615	0.304367	3.40428	0.000663395	0.00205678	Y
ENSG00000008710	PKD1	chr16	2088708	2135898	-	8270.9	5119.81	6301.46	0.691552	0.139099	4.97164	6.63892e-07	3.59659e-06	Y
ENSG00000008735	MAPK8IP2	chr22	50600793	50613981	+	966.466	857.826	898.566	0.171385	0.128128	1.33761	0.181023	0.270333	N
ENSG00000008838	MED24	chr17	40019097	40061215	-	1582.84	1716.64	1666.46	-0.117637	0.0692631	-1.6984	0.0894314	0.150621	N
ENSG00000008853	RHOBTB2	chr8	22987417	23020199	+	456.47	496.474	481.473	-0.121096	0.182099	-0.664997	0.506053	0.609573	N
ENSG00000008869	HEATR5B	chr2	36968383	37084372	-	589.507	661.168	634.295	-0.168095	0.0896199	-1.87564	0.060705	0.108615	N
ENSG00000008952	SEC62	chr3	169966635	169998373	+	2887.78	3155.08	3054.85	-0.127084	0.087597	-1.45078	0.146842	0.227701	N
ENSG00000008988	RPS20	chr8	56067295	56074581	-	4522.64	3919.8	4145.87	0.206756	0.12573	1.64445	0.100084	0.165368	N
ENSG00000009307	CSDE1	chr1	114716913	114758676	-	9332.98	12224.2	11140	-0.389173	0.102048	-3.81364	0.000136937	0.000491473	Y
ENSG00000009335	UBE3C	chr7	157138916	157269370	+	4557.02	6368.61	5689.26	-0.482768	0.0659858	-7.31623	2.55033e-13	3.16405e-12	Y
ENSG00000009413	REV3L	chr6	111299028	111483715	-	563.054	751.745	680.986	-0.417697	0.123551	-3.38075	0.000722872	0.00222632	Y
ENSG00000009709	PAX7	chr1	18630846	18748866	+	16.6297	2.77857	7.97273	2.58565	0.683504	3.78293	0.00015499	0.000550631	Y
ENSG00000009724	MASP2	chr1	11026523	11047239	-	25.5829	9.79369	15.7146	1.39791	0.446909	3.12795	0.00176029	0.00492856	Y
ENSG00000009780	FAM76A	chr1	27725979	27763122	+	160.83	137.561	146.286	0.22479	0.17535	1.28195	0.19986	0.29334	N
ENSG00000009830	POMT2	chr14	77274956	77320884	-	489.267	606.04	562.25	-0.308417	0.117819	-2.61773	0.0088518	0.0205942	Y
ENSG00000009844	VTA1	chr6	142147162	142224685	+	1072.93	1364.74	1255.31	-0.345539	0.103199	-3.34826	0.000813204	0.0024722	Y
ENSG00000009950	MLXIPL	chr7	73593194	73624543	-	121.219	111.624	115.222	0.114907	0.262579	0.437609	0.66167	0.74595	N
ENSG00000009954	BAZ1B	chr7	73440406	73522293	-	5474.25	4420.59	4815.71	0.308665	0.0801352	3.8518	0.000117252	0.00042842	Y
ENSG00000010017	RANBP9	chr6	13621498	13711835	-	1227.23	1476.28	1382.89	-0.266834	0.0841179	-3.17214	0.00151318	0.00430968	Y
ENSG00000010030	ETV7	chr6	36354091	36387800	-	31.9838	32.6209	32.382	-0.0359192	0.401516	-0.089459	0.928717	0.949536	N
ENSG00000010072	SPRTN	chr1	231337104	231355023	+	295.162	412.324	368.388	-0.478694	0.141044	-3.39393	0.000688976	0.00212899	Y
ENSG00000010165	EEF1AKNMT	chr1	171781660	171814023	+	1035.13	1387.63	1255.44	-0.421748	0.0749201	-5.6293	1.80944e-08	1.21303e-07	Y
ENSG00000010219	DYRK4	chr12	4562204	4615302	+	38.2883	41.3893	40.2264	-0.10643	0.38243	-0.278299	0.780783	0.840314	N
ENSG00000010244	ZNF207	chr17	32350117	32381886	+	3799.18	3706.11	3741.02	0.0364533	0.0798183	0.456704	0.647884	0.734238	N
ENSG00000010256	UQCRC1	chr3	48599002	48610976	-	4615.79	5153.8	4952.05	-0.15906	0.0801517	-1.98448	0.0472018	0.0874902	N
ENSG00000010270	STARD3NL	chr7	38178222	38230671	+	393.648	402.201	398.994	-0.0278861	0.136938	-0.203639	0.838635	0.883529	N
ENSG00000010278	CD9	chr12	6199715	6238271	+	3187.7	3174.61	3179.52	0.00511024	0.0854435	0.0598084	0.952308	0.966269	N
ENSG00000010292	NCAPD2	chr12	6493356	6531955	+	5713.43	5940.55	5855.38	-0.0558133	0.0772565	-0.722441	0.470023	0.576721	N
ENSG00000010310	GIPR	chr19	45668221	45683722	+	31.0592	15.0382	21.0461	1.03512	0.382805	2.70403	0.00685036	0.016472	Y
ENSG00000010318	PHF7	chr3	52410660	52423641	+	70.803	65.5953	67.5482	0.108172	0.231574	0.467119	0.640414	0.728021	N
ENSG00000010322	NISCH	chr3	52455118	52493068	+	2943.62	1950.1	2322.67	0.593421	0.0880822	6.73712	1.61552e-11	1.6146e-10	Y
ENSG00000010361	FUZ	chr19	49806866	49817376	-	12.3939	14.7197	13.8475	-0.269247	0.483161	-0.557261	0.577349	0.672757	N
ENSG00000010404	IDS	chrX	149476988	149521096	-	720.009	582.428	634.021	0.304758	0.119295	2.55467	0.010629	0.0241904	Y
ENSG00000010539	ZNF200	chr16	3222325	3236221	-	357.253	355.559	356.194	0.00862698	0.107775	0.0800464	0.9362	0.954713	N
ENSG00000010626	LRRC23	chr12	6873569	6914241	+	54.0003	45.43	48.6439	0.245421	0.26572	0.923606	0.355691	0.465398	N
ENSG00000010704	HFE	chr6	26087281	26098343	+	300.12	189.245	230.823	0.661369	0.127209	5.19905	2.00307e-07	1.17033e-06	Y
ENSG00000010803	SCMH1	chr1	41027200	41242154	-	630.486	644.319	639.132	-0.0329691	0.0881272	-0.374108	0.708324	0.784885	N
ENSG00000010810	FYN	chr6	111660332	111873452	-	151.867	111.796	126.823	0.438412	0.179759	2.43889	0.0147324	0.0321077	Y
ENSG00000010818	HIVEP2	chr6	142751469	142956698	-	1922.53	985.142	1336.66	0.962733	0.133659	7.20289	5.89501e-13	7.02107e-12	Y
ENSG00000011007	ELOA	chr1	23743155	23762059	+	1667.99	2128.99	1956.12	-0.35214	0.0920796	-3.8243	0.000131143	0.000472397	Y
ENSG00000011009	LYPLA2	chr1	23791145	23795539	+	1539.55	2246.4	1981.33	-0.545657	0.0736707	-7.4067	1.29485e-13	1.6586e-12	Y
ENSG00000011021	CLCN6	chr1	11806096	11848079	+	415.552	397.602	404.333	0.0637121	0.115646	0.550923	0.581687	0.676562	N
ENSG00000011028	MRC2	chr17	62627670	62693597	+	2935.02	1815.64	2235.41	0.691736	0.145069	4.76833	1.85762e-06	9.36885e-06	Y
ENSG00000011052	NME1-NME2	chr17	51153590	51171744	+	53.2984	214.874	154.283	-2.00793	0.50069	-4.01033	6.06348e-05	0.000234013	Y
ENSG00000011105	TSPAN9	chr12	3077355	3286564	+	2357.65	1558.27	1858.04	0.595884	0.0937681	6.35487	2.08603e-10	1.82988e-09	Y
ENSG00000011114	BTBD7	chr14	93237550	93333092	-	872.822	846.592	856.428	0.0450115	0.0905171	0.497271	0.618998	0.709913	N
ENSG00000011132	APBA3	chr19	3750772	3761692	-	365.545	285.945	315.795	0.350206	0.136197	2.57132	0.0101313	0.023168	Y
ENSG00000011143	MKS1	chr17	58205441	58219605	-	237.041	247.22	243.403	-0.0608939	0.120939	-0.503509	0.614607	0.70616	N
ENSG00000011198	ABHD5	chr3	43690108	43734371	+	558.019	637.977	607.993	-0.19385	0.102392	-1.89322	0.0583289	0.104827	N
ENSG00000011201	ANOS1	chrX	8528874	8732137	-	15.3563	33.1212	26.4594	-1.10214	0.575967	-1.91354	0.0556786	0.10081	N
ENSG00000011243	AKAP8L	chr19	15380050	15419141	-	1813.46	1368.41	1535.3	0.405659	0.0937833	4.32549	1.52192e-05	6.56574e-05	Y
ENSG00000011258	MBTD1	chr17	51177425	51260163	-	232.072	171.832	194.422	0.433099	0.193526	2.23794	0.0252249	0.0511664	N
ENSG00000011260	UTP18	chr17	51260546	51297936	+	828.083	948.024	903.046	-0.193398	0.134067	-1.44255	0.149147	0.230777	N
ENSG00000011275	RNF216	chr7	5620047	5781739	-	1137.62	1208.48	1181.91	-0.0887475	0.0958375	-0.92602	0.354435	0.464024	N
ENSG00000011295	TTC19	chr17	15999784	16045015	+	1328.79	1457.64	1409.32	-0.133126	0.0769081	-1.73098	0.0834551	0.142206	N
ENSG00000011304	PTBP1	chr19	797075	812327	+	11593.2	13567.1	12826.9	-0.226815	0.0612382	-3.70381	0.000212383	0.000733395	Y
ENSG00000011332	DPF1	chr19	38211006	38229714	-	158.022	244.171	211.865	-0.627618	0.143212	-4.38243	1.17362e-05	5.16335e-05	Y
ENSG00000011347	SYT7	chr11	61513714	61581148	-	1649.59	96.3395	678.807	4.1003	0.232188	17.6594	8.61194e-70	1.86171e-67	Y
ENSG00000011376	LARS2	chr3	45388561	45554726	+	1205.44	1280.26	1252.2	-0.086595	0.107638	-0.804501	0.421108	0.531222	N
ENSG00000011405	PIK3C2A	chr11	17077730	17207983	-	1816.78	2287.57	2111.03	-0.332143	0.0860717	-3.85891	0.000113892	0.000417185	Y
ENSG00000011422	PLAUR	chr19	43646095	43670547	-	6704.98	2787.79	4256.73	1.26589	0.15711	8.05735	7.79638e-16	1.25418e-14	Y
ENSG00000011426	ANLN	chr7	36389821	36453791	+	2996.9	4638.94	4023.18	-0.629749	0.129882	-4.84863	1.24319e-06	6.45781e-06	Y
ENSG00000011451	WIZ	chr19	15419978	15449956	-	3055.28	3358.33	3244.69	-0.137247	0.0754544	-1.81894	0.0689206	0.120902	N
ENSG00000011454	RABGAP1	chr9	122940833	123104866	+	1463.21	1575.92	1533.65	-0.106566	0.0763609	-1.39555	0.162849	0.247728	N
ENSG00000011465	DCN	chr12	91140484	91182824	-	61.8274	8.13692	28.2708	2.9466	0.444063	6.63554	3.23317e-11	3.12639e-10	Y
ENSG00000011478	QPCTL	chr19	45692666	45703989	+	763.244	602.43	662.735	0.338376	0.1264	2.67703	0.00742777	0.0176506	Y
ENSG00000011485	PPP5C	chr19	46347087	46392981	+	1684.56	2172.59	1989.58	-0.366365	0.0841719	-4.35258	1.34542e-05	5.85389e-05	Y
ENSG00000011523	CEP68	chr2	65056366	65087004	+	371.822	444.694	417.367	-0.261255	0.111812	-2.33656	0.0194623	0.0410333	Y
ENSG00000011566	MAP4K3	chr2	39249266	39437301	-	436.01	551.412	508.136	-0.337816	0.0974086	-3.46803	0.000524294	0.00165346	Y
ENSG00000011638	TMEM159	chr16	21158377	21180616	+	360.757	798.132	634.116	-1.14651	0.155523	-7.37195	1.68154e-13	2.12462e-12	Y
ENSG00000012048	BRCA1	chr17	43044295	43170245	-	1162.79	705.223	876.811	0.721909	0.0875063	8.2498	1.58663e-16	2.66651e-15	Y
ENSG00000012061	ERCC1	chr19	45407334	45478828	-	966.902	1062.37	1026.57	-0.137383	0.0803249	-1.71034	0.0872021	0.147494	N
ENSG00000012171	SEMA3B	chr3	50267558	50277546	+	434.915	448.759	443.568	-0.0473665	0.217337	-0.217941	0.827475	0.875873	N
ENSG00000012174	MBTPS2	chrX	21839617	21885423	+	1366.75	1503.46	1452.19	-0.136387	0.074915	-1.82055	0.0686747	0.120618	N
ENSG00000012211	PRICKLE3	chrX	49174802	49186528	-	603.374	548.267	568.932	0.135055	0.133034	1.01519	0.310014	0.417043	N
ENSG00000012232	EXTL3	chr8	28600469	28755599	+	1288.9	1407.83	1363.23	-0.12776	0.0788772	-1.61974	0.105289	0.172737	N
ENSG00000012660	ELOVL5	chr6	53267398	53349179	-	2401.53	3355.28	2997.62	-0.481676	0.0777839	-6.19248	5.92234e-10	4.89834e-09	Y
ENSG00000012822	CALCOCO1	chr12	53708517	53727745	-	943.344	523.76	681.104	0.845463	0.117269	7.20963	5.61051e-13	6.69739e-12	Y
ENSG00000012963	UBR7	chr14	93207241	93229215	+	1292.13	1011.63	1116.82	0.352242	0.070659	4.9851	6.19296e-07	3.36656e-06	Y
ENSG00000012983	MAP4K5	chr14	50418501	50561126	-	1131.75	1143.34	1139	-0.0138578	0.094859	-0.146089	0.883851	0.917334	N
ENSG00000013016	EHD3	chr2	31234152	31269451	+	109.117	145.419	131.806	-0.41307	0.295754	-1.39667	0.162514	0.24736	N
ENSG00000013275	PSMC4	chr19	39971165	39981764	+	1825.39	2975.08	2543.95	-0.704179	0.090978	-7.7401	9.93416e-15	1.43959e-13	Y
ENSG00000013288	MAN2B2	chr4	6575189	6623362	+	2755.77	2218.86	2420.2	0.311902	0.121623	2.5645	0.0103325	0.0235837	Y
ENSG00000013306	SLC25A39	chr17	44319625	44324870	-	2543.82	3560.33	3179.14	-0.485005	0.0769512	-6.30277	2.92376e-10	2.51855e-09	Y
ENSG00000013364	MVP	chr16	29820394	29848039	+	1593.66	2263.93	2012.58	-0.506972	0.115455	-4.39108	1.12789e-05	4.98298e-05	Y
ENSG00000013374	NUB1	chr7	151341699	151378449	+	7613.77	4547.09	5697.1	0.74322	0.137063	5.42247	5.878e-08	3.70303e-07	Y
ENSG00000013375	PGM3	chr6	83161150	83193936	-	822.83	924.478	886.36	-0.166958	0.108277	-1.54196	0.123084	0.196618	N
ENSG00000013392	RWDD2A	chr6	83193357	83198935	+	135.878	98.0136	112.213	0.466472	0.171205	2.72464	0.00643711	0.0155732	Y
ENSG00000013441	CLK1	chr2	200853009	200864744	-	1124.38	472.853	717.175	1.24942	0.135752	9.2037	3.45823e-20	7.82989e-19	Y
ENSG00000013503	POLR3B	chr12	106357748	106510198	+	312.734	442.791	394.02	-0.498496	0.155602	-3.20366	0.00135691	0.0039097	Y
ENSG00000013523	ANGEL1	chr14	76786009	76826246	-	733.081	714.589	721.523	0.0368102	0.101781	0.36166	0.717606	0.79192	N
ENSG00000013561	RNF14	chr5	141958328	141990292	+	998.239	1535.74	1334.18	-0.619686	0.100306	-6.17793	6.49464e-10	5.33812e-09	Y
ENSG00000013563	DNASE1L1	chrX	154401236	154412112	-	779.848	922.932	869.275	-0.245189	0.102572	-2.39042	0.0168292	0.0360747	Y
ENSG00000013573	DDX11	chr12	31073860	31104799	+	1724.36	1522.55	1598.23	0.179714	0.107996	1.66409	0.0960944	0.15983	N
ENSG00000013583	HEBP1	chr12	12974870	13000265	-	912.345	1295.45	1151.79	-0.505169	0.0819534	-6.1641	7.08859e-10	5.79311e-09	Y
ENSG00000013588	GPRC5A	chr12	12891559	12917937	+	13265.1	13506.6	13416	-0.026151	0.12006	-0.217817	0.827572	0.875916	N
ENSG00000013619	MAMLD1	chrX	150361422	150514178	+	134.98	103.7	115.43	0.373893	0.269737	1.38614	0.165704	0.251344	N
ENSG00000013810	TACC3	chr4	1712891	1745176	+	2465.27	2735.03	2633.87	-0.149293	0.0825377	-1.80878	0.0704846	0.123167	N
ENSG00000014123	UFL1	chr6	96521595	96555276	+	690.15	656.688	669.236	0.0734983	0.0884962	0.830525	0.406242	0.516842	N
ENSG00000014138	POLA2	chr11	65261920	65305589	+	1080.46	911.5	974.862	0.245184	0.0958868	2.55702	0.0105574	0.0240413	Y
ENSG00000014164	ZC3H3	chr8	143437659	143541447	-	1247.91	1616.84	1478.49	-0.375121	0.102877	-3.64631	0.000266033	0.000898218	Y
ENSG00000014216	CAPN1	chr11	65180566	65212006	+	3928.01	6073.61	5269.01	-0.628794	0.0635712	-9.89118	4.54639e-23	1.28578e-21	Y
ENSG00000014257	ACP3	chr3	132317369	132368298	+	25.0606	5.15216	12.6178	2.25892	0.566268	3.98914	6.63146e-05	0.000253946	Y
ENSG00000014641	MDH1	chr2	63588609	63607197	+	2066.91	2695.79	2459.96	-0.38254	0.0981502	-3.8975	9.71911e-05	0.000361058	Y
ENSG00000014824	SLC30A9	chr4	41990502	42090461	+	1353.17	1226.69	1274.12	0.141841	0.0836128	1.6964	0.0898099	0.151161	N
ENSG00000014914	MTMR11	chr1	149928651	149936879	-	204.417	64.7302	117.113	1.64641	0.257787	6.38671	1.69492e-10	1.50691e-09	Y
ENSG00000014919	COX15	chr10	99710868	99732127	-	1078.05	1337.43	1240.16	-0.310711	0.082296	-3.77554	0.000159664	0.0005652	Y
ENSG00000015133	CCDC88C	chr14	91271323	91417844	-	218.252	270.291	250.776	-0.309045	0.161984	-1.90788	0.056407	0.10193	N
ENSG00000015153	YAF2	chr12	42157104	42238349	-	268.421	338.725	312.361	-0.33225	0.138122	-2.40548	0.0161512	0.0347677	Y
ENSG00000015171	ZMYND11	chr10	134465	254637	+	1690.3	1662.95	1673.21	0.0247159	0.10656	0.231943	0.816582	0.867368	N
ENSG00000015285	WAS	chrX	48676596	48691427	+	29.464	29.5374	29.5099	-0.0136355	0.41937	-0.0325143	0.974062	0.982341	N
ENSG00000015475	BID	chr22	17734138	17774770	-	316.823	465.544	409.774	-0.555967	0.107943	-5.15058	2.59678e-07	1.49235e-06	Y
ENSG00000015479	MATR3	chr5	139293674	139331677	+	7100.21	5878.05	6336.36	0.272878	0.0893784	3.05306	0.00226521	0.00619428	Y
ENSG00000015532	XYLT2	chr17	50346126	50363138	+	842.162	652.652	723.719	0.365206	0.112266	3.25304	0.00114176	0.00334908	Y
ENSG00000015568	RGPD5	chr2	109792758	109857705	+	250.377	423.973	358.874	-0.759891	0.757934	-1.00258	0.316062	0.423617	N
ENSG00000015676	NUDCD3	chr7	44379119	44490658	-	1159.18	1172.59	1167.56	-0.017352	0.0830148	-0.209022	0.834431	0.880283	N
ENSG00000016391	CHDH	chr3	53812335	53846419	-	226.799	99.9829	147.539	1.17161	0.190866	6.13839	8.33641e-10	6.70866e-09	Y
ENSG00000016402	IL20RA	chr6	136999971	137045180	-	38.6591	13.7111	23.0666	1.46571	0.489561	2.99392	0.00275418	0.00739179	Y
ENSG00000016864	GLT8D1	chr3	52694488	52706032	-	1182.08	872.023	988.294	0.439738	0.0885943	4.9635	6.92329e-07	3.74422e-06	Y
ENSG00000017260	ATP2C1	chr3	130850595	131016712	+	6414.78	5696.75	5966.01	0.171664	0.0724504	2.36939	0.0178173	0.0379709	Y
ENSG00000017797	RALBP1	chr18	9475009	9538114	+	2382.62	2509.52	2461.93	-0.0748519	0.0721584	-1.03733	0.299583	0.405744	N
ENSG00000018189	RUFY3	chr4	70704204	70808619	+	183.074	305.621	259.666	-0.738497	0.14413	-5.12383	2.99389e-07	1.70998e-06	Y
ENSG00000018280	SLC11A1	chr2	218382029	218396894	+	72.3915	10.5244	33.7246	2.77268	0.35592	7.79018	6.69138e-15	9.87808e-14	Y
ENSG00000018408	WWTR1	chr3	149517235	149736714	-	1799.8	1302.68	1489.1	0.46687	0.0765294	6.10053	1.05718e-09	8.43018e-09	Y
ENSG00000018510	AGPS	chr2	177392757	177559299	+	1361.18	1947.75	1727.79	-0.515793	0.0690457	-7.47031	8.0004e-14	1.04429e-12	Y
ENSG00000018610	CXorf56	chrX	119538149	119565409	-	677.238	687.807	683.844	-0.0206787	0.0890655	-0.232174	0.816403	0.867301	N
ENSG00000018625	ATP1A2	chr1	160115759	160143591	+	50.6546	29.8201	37.633	0.765686	0.302066	2.53483	0.0112503	0.0254319	Y
ENSG00000018699	TTC27	chr2	32628032	32821051	+	249.031	368.88	323.937	-0.56383	0.122451	-4.60455	4.13368e-06	1.96605e-05	Y
ENSG00000019144	PHLDB1	chr11	118606440	118658031	+	1724.07	2921.88	2472.7	-0.761642	0.145527	-5.23367	1.66176e-07	9.86617e-07	Y
ENSG00000019186	CYP24A1	chr20	54153446	54173986	-	11.1457	66.4481	45.7097	-2.57227	1.09503	-2.34905	0.0188216	0.0398261	Y
ENSG00000019485	PRDM11	chr11	45095806	45235110	+	166.823	271.285	232.112	-0.700594	0.143962	-4.86651	1.13585e-06	5.93734e-06	Y
ENSG00000019549	SNAI2	chr8	48917598	48921740	-	65.0504	204.722	152.345	-1.64807	0.237713	-6.93304	4.11899e-12	4.44913e-11	Y
ENSG00000019582	CD74	chr5	150400041	150412929	-	1337.1	49.194	532.157	4.75339	0.423422	11.2261	3.03467e-29	1.20025e-27	Y
ENSG00000019991	HGF	chr7	81699010	81770438	-	17.1046	8.59893	11.7885	0.96975	0.752718	1.28833	0.197631	0.290547	N
ENSG00000019995	ZRANB1	chr10	124942123	124988189	+	604.719	548.746	569.736	0.14323	0.109381	1.30946	0.190379	0.281599	N
ENSG00000020129	NCDN	chr1	35557473	35567274	+	2047.1	2728.29	2472.85	-0.414836	0.0710723	-5.83682	5.32073e-09	3.85521e-08	Y
ENSG00000020181	ADGRA2	chr8	37784191	37844896	+	97.2513	59.7672	73.8237	0.695323	0.288801	2.40762	0.016057	0.0345791	Y
ENSG00000020256	ZFP64	chr20	52051663	52204308	-	704.103	989.188	882.281	-0.49282	0.0963828	-5.11315	3.16825e-07	1.80044e-06	Y
ENSG00000020426	MNAT1	chr14	60734742	60969965	+	491.225	552.117	529.283	-0.165301	0.140904	-1.17314	0.240738	0.340879	N
ENSG00000020577	SAMD4A	chr14	54566117	54793315	+	524.977	621.895	585.55	-0.244077	0.108677	-2.2459	0.0247103	0.0503166	N
ENSG00000020633	RUNX3	chr1	24899511	24965121	-	1164.83	710.562	880.912	0.711192	0.130757	5.43902	5.35732e-08	3.39397e-07	Y
ENSG00000020922	MRE11	chr11	94415570	94493885	-	732.296	655.818	684.498	0.160091	0.089664	1.78546	0.0741867	0.12873	N
ENSG00000021355	SERPINB1	chr6	2832332	2841959	-	1331.32	737.62	960.259	0.850858	0.115106	7.39196	1.44677e-13	1.84571e-12	Y
ENSG00000021574	SPAST	chr2	32063547	32157637	+	316.543	495.734	428.537	-0.646918	0.107181	-6.03578	1.58199e-09	1.23042e-08	Y
ENSG00000021762	OSBPL5	chr11	3087107	3166739	-	470.627	540.347	514.202	-0.201132	0.128164	-1.56933	0.11657	0.18804	N
ENSG00000021776	AQR	chr15	34851782	34969742	-	1635.81	2154.28	1959.85	-0.396446	0.0879988	-4.50513	6.6331e-06	3.03587e-05	Y
ENSG00000021826	CPS1	chr2	210477682	210679107	+	2115	3990.43	3287.14	-0.916022	0.37136	-2.46667	0.0136376	0.0300916	Y
ENSG00000022267	FHL1	chrX	136146702	136211359	+	345.012	201.162	255.106	0.774738	0.15602	4.96562	6.84834e-07	3.70623e-06	Y
ENSG00000022277	RTF2	chr20	56468585	56519449	+	2472.22	3151.98	2897.07	-0.349781	0.0709534	-4.92973	8.23422e-07	4.40639e-06	Y
ENSG00000022567	SLC45A4	chr8	141207166	141308305	-	259.123	377.014	332.805	-0.541071	0.118535	-4.56467	5.00291e-06	2.34276e-05	Y
ENSG00000022840	RNF10	chr12	120533480	120577588	+	4704	5217.67	5025.04	-0.149476	0.0505951	-2.95436	0.00313317	0.00828773	Y
ENSG00000022976	ZNF839	chr14	102317377	102342702	+	209.302	180.309	191.181	0.216415	0.164652	1.31437	0.18872	0.27959	N
ENSG00000023041	ZDHHC6	chr10	112424428	112446917	-	600.004	456.921	510.577	0.395007	0.0968426	4.07885	4.52585e-05	0.000178959	Y
ENSG00000023171	GRAMD1B	chr11	123358428	123627774	+	1751.28	379.878	894.155	2.20246	0.13931	15.8098	2.66352e-56	3.30968e-54	Y
ENSG00000023191	RNH1	chr11	494512	507300	-	3030.26	4282.4	3812.85	-0.499217	0.0651258	-7.66543	1.78232e-14	2.52032e-13	Y
ENSG00000023228	NDUFS1	chr2	206114817	206159509	-	2439.72	3092.26	2847.56	-0.341339	0.0799068	-4.27172	1.93972e-05	8.19127e-05	Y
ENSG00000023287	RB1CC1	chr8	52622458	52745843	-	932.399	794.55	846.243	0.232545	0.113673	2.04574	0.0407818	0.077381	N
ENSG00000023318	ERP44	chr9	99979185	100099000	-	2076.5	1762.6	1880.31	0.236915	0.0785127	3.01754	0.00254836	0.00689569	Y
ENSG00000023330	ALAS1	chr3	52198086	52214327	+	1677.53	2293.88	2062.75	-0.450606	0.114278	-3.94308	8.04431e-05	0.000303774	Y
ENSG00000023445	BIRC3	chr11	102317450	102339403	+	585.582	86.9526	273.939	2.75341	0.205408	13.4046	5.68588e-41	3.91829e-39	Y
ENSG00000023516	AKAP11	chr13	42272152	42323261	+	1156.83	890.256	990.22	0.377736	0.114227	3.30687	0.000943436	0.0028219	Y
ENSG00000023572	GLRX2	chr1	193090866	193106114	-	279.583	403.48	357.019	-0.52483	0.135839	-3.8636	0.000111726	0.000410035	Y
ENSG00000023608	SNAPC1	chr14	61762420	61796428	+	460.787	829.522	691.246	-0.846453	0.138959	-6.09139	1.11934e-09	8.9079e-09	Y
ENSG00000023697	DERA	chr12	15911302	16037381	+	968.839	839.835	888.211	0.20589	0.0817567	2.51833	0.0117912	0.0264992	Y
ENSG00000023734	STRAP	chr12	15882387	15903478	+	2409.8	3204.16	2906.27	-0.410227	0.0942604	-4.35206	1.34863e-05	5.86463e-05	Y
ENSG00000023839	ABCC2	chr10	99782640	99852594	+	30.0227	40.589	36.6266	-0.431237	0.306807	-1.40557	0.159853	0.244237	N
ENSG00000023892	DEF6	chr6	35297818	35321771	+	67.0404	84.8266	78.1568	-0.336703	0.274181	-1.22803	0.219435	0.316739	N
ENSG00000023902	PLEKHO1	chr1	150149183	150164720	+	40.1794	31.2181	34.5786	0.358478	0.318795	1.12448	0.26081	0.363847	N
ENSG00000023909	GCLM	chr1	93885199	93909456	-	877.606	2136.11	1664.17	-1.28235	0.167107	-7.67385	1.66908e-14	2.3683e-13	Y
ENSG00000024048	UBR2	chr6	42564062	42693504	+	783.544	1007.78	923.689	-0.361628	0.107604	-3.36074	0.000777341	0.00237478	Y
ENSG00000024422	EHD2	chr19	47713422	47743134	+	9278.65	16236.4	13627.3	-0.807438	0.102766	-7.85703	3.93355e-15	5.92322e-14	Y
ENSG00000024526	DEPDC1	chr1	68474152	68497221	-	1219.1	1423.99	1347.15	-0.222542	0.128405	-1.73312	0.0830736	0.141682	N
ENSG00000024862	CCDC28A	chr6	138773509	138793319	+	196.74	132.461	156.566	0.566871	0.161985	3.49953	0.000466079	0.0014865	Y
ENSG00000025039	RRAGD	chr6	89364616	89412273	-	282.57	49.6415	136.99	2.50859	0.208877	12.0099	3.15236e-33	1.54016e-31	Y
ENSG00000025156	HSF2	chr6	122399551	122433119	+	252.01	314.68	291.179	-0.315473	0.148134	-2.12965	0.0332008	0.0648523	N
ENSG00000025293	PHF20	chr20	35771974	35950370	+	1371.94	1572.53	1497.31	-0.198022	0.0697473	-2.83914	0.00452348	0.0114104	Y
ENSG00000025423	HSD17B6	chr12	56752161	56787790	+	34.8637	25.522	29.0251	0.455727	0.360536	1.26403	0.206221	0.300857	N
ENSG00000025434	NR1H3	chr11	47248300	47269033	+	391.795	305.088	337.603	0.358586	0.169408	2.1167	0.0342853	0.06669	N
ENSG00000025708	TYMP	chr22	50525752	50530032	-	2763.89	903.373	1601.07	1.61251	0.301712	5.34452	9.06582e-08	5.56683e-07	Y
ENSG00000025770	NCAPH2	chr22	50508224	50524780	+	1881.14	1488.09	1635.48	0.338309	0.0699822	4.83421	1.33672e-06	6.89825e-06	Y
ENSG00000025772	TOMM34	chr20	44942130	44960397	-	2700.26	3599.33	3262.18	-0.414116	0.0705629	-5.86875	4.391e-09	3.2215e-08	Y
ENSG00000025796	SEC63	chr6	107867756	107958208	-	1981.31	1737.81	1829.13	0.190142	0.108086	1.75918	0.0785474	0.135146	N
ENSG00000025800	KPNA6	chr1	32108056	32176563	+	2563.13	3798.22	3335.06	-0.567558	0.0579414	-9.79537	1.17866e-22	3.24614e-21	Y
ENSG00000026036	RTEL1-TNFRSF6B	chr20	63659300	63698684	+	380.817	229.634	286.328	0.729163	0.181367	4.02036	5.81094e-05	0.000225038	Y
ENSG00000026103	FAS	chr10	88990531	89017059	+	403.279	576.694	511.664	-0.514481	0.14499	-3.5484	0.000387583	0.00126086	Y
ENSG00000026297	RNASET2	chr6	166922113	166957191	-	1509.81	868.597	1109.05	0.79642	0.1227	6.4908	8.53827e-11	7.87967e-10	Y
ENSG00000026508	CD44	chr11	35138870	35232402	+	7747.19	9067.5	8572.39	-0.226912	0.116392	-1.94954	0.0512311	0.0938781	N
ENSG00000026559	KCNG1	chr20	51003656	51023107	-	213.442	356.446	302.819	-0.743773	0.225022	-3.30534	0.00094861	0.00283577	Y
ENSG00000026652	AGPAT4	chr6	161129967	161274061	-	260.563	249.227	253.478	0.0635592	0.134969	0.470916	0.6377	0.725615	N
ENSG00000026950	BTN3A1	chr6	26402237	26415208	+	227.58	217.331	221.175	0.0598048	0.148913	0.40161	0.687971	0.767595	N
ENSG00000027001	MIPEP	chr13	23730189	23889400	-	198.269	249.992	230.595	-0.332507	0.134588	-2.47055	0.0134906	0.029813	Y
ENSG00000027075	PRKCH	chr14	61187559	61550976	+	302.545	170.855	220.238	0.821359	0.23044	3.56431	0.000364819	0.00119494	Y
ENSG00000027697	IFNGR1	chr6	137197485	137219449	-	2112.42	1643.55	1819.38	0.363122	0.13749	2.64108	0.00826422	0.0193785	Y
ENSG00000027847	B4GALT7	chr5	177600132	177610330	+	594.127	669.306	641.114	-0.174178	0.0932646	-1.86757	0.061822	0.110351	N
ENSG00000027869	SH2D2A	chr1	156806243	156816862	-	201.106	73.506	121.356	1.45039	0.214973	6.74685	1.51091e-11	1.51581e-10	Y
ENSG00000028116	VRK2	chr2	57907629	58159920	+	491.75	706.542	625.995	-0.519889	0.119902	-4.33594	1.45141e-05	6.27871e-05	Y
ENSG00000028137	TNFRSF1B	chr1	12166991	12209228	+	89.039	29.3588	51.7389	1.60445	0.433669	3.69971	0.000215849	0.000744223	Y
ENSG00000028203	VEZT	chr12	95217746	95302799	+	1159.16	1172.72	1167.64	-0.0159381	0.0786934	-0.202535	0.839499	0.884211	N
ENSG00000028277	POU2F2	chr19	42086110	42196585	-	10.5531	11.8405	11.3577	-0.163805	0.566742	-0.289029	0.772559	0.834138	N
ENSG00000028310	BRD9	chr5	850291	892801	-	2045.5	2014.9	2026.37	0.0218813	0.0743831	0.294171	0.768627	0.831371	N
ENSG00000028528	SNX1	chr15	64094123	64146090	+	2198.07	2484.07	2376.82	-0.176899	0.0624955	-2.83058	0.00464634	0.0116719	Y
ENSG00000028839	TBPL1	chr6	133952170	133990432	+	203.547	213.963	210.057	-0.0660526	0.149634	-0.441428	0.658903	0.743522	N
ENSG00000029153	ARNTL2	chr12	27332854	27425289	+	385.961	208.459	275.022	0.888547	0.181812	4.88717	1.02296e-06	5.39191e-06	Y
ENSG00000029363	BCLAF1	chr6	136256627	136289851	-	3235.47	3629.03	3481.45	-0.164969	0.0922529	-1.78822	0.0737403	0.128047	N
ENSG00000029364	SLC39A9	chr14	69398015	69462390	+	1421.96	1471.95	1453.2	-0.0492716	0.0810933	-0.607591	0.543459	0.643752	N
ENSG00000029534	ANK1	chr8	41653220	41896762	-	26.6637	71.3004	54.5616	-1.41019	0.328494	-4.2929	1.76356e-05	7.50962e-05	Y
ENSG00000029639	TFB1M	chr6	155256134	155314493	-	132.601	98.2032	111.102	0.428951	0.188955	2.27012	0.0232002	0.0476546	Y
ENSG00000029725	RABEP1	chr17	5282265	5386340	+	1261.1	1482.73	1399.62	-0.232336	0.0696114	-3.33761	0.000845018	0.00255954	Y
ENSG00000029993	HMGB3	chrX	150980509	150990771	+	837.57	1010.2	945.462	-0.26817	0.121312	-2.21058	0.0270647	0.0544086	N
ENSG00000030066	NUP160	chr11	47778087	47848555	-	2055.47	2936.54	2606.14	-0.513815	0.0735145	-6.9893	2.76256e-12	3.04229e-11	Y
ENSG00000030110	BAK1	chr6	33572547	33580293	-	448.838	1045.08	821.487	-1.21746	0.0937171	-12.9908	1.38017e-38	8.64305e-37	Y
ENSG00000030582	GRN	chr17	44345246	44353106	+	16424.7	12198	13783	0.429041	0.113834	3.769	0.0001639	0.000578507	Y
ENSG00000031003	FAM13B	chr5	137937960	138051961	-	1019.35	1290.52	1188.83	-0.338468	0.106517	-3.17761	0.00148495	0.00423532	Y
ENSG00000031081	ARHGAP31	chr3	119294383	119420714	+	424.494	484.745	462.151	-0.189588	0.114073	-1.66199	0.0965146	0.160326	N
ENSG00000031691	CENPQ	chr6	49463370	49493107	+	255.035	220.403	233.39	0.216327	0.156254	1.38445	0.16622	0.25198	N
ENSG00000031698	SARS1	chr1	109213918	109238182	+	1840.61	2445.34	2218.57	-0.409108	0.0984795	-4.15424	3.26366e-05	0.000132232	Y
ENSG00000031823	RANBP3	chr19	5916139	5978142	-	1606.38	1647.3	1631.96	-0.0359232	0.0820603	-0.437766	0.661556	0.745875	N
ENSG00000032219	ARID4A	chr14	58298504	58373887	+	712.981	639.255	666.902	0.158887	0.0868838	1.82872	0.067441	0.118702	N
ENSG00000032389	EIPR1	chr2	3188925	3377882	-	382.209	636.405	541.082	-0.735074	0.125592	-5.85288	4.83133e-09	3.52488e-08	Y
ENSG00000032444	PNPLA6	chr19	7534004	7561764	+	3052.95	3802.99	3521.73	-0.317131	0.0701361	-4.52164	6.1361e-06	2.82644e-05	Y
ENSG00000032742	IFT88	chr13	20567069	20691437	+	184.266	179.465	181.265	0.0395726	0.158785	0.249222	0.803189	0.856196	N
ENSG00000033011	ALG1	chr16	5033923	5087379	+	1138.09	1446.29	1330.71	-0.345388	0.0763875	-4.52152	6.13966e-06	2.82726e-05	Y
ENSG00000033030	ZCCHC8	chr12	122471599	122501073	-	698.9	598.172	635.945	0.224632	0.112641	1.99424	0.046126	0.0858309	N
ENSG00000033050	ABCF2	chr7	151211484	151227205	-	1787.03	2775.49	2404.82	-0.634688	0.102629	-6.18432	6.23718e-10	5.13453e-09	Y
ENSG00000033100	CHPF2	chr7	151232489	151238827	+	3995.55	4670.09	4417.14	-0.22537	0.0846135	-2.66352	0.00773279	0.0182891	Y
ENSG00000033170	FUT8	chr14	65410592	65744121	+	793.111	657.67	708.46	0.267651	0.0951476	2.81301	0.00490798	0.0122513	Y
ENSG00000033178	UBA6	chr4	67612652	67701155	-	1844.54	1703.12	1756.15	0.115599	0.0975811	1.18464	0.23616	0.33563	N
ENSG00000033327	GAB2	chr11	78215293	78418348	-	38.462	50.4427	45.95	-0.396678	0.318954	-1.24368	0.213617	0.309985	N
ENSG00000033627	ATP6V0A1	chr17	42458844	42522611	+	1273.26	1290.56	1284.07	-0.0187135	0.0896148	-0.208821	0.834588	0.880336	N
ENSG00000033800	PIAS1	chr15	68054179	68198603	+	676.339	717.905	702.318	-0.0860837	0.0831466	-1.03532	0.300517	0.406729	N
ENSG00000033867	SLC4A7	chr3	27372721	27484420	-	1027.13	894.602	944.301	0.198412	0.0813925	2.43772	0.0147802	0.0321897	Y
ENSG00000034152	MAP2K3	chr17	21284672	21315232	+	1283.97	2817.2	2242.24	-1.1335	0.0651255	-17.4048	7.58867e-68	1.4089e-65	Y
ENSG00000034510	TMSB10	chr2	84905656	84906671	+	13899.9	12555.3	13059.5	0.14673	0.0762478	1.92438	0.0543068	0.0985868	N
ENSG00000034533	ASTE1	chr3	131013875	131027649	-	211.925	166.859	183.759	0.346986	0.16742	2.07255	0.0382143	0.0732224	N
ENSG00000034677	RNF19A	chr8	100257060	100336218	-	786.402	855.059	829.313	-0.119437	0.0856865	-1.39389	0.163352	0.248277	N
ENSG00000034693	PEX3	chr6	143450805	143490616	+	664.939	494.304	558.292	0.429711	0.107835	3.98489	6.75128e-05	0.000258283	Y
ENSG00000034713	GABARAPL2	chr16	75566375	75577881	+	2582.74	2082.82	2270.29	0.311353	0.0691709	4.50121	6.7568e-06	3.08891e-05	Y
ENSG00000035115	SH3YL1	chr2	217730	266398	-	163.591	105.342	127.185	0.627778	0.210993	2.97536	0.00292649	0.00779655	Y
ENSG00000035141	FAM136A	chr2	70295975	70302090	-	845.087	945.987	908.149	-0.163408	0.0814813	-2.00547	0.0449128	0.0840272	N
ENSG00000035403	VCL	chr10	73995193	74121363	+	4190.87	5677.04	5119.72	-0.43752	0.0838123	-5.22023	1.78697e-07	1.05461e-06	Y
ENSG00000035499	DEPDC1B	chr5	60596912	60700190	-	565.106	628.524	604.742	-0.150295	0.146043	-1.02912	0.303425	0.410207	N
ENSG00000035664	DAPK2	chr15	63907036	64072033	-	169.814	86.667	117.847	0.962401	0.188368	5.10916	3.23595e-07	1.83494e-06	Y
ENSG00000035681	NSMAF	chr8	58583508	58659853	-	655.306	852.057	778.275	-0.376613	0.114443	-3.29084	0.000998882	0.00297198	Y
ENSG00000035687	ADSS2	chr1	244408494	244451909	-	1462.4	1451.8	1455.77	0.0116566	0.0820697	0.142033	0.887054	0.919705	N
ENSG00000035862	TIMP2	chr17	78852977	78925387	-	12205.3	18284.2	16004.6	-0.58326	0.110473	-5.27965	1.29431e-07	7.80098e-07	Y
ENSG00000035928	RFC1	chr4	39287456	39366375	-	1464.25	1142.77	1263.33	0.359299	0.0921175	3.90044	9.60194e-05	0.000357125	Y
ENSG00000036054	TBC1D23	chr3	100260992	100325251	+	763.024	732.597	744.007	0.0605875	0.104765	0.578316	0.563051	0.659938	N
ENSG00000036257	CUL3	chr2	224470150	224585397	-	1384	1398.03	1392.77	-0.0129043	0.0843587	-0.15297	0.878422	0.9129	N
ENSG00000036530	CYP46A1	chr14	99684298	99727301	+	18.5868	21.3777	20.3311	-0.195885	0.453375	-0.432059	0.665698	0.749206	N
ENSG00000036549	AC118549.1	chr1	77562416	77683419	-	683.146	701.681	694.73	-0.0366471	0.0900157	-0.407119	0.68392	0.76459	N
ENSG00000036672	USP2	chr11	119355215	119381711	-	12.2705	21.8291	18.2446	-0.823037	0.559503	-1.47101	0.141287	0.22102	N
ENSG00000037042	TUBG2	chr17	42659284	42667006	+	351.414	367.205	361.283	-0.0672033	0.1233	-0.545039	0.585727	0.680259	N
ENSG00000037241	RPL26L1	chr5	172958729	172969771	+	450.793	528.202	499.174	-0.227269	0.139007	-1.63495	0.10206	0.168174	N
ENSG00000037280	FLT4	chr5	180601506	180649624	-	14.1091	3.58391	7.53085	2.03567	0.683318	2.9791	0.00289099	0.00771565	Y
ENSG00000037474	NSUN2	chr5	6599239	6633291	-	6423.96	7978.39	7395.48	-0.312326	0.0840873	-3.7143	0.000203766	0.000705491	Y
ENSG00000037637	FBXO42	chr1	16246840	16352480	-	909.672	667.616	758.387	0.445554	0.112691	3.95378	7.69255e-05	0.000292169	Y
ENSG00000037749	MFAP3	chr5	154038906	154220478	+	414.855	543.586	495.312	-0.38707	0.103023	-3.75713	0.000171874	0.00060422	Y
ENSG00000037757	MRI1	chr19	13764522	13774282	+	667.178	388.587	493.059	0.776803	0.130263	5.96336	2.47096e-09	1.87382e-08	Y
ENSG00000037897	METTL1	chr12	57768471	57772119	-	265.117	374.333	333.377	-0.493656	0.151529	-3.25782	0.0011227	0.00330238	Y
ENSG00000037965	HOXC8	chr12	54008985	54012769	+	100.045	103.568	102.247	-0.0471774	0.206118	-0.228885	0.818958	0.869423	N
ENSG00000038002	AGA	chr4	177430774	177442437	-	335.99	328.29	331.177	0.0357135	0.127607	0.279872	0.779576	0.839461	N
ENSG00000038210	PI4K2B	chr4	25160663	25279204	+	814.299	690.844	737.139	0.238037	0.0849687	2.80147	0.00508703	0.0126423	Y
ENSG00000038219	BOD1L1	chr4	13568738	13627725	-	1050.81	1006.31	1023	0.0627757	0.0939915	0.667887	0.504206	0.607905	N
ENSG00000038274	MAT2B	chr5	163503114	163519354	+	1430.36	1619.17	1548.37	-0.177954	0.0892073	-1.99483	0.046061	0.0857559	N
ENSG00000038295	TLL1	chr4	165873237	166104457	+	51.8771	42.248	45.859	0.293951	0.324491	0.905884	0.364997	0.474936	N
ENSG00000038358	EDC4	chr16	67873052	67884499	+	7823.36	8105.04	7999.41	-0.0512172	0.069989	-0.731789	0.464297	0.571802	N
ENSG00000038382	TRIO	chr5	14143342	14532128	+	5104.4	6436.26	5936.81	-0.334601	0.096374	-3.4719	0.000516784	0.0016314	Y
ENSG00000038532	CLEC16A	chr16	10944564	11182186	+	1229.63	1324.08	1288.66	-0.107471	0.0781115	-1.37587	0.168861	0.254956	N
ENSG00000039068	CDH1	chr16	68737292	68835541	+	3104.3	390.696	1408.3	2.99038	0.505568	5.9149	3.32076e-09	2.47076e-08	Y
ENSG00000039123	MTREX	chr5	55307989	55425579	+	1712.71	1904.35	1832.49	-0.151948	0.112457	-1.35117	0.17664	0.2647	N
ENSG00000039139	DNAH5	chr5	13690331	13944543	-	10.0322	26.9056	20.5781	-1.41929	0.421572	-3.36665	0.000760863	0.00232923	Y
ENSG00000039319	ZFYVE16	chr5	80408013	80483379	+	1268.87	1368.57	1331.18	-0.108605	0.0857135	-1.26707	0.205129	0.299459	N
ENSG00000039523	RIPOR1	chr16	67518418	67546788	+	4460.43	5935.4	5382.29	-0.412594	0.113386	-3.63883	0.000273878	0.000920962	Y
ENSG00000039560	RAI14	chr5	34656328	34832612	+	3962.54	1923.38	2688.07	1.0423	0.156898	6.64316	3.07022e-11	2.97601e-10	Y
ENSG00000039650	PNKP	chr19	49859882	49878351	-	796.485	766.036	777.455	0.0548757	0.111179	0.493582	0.621602	0.712175	N
ENSG00000040199	PHLPP2	chr16	71637835	71724701	-	1249.08	1740.35	1556.12	-0.477925	0.0775261	-6.16469	7.06203e-10	5.778e-09	Y
ENSG00000040275	SPDL1	chr5	169583636	169604778	+	1229.12	1198.38	1209.91	0.0382554	0.135378	0.282582	0.777497	0.838227	N
ENSG00000040341	STAU2	chr8	73420369	73747708	-	254.723	294.729	279.727	-0.212922	0.120412	-1.76828	0.0770144	0.132899	N
ENSG00000040487	SLC66A1	chr1	19312326	19329300	+	645.978	680.647	667.646	-0.0769888	0.138809	-0.55464	0.579141	0.674297	N
ENSG00000040531	CTNS	chr17	3636459	3663103	+	502.106	408.942	443.878	0.295423	0.132296	2.23305	0.0255458	0.051695	N
ENSG00000040608	RTN4R	chr22	20241415	20283246	-	361.953	380.791	373.727	-0.0749687	0.162669	-0.460867	0.644894	0.731742	N
ENSG00000040633	PHF23	chr17	7235029	7239722	-	912.971	990.514	961.435	-0.115705	0.0835816	-1.38434	0.166255	0.252009	N
ENSG00000040933	INPP4A	chr2	98444854	98594392	+	526.514	746.919	664.267	-0.503777	0.14468	-3.482	0.000497692	0.00157712	Y
ENSG00000041353	RAB27B	chr18	54717860	54895516	+	84.3478	120.239	106.78	-0.512304	0.184746	-2.77302	0.00555386	0.0136434	Y
ENSG00000041357	PSMA4	chr15	78540405	78552417	+	3698.66	4274.7	4058.68	-0.208256	0.100238	-2.07761	0.037745	0.0724112	N
ENSG00000041802	LSG1	chr3	194640791	194672463	-	1316.46	1818.34	1630.14	-0.464573	0.0818259	-5.67758	1.36614e-08	9.2847e-08	Y
ENSG00000041880	PARP3	chr3	51942345	51948867	+	926.224	680.827	772.851	0.442207	0.104076	4.24889	2.14836e-05	9.00006e-05	Y
ENSG00000041982	TNC	chr9	115019575	115118257	-	9835.89	8254.91	8847.78	0.252682	0.146409	1.72587	0.0843712	0.143476	N
ENSG00000041988	THAP3	chr1	6624866	6635586	+	354.999	362.686	359.803	-0.0333811	0.139885	-0.238633	0.81139	0.863306	N
ENSG00000042088	TDP1	chr14	89954939	90044764	+	583.176	422.415	482.7	0.468077	0.102942	4.54699	5.44194e-06	2.53182e-05	Y
ENSG00000042286	AIFM2	chr10	70098223	70132934	-	739.635	1322.8	1104.12	-0.838416	0.0834369	-10.0485	9.32644e-24	2.77699e-22	Y
ENSG00000042317	SPATA7	chr14	88384924	88470350	+	123.759	104.987	112.027	0.242855	0.170677	1.42289	0.154768	0.237541	N
ENSG00000042429	MED17	chr11	93784227	93814963	+	929.805	997.48	972.102	-0.0998663	0.0857745	-1.16429	0.244307	0.344972	N
ENSG00000042445	RETSAT	chr2	85341955	85354531	-	1075.68	1633.21	1424.14	-0.601632	0.136249	-4.41568	1.00691e-05	4.48237e-05	Y
ENSG00000042493	CAPG	chr2	85394753	85418432	-	730.883	1504.28	1214.26	-1.04158	0.106511	-9.77905	1.38506e-22	3.78159e-21	Y
ENSG00000042753	AP2S1	chr19	46838136	46850846	-	2378.92	3685.19	3195.34	-0.630804	0.0657322	-9.59658	8.26429e-22	2.13451e-20	Y
ENSG00000042980	ADAM28	chr8	24294069	24359014	+	34.5407	5.54441	16.418	2.61995	0.468616	5.59083	2.25984e-08	1.49215e-07	Y
ENSG00000043093	DCUN1D1	chr3	182938074	182985953	-	1283.36	1389.72	1349.84	-0.1142	0.0939663	-1.21533	0.224241	0.322319	N
ENSG00000043143	JADE2	chr5	134524312	134583230	+	2479.87	2582.1	2543.76	-0.0588517	0.115167	-0.511011	0.609344	0.701697	N
ENSG00000043355	ZIC2	chr13	99981784	99986765	+	237.13	118.284	162.851	1.0042	0.15935	6.30185	2.9412e-10	2.52944e-09	Y
ENSG00000043514	TRIT1	chr1	39838110	39883511	-	456.609	452.159	453.828	0.0145926	0.121075	0.120526	0.904067	0.930797	N
ENSG00000044090	CUL7	chr6	43037617	43053945	-	1172.99	1393.52	1310.82	-0.248133	0.081257	-3.05368	0.0022605	0.00618464	Y
ENSG00000044115	CTNNA1	chr5	138610967	138935034	+	13173.7	15306.8	14506.9	-0.21644	0.0743515	-2.91104	0.00360226	0.00935295	Y
ENSG00000044446	PHKA2	chrX	18892298	18984114	-	858.978	797.592	820.612	0.108482	0.0849239	1.2774	0.201462	0.295142	N
ENSG00000044459	CNTLN	chr9	17134982	17503923	+	444.995	364.871	394.918	0.287272	0.110729	2.59438	0.00947626	0.0218645	Y
ENSG00000044574	HSPA5	chr9	125234853	125241343	-	27436.3	19287.1	22343.1	0.508427	0.135681	3.74722	0.000178802	0.000625788	Y
ENSG00000046604	DSG2	chr18	31498177	31549008	+	3644.79	4499.14	4178.76	-0.303257	0.0907701	-3.34094	0.000834957	0.00253247	Y
ENSG00000046647	GEMIN8	chrX	14008279	14029893	-	227.633	126.541	164.45	0.842529	0.178689	4.71506	2.41635e-06	1.19537e-05	Y
ENSG00000046651	OFD1	chrX	13734745	13769357	+	1197.07	731.966	906.381	0.7107	0.0818035	8.68789	3.69231e-18	7.08861e-17	Y
ENSG00000046653	GPM6B	chrX	13770939	13938638	-	17.7845	13.8548	15.3284	0.366047	0.454728	0.804981	0.420831	0.530951	N
ENSG00000047056	WDR37	chr10	1049538	1132384	+	369.715	374.049	372.424	-0.0159884	0.14666	-0.109017	0.913189	0.938219	N
ENSG00000047188	YTHDC2	chr5	113513694	113595285	+	868.933	958.883	925.152	-0.142265	0.0783667	-1.81538	0.0694662	0.12171	N
ENSG00000047230	CTPS2	chrX	16587999	16712936	-	606.105	586.733	593.997	0.048907	0.111396	0.439038	0.660634	0.745049	N
ENSG00000047249	ATP6V1H	chr8	53715543	53843558	-	746.524	1039.46	929.607	-0.475965	0.108584	-4.38338	1.16852e-05	5.14807e-05	Y
ENSG00000047315	POLR2B	chr4	56977722	57031158	+	2021.8	2488.38	2313.41	-0.298563	0.0907352	-3.29049	0.00100014	0.00297516	Y
ENSG00000047346	FAM214A	chr15	52581317	52709817	-	491.647	491.84	491.767	-0.000877012	0.107602	-0.00815049	0.993497	0.995642	N
ENSG00000047365	ARAP2	chr4	35948221	36244514	-	79.4374	21.0569	42.9495	1.92293	0.317082	6.06444	1.32414e-09	1.04065e-08	Y
ENSG00000047410	TPR	chr1	186311652	186375693	-	4506.43	3636.68	3962.84	0.309318	0.0760947	4.06491	4.80519e-05	0.000189328	Y
ENSG00000107159	CA9	chr9	35673918	35681159	+	4433.46	1.75214	1663.64	11.3886	0.50497	22.553	1.25425e-112	6.38494e-110	Y
ENSG00000047578	KIAA0556	chr16	27550133	27780369	+	420.694	418.351	419.23	0.0060019	0.104693	0.0573285	0.954283	0.968086	N
ENSG00000047579	DTNBP1	chr6	15522807	15663058	-	121.687	169.985	151.873	-0.479121	0.151551	-3.16144	0.00156988	0.00444808	Y
ENSG00000047597	XK	chrX	37685791	37732130	+	31.8256	47.6553	41.7191	-0.57185	0.32403	-1.76481	0.0775962	0.133742	N
ENSG00000047617	ANO2	chr12	5531869	5946232	-	0	60.2726	37.6703	-8.19082	1.20599	-6.79179	1.1075e-11	1.12758e-10	Y
ENSG00000047621	C12orf4	chr12	4487735	4538508	-	367.473	416.102	397.866	-0.176146	0.117722	-1.49629	0.134578	0.21206	N
ENSG00000047634	SCML1	chrX	17737449	17754988	+	441.112	290.893	347.225	0.601948	0.130212	4.62285	3.78511e-06	1.8079e-05	Y
ENSG00000047644	WWC3	chrX	10015254	10144474	+	959.173	1141.89	1073.37	-0.250982	0.125591	-1.9984	0.045673	0.0851969	N
ENSG00000047849	MAP4	chr3	47850690	48089272	-	7148.57	8576.03	8040.73	-0.262782	0.0655448	-4.00919	6.09262e-05	0.000234907	Y
ENSG00000047932	GOPC	chr6	117560269	117602542	-	1944.13	1963	1955.92	-0.0133769	0.0674715	-0.19826	0.842842	0.886726	N
ENSG00000047936	ROS1	chr6	117288300	117425855	-	260.956	155.844	195.261	0.746153	0.160423	4.65117	3.30059e-06	1.58995e-05	Y
ENSG00000048028	USP28	chr11	113797874	113875570	-	1071.54	846.455	930.862	0.339202	0.0891742	3.80381	0.000142486	0.000509187	Y
ENSG00000048052	HDAC9	chr7	18086949	19002416	+	31.259	17.5667	22.7013	0.841834	0.374213	2.24961	0.0244735	0.0498923	Y
ENSG00000048140	TSPAN17	chr5	176647387	176659054	+	1210.01	1713.35	1524.6	-0.5024	0.0865696	-5.80342	6.49748e-09	4.64387e-08	Y
ENSG00000048162	NOP16	chr5	176383938	176388927	-	308.342	505.905	431.819	-0.711943	0.12809	-5.55814	2.72668e-08	1.7803e-07	Y
ENSG00000048342	CC2D2A	chr4	15469865	15601557	+	108.78	166.852	145.075	-0.610053	0.186439	-3.27213	0.0010674	0.00315501	Y
ENSG00000048392	RRM2B	chr8	102204502	102238961	-	602.325	1002.22	852.257	-0.73357	0.123729	-5.92883	3.05107e-09	2.28546e-08	Y
ENSG00000048405	ZNF800	chr7	127346790	127431924	-	468.157	552.411	520.816	-0.240961	0.0952825	-2.52891	0.0114418	0.0258127	Y
ENSG00000048471	SNX29	chr16	11976734	12574287	+	1001.45	1174.51	1109.61	-0.230829	0.111461	-2.07094	0.0383642	0.0734706	N
ENSG00000048544	MRPS10	chr6	42206807	42217861	-	521.731	693.578	629.135	-0.408457	0.114736	-3.55997	0.000370902	0.00121159	Y
ENSG00000048649	RSF1	chr11	77659996	77821017	-	1380.95	1296.57	1328.21	0.0914125	0.0712398	1.28317	0.199434	0.292756	N
ENSG00000048707	VPS13D	chr1	12230030	12512047	+	1399.6	1159.48	1249.52	0.270648	0.149538	1.8099	0.0703113	0.122905	N
ENSG00000048828	FAM120A	chr9	93451685	93566112	+	5209.51	7185.61	6444.57	-0.464051	0.0623769	-7.43947	1.01093e-13	1.30766e-12	Y
ENSG00000048991	R3HDM1	chr2	135531455	135725270	+	1087.28	1567.8	1387.6	-0.528503	0.0719997	-7.34035	2.13038e-13	2.66151e-12	Y
ENSG00000049089	COL9A2	chr1	40300489	40317813	-	21.5033	5.92903	11.7694	1.84241	0.572658	3.21729	0.00129409	0.00374715	Y
ENSG00000049130	KITLG	chr12	88492793	88580851	-	682.293	1372.17	1113.47	-1.00656	0.1388	-7.25187	4.11071e-13	4.98242e-12	Y
ENSG00000049167	ERCC8	chr5	60873831	60945073	-	189.785	207.521	200.87	-0.122507	0.175571	-0.697761	0.485326	0.591006	N
ENSG00000049192	ADAMTS6	chr5	65148738	65481920	-	19.9491	23.4327	22.1263	-0.21814	0.392031	-0.556435	0.577913	0.673216	N
ENSG00000049239	H6PD	chr1	9234774	9271337	+	2692.63	1175.02	1744.12	1.19484	0.181643	6.57795	4.76991e-11	4.51825e-10	Y
ENSG00000049245	VAMP3	chr1	7771296	7781432	+	3074.89	3714.21	3474.46	-0.272239	0.0719709	-3.78262	0.000155183	0.000551192	Y
ENSG00000049246	PER3	chr1	7784320	7845177	+	684.717	760.815	732.278	-0.149918	0.107828	-1.39034	0.164425	0.249666	N
ENSG00000049249	TNFRSF9	chr1	7915871	7943165	-	486.969	26.9171	199.437	4.20237	0.308293	13.6311	2.61594e-42	1.91121e-40	Y
ENSG00000049323	LTBP1	chr2	32946953	33399509	+	266.448	219.451	237.075	0.275463	0.197924	1.39176	0.163995	0.249062	N
ENSG00000049449	RCN1	chr11	32091074	32105722	+	4835.5	4035.13	4335.27	0.261478	0.0784928	3.33123	0.00086462	0.00261203	Y
ENSG00000049541	RFC2	chr7	74231499	74254458	-	1674.67	1460.88	1541.05	0.198126	0.0695987	2.84669	0.00441766	0.0111902	Y
ENSG00000049618	ARID1B	chr6	156776020	157210779	+	2270.91	2532.32	2434.29	-0.157914	0.100589	-1.56989	0.11644	0.187849	N
ENSG00000049656	CLPTM1L	chr5	1317752	1345099	-	7640.07	9251.05	8646.94	-0.2759	0.0529173	-5.2138	1.85014e-07	1.08944e-06	Y
ENSG00000049759	NEDD4L	chr18	58044226	58401540	+	814.005	1061.03	968.395	-0.381364	0.100388	-3.79892	0.000145329	0.000518173	Y
ENSG00000049768	FOXP3	chrX	49250438	49270477	-	36.5368	61.2883	52.0065	-0.75653	0.281764	-2.68498	0.00725347	0.0173015	Y
ENSG00000049769	PPP1R3F	chrX	49269793	49301461	+	209.41	370.706	310.22	-0.826677	0.16676	-4.95729	7.14832e-07	3.85535e-06	Y
ENSG00000049860	HEXB	chr5	74640023	74722647	+	4288.21	2802.57	3359.69	0.613154	0.0884431	6.93276	4.12717e-12	4.45492e-11	Y
ENSG00000049883	PTCD2	chr5	72320367	72368395	+	356.272	334.975	342.961	0.086177	0.133915	0.64352	0.519887	0.621776	N
ENSG00000050030	NEXMIF	chrX	74732856	74925485	-	340.076	261.233	290.799	0.379423	0.174104	2.17928	0.0293105	0.0582604	N
ENSG00000050130	JKAMP	chr14	59484443	59505410	+	1093.76	1205	1163.28	-0.13834	0.121958	-1.13433	0.256658	0.359135	N
ENSG00000050165	DKK3	chr11	11956207	12009769	-	31.4659	107.932	79.257	-1.78723	0.303244	-5.89369	3.77668e-09	2.79417e-08	Y
ENSG00000050327	ARHGEF5	chr7	144355288	144380632	+	2226.66	1823.12	1974.45	0.287229	0.0811029	3.54153	0.000397812	0.00129041	Y
ENSG00000050344	NFE2L3	chr7	26152198	26187137	+	53.7263	38.8006	44.3977	0.460898	0.291318	1.58211	0.113623	0.183926	N
ENSG00000050393	MCUR1	chr6	13786557	13814568	-	750.652	1068.58	949.36	-0.508401	0.11837	-4.29503	1.74673e-05	7.44601e-05	Y
ENSG00000050405	LIMA1	chr12	50175788	50283546	-	501.163	2044.89	1465.99	-2.02687	0.136978	-14.7971	1.53003e-49	1.43723e-47	Y
ENSG00000050426	LETMD1	chr12	51047962	51060424	+	682.194	585.991	622.067	0.217868	0.105115	2.07267	0.038203	0.0732096	N
ENSG00000050438	SLC4A8	chr12	51391317	51515763	+	46.0513	102.416	81.2793	-1.14073	0.279042	-4.08803	4.35058e-05	0.000172721	Y
ENSG00000050555	LAMC3	chr9	131009174	131094473	+	639.16	516.705	562.626	0.306364	0.152544	2.00837	0.0446041	0.0835189	N
ENSG00000050748	MAPK9	chr5	180233143	180292099	-	1208.81	1493.84	1386.96	-0.304334	0.0810636	-3.75426	0.000173852	0.000610293	Y
ENSG00000050767	COL23A1	chr5	178237618	178590393	-	5.03663	8.21976	7.02608	-0.69754	0.792334	-0.880361	0.378664	0.48861	N
ENSG00000050820	BCAR1	chr16	75228181	75268053	-	5375.01	6723.77	6217.98	-0.323351	0.0672786	-4.80616	1.53858e-06	7.87047e-06	Y
ENSG00000051009	FAM160A2	chr11	6211345	6234711	-	771.131	665.05	704.83	0.212087	0.105928	2.00218	0.0452659	0.0845874	N
ENSG00000051108	HERPUD1	chr16	56932142	56944864	+	2869.35	2621.4	2714.38	0.130569	0.112249	1.16321	0.244745	0.345436	N
ENSG00000051128	HOMER3	chr19	18929201	18941261	-	863.679	750.48	792.93	0.20142	0.0932244	2.16059	0.0307267	0.0607643	N
ENSG00000051180	RAD51	chr15	40694774	40732340	+	287.666	358.795	332.121	-0.322288	0.136362	-2.36348	0.0181044	0.0385204	Y
ENSG00000051341	POLQ	chr3	121431427	121546641	-	653.263	647.776	649.834	0.0130064	0.130372	0.0997633	0.920532	0.943735	N
ENSG00000051382	PIK3CB	chr3	138652698	138834928	-	1422.81	1631.45	1553.21	-0.196544	0.0954875	-2.05833	0.0395589	0.0754598	N
ENSG00000051523	CYBA	chr16	88643289	88651054	-	14778.2	13370.2	13898.2	0.144238	0.0828414	1.74114	0.0816589	0.139556	N
ENSG00000051596	THOC3	chr5	175917873	176034680	-	2747.59	3099.63	2967.62	-0.173964	0.0626822	-2.77533	0.00551464	0.0135598	Y
ENSG00000051620	HEBP2	chr6	138403531	138422197	+	1253.1	1375.14	1329.38	-0.134786	0.0755987	-1.78292	0.0745993	0.129383	N
ENSG00000051825	MPHOSPH9	chr12	123152320	123244014	-	615.385	718.118	679.593	-0.221463	0.094629	-2.34033	0.0192668	0.0406592	Y
ENSG00000052126	PLEKHA5	chr12	19129752	19376400	+	436.993	266.686	330.551	0.717952	0.126279	5.68547	1.30457e-08	8.89307e-08	Y
ENSG00000052723	SIKE1	chr1	114769479	114780685	-	987.437	1120.27	1070.46	-0.181509	0.0952966	-1.90467	0.0568223	0.102552	N
ENSG00000052749	RRP12	chr10	97356358	97426076	-	729.062	1484.11	1200.96	-1.0245	0.0824343	-12.4281	1.83883e-35	9.87026e-34	Y
ENSG00000052795	FNIP2	chr4	158769026	158908050	+	360.555	209.493	266.141	0.784255	0.128463	6.10491	1.02861e-09	8.20655e-09	Y
ENSG00000052802	MSMO1	chr4	165327667	165343164	+	2256.24	1501.5	1784.53	0.588009	0.102023	5.76352	8.23799e-09	5.80633e-08	Y
ENSG00000052841	TTC17	chr11	43358920	43494933	+	1435.56	1171.21	1270.34	0.295286	0.091501	3.22713	0.00125037	0.00363657	Y
ENSG00000052850	ALX4	chr11	44260440	44310139	-	527.45	747.859	665.206	-0.505842	0.145295	-3.48149	0.000498626	0.00157977	Y
ENSG00000053254	FOXN3	chr14	89124871	89619149	-	1495.59	818.165	1072.2	0.869033	0.0961229	9.04085	1.55452e-19	3.34221e-18	Y
ENSG00000053371	AKR7A2	chr1	19303965	19312146	-	1298.62	1378.76	1348.71	-0.0875426	0.093518	-0.936105	0.349219	0.458925	N
ENSG00000053372	MRTO4	chr1	19251805	19260128	+	1143.22	1532.42	1386.47	-0.421064	0.115585	-3.64289	0.000269599	0.000909674	Y
ENSG00000053438	NNAT	chr20	37521206	37523690	+	15.8281	23.1203	20.3857	-0.542332	0.423591	-1.28032	0.200433	0.29399	N
ENSG00000053501	USE1	chr19	17215346	17219829	+	215.372	272.422	251.028	-0.336454	0.146849	-2.29116	0.0219544	0.0454735	Y
ENSG00000053524	MCF2L2	chr3	183178043	183428778	-	55.9649	29.6382	39.5107	0.912961	0.323319	2.82372	0.00474702	0.0118966	Y
ENSG00000053702	NRIP2	chr12	2825348	2835544	-	13.072	11.7551	12.2489	0.153363	0.511483	0.29984	0.7643	0.827996	N
ENSG00000053747	LAMA3	chr18	23689443	23956222	+	325.559	268.108	289.652	0.278304	0.203712	1.36617	0.171887	0.258856	N
ENSG00000053770	AP5M1	chr14	57268924	57298742	+	808.003	1043.63	955.27	-0.368362	0.0840839	-4.38088	1.18198e-05	5.19869e-05	Y
ENSG00000053900	ANAPC4	chr4	25377213	25418498	+	340.602	319.201	327.227	0.0936328	0.121185	0.77264	0.439735	0.548748	N
ENSG00000053918	KCNQ1	chr11	2444684	2849105	+	6.59598	17.3839	13.3384	-1.39484	0.525138	-2.65613	0.00790421	0.0186396	Y
ENSG00000054116	TRAPPC3	chr1	36136570	36156053	-	898.42	918.663	911.072	-0.030677	0.102713	-0.298667	0.765194	0.828794	N
ENSG00000054118	THRAP3	chr1	36224432	36305357	+	3546.99	3426.49	3471.68	0.0505148	0.0743043	0.679837	0.496608	0.601087	N
ENSG00000054148	PHPT1	chr9	136848724	136851027	+	2181.03	2102.54	2131.98	0.0529829	0.0720188	0.735682	0.461924	0.56968	N
ENSG00000054179	ENTPD2	chr9	137048107	137054061	-	100.296	25.3589	53.4604	1.99229	0.266049	7.48845	6.96917e-14	9.22655e-13	Y
ENSG00000054219	LY75	chr2	159803355	159904756	-	1240.87	488.995	770.947	1.33965	0.103379	12.9586	2.10086e-38	1.29506e-36	Y
ENSG00000054267	ARID4B	chr1	235131634	235328219	-	1441.69	1138.63	1252.28	0.341816	0.0910494	3.75418	0.000173911	0.000610293	Y
ENSG00000054277	OPN3	chr1	241590102	241677376	-	265.745	198.185	223.52	0.422706	0.127105	3.32565	0.000882112	0.00265864	Y
ENSG00000054282	SDCCAG8	chr1	243256034	243500091	+	365.623	240.931	287.691	0.601688	0.125705	4.7865	1.69713e-06	8.61723e-06	Y
ENSG00000054392	HHAT	chr1	210328252	210676296	+	118.76	141.571	133.017	-0.251021	0.20613	-1.21778	0.223308	0.3213	N
ENSG00000054523	KIF1B	chr1	10210805	10381603	+	1749.07	1937.88	1867.08	-0.148435	0.0806288	-1.84097	0.0656259	0.11609	N
ENSG00000054598	FOXC1	chr6	1609915	1613897	+	438.869	935.694	749.385	-1.09309	0.117866	-9.27396	1.79354e-20	4.16234e-19	Y
ENSG00000054611	TBC1D22A	chr22	46762617	47175699	+	796.049	642.428	700.036	0.306858	0.106102	2.89209	0.00382683	0.00987558	Y
ENSG00000054654	SYNE2	chr14	63761899	64226433	+	11248.6	7065.5	8634.15	0.670868	0.116239	5.77144	7.85984e-09	5.55966e-08	Y
ENSG00000054690	PLEKHH1	chr14	67533290	67589612	+	165.656	64.2376	102.27	1.35795	0.197812	6.86486	6.65584e-12	6.98377e-11	Y
ENSG00000054793	ATP9A	chr20	51596514	51768390	-	1262.75	1766.7	1577.72	-0.485792	0.113005	-4.29886	1.7168e-05	7.33314e-05	Y
ENSG00000054965	FAM168A	chr11	73400487	73598189	-	1677.98	1342.69	1468.42	0.32024	0.100906	3.17366	0.0015053	0.00428948	Y
ENSG00000054967	RELT	chr11	73376399	73397474	+	1642.42	759.771	1090.76	1.11108	0.09146	12.1482	5.863e-34	3.00403e-32	Y
ENSG00000054983	GALC	chr14	87837820	87993665	-	1591.84	759.177	1071.43	1.06784	0.0912888	11.6973	1.31516e-31	6.01583e-30	Y
ENSG00000055044	NOP58	chr2	202265736	202303661	+	1551.85	1986.34	1823.41	-0.355118	0.144018	-2.4658	0.013671	0.0301399	Y
ENSG00000055070	SZRD1	chr1	16352575	16398145	+	4076.32	4880.87	4579.16	-0.260156	0.053084	-4.90084	9.54279e-07	5.05491e-06	Y
ENSG00000055130	CUL1	chr7	148697914	148801110	+	3024.6	2947.22	2976.24	0.0382345	0.0675593	0.56594	0.571434	0.667738	N
ENSG00000055147	FAM114A2	chr5	153990148	154038936	-	386.996	437.868	418.791	-0.176308	0.102261	-1.7241	0.0846893	0.143908	N
ENSG00000055163	CYFIP2	chr5	157266079	157395595	+	34.8506	51.3787	45.1807	-0.559371	0.580051	-0.964349	0.334871	0.444015	N
ENSG00000055208	TAB2	chr6	149218641	149411613	+	1951.21	1933.58	1940.19	0.0139773	0.081428	0.171652	0.863711	0.901887	N
ENSG00000055211	GINM1	chr6	149566294	149591748	+	2121.47	1897.05	1981.21	0.161457	0.0725014	2.22696	0.0259502	0.0524218	N
ENSG00000055332	EIF2AK2	chr2	37099210	37157065	-	2338.85	2430.95	2396.41	-0.0561981	0.108069	-0.520021	0.603049	0.696175	N
ENSG00000055483	USP36	chr17	78787381	78841441	-	1382.68	1367.42	1373.14	0.0153989	0.0750136	0.205282	0.837352	0.882775	N
ENSG00000055609	KMT2C	chr7	152134922	152436005	-	1856.43	1568.38	1676.4	0.24227	0.163795	1.4791	0.139113	0.218138	N
ENSG00000055732	MCOLN3	chr1	85018082	85048500	-	35.2509	13.177	21.4548	1.41391	0.462267	3.05865	0.0022234	0.00609688	Y
ENSG00000055813	CCDC85A	chr2	56183990	56386172	+	37.174	29.5534	32.4111	0.343975	0.458552	0.750132	0.453175	0.561039	N
ENSG00000055917	PUM2	chr2	20248691	20352234	-	1901.66	1777.83	1824.27	0.0967423	0.0774409	1.24924	0.211577	0.307477	N
ENSG00000055950	MRPL43	chr10	100969458	100987515	-	742.911	943.497	868.277	-0.344804	0.0865655	-3.98315	6.80069e-05	0.000260048	Y
ENSG00000055955	ITIH4	chr3	52812962	52830688	-	300.938	16.1298	122.933	4.20942	0.238406	17.6565	9.06246e-70	1.93263e-67	Y
ENSG00000056050	HPF1	chr4	169729470	169757944	-	379.954	301.909	331.176	0.336357	0.134397	2.50272	0.0123244	0.0275483	Y
ENSG00000056097	ZFR	chr5	32354350	32444740	-	3957.38	4653.15	4392.23	-0.233193	0.0840433	-2.77468	0.00552559	0.0135842	Y
ENSG00000056277	ZNF280C	chrX	130202707	130268899	-	103.05	118.451	112.676	-0.202604	0.170046	-1.19147	0.23347	0.332856	N
ENSG00000056487	PHF21B	chr22	44881162	45010005	-	23.0258	7.04628	13.0386	1.70058	0.50905	3.34069	0.000835708	0.00253426	Y
ENSG00000056558	TRAF1	chr9	120902393	120929173	-	248.415	44.084	120.708	2.48834	0.313903	7.92711	2.24303e-15	3.45676e-14	Y
ENSG00000056586	RC3H2	chr9	122844556	122905359	-	2112.84	2174.86	2151.6	-0.0414472	0.0726537	-0.570476	0.568355	0.66473	N
ENSG00000056736	IL17RB	chr3	53846568	53865794	+	330.523	111.03	193.34	1.56552	0.180364	8.6798	3.96473e-18	7.58392e-17	Y
ENSG00000056972	TRAF3IP2	chr6	111555381	111606906	-	354.804	426.379	399.539	-0.26318	0.111756	-2.35495	0.0185252	0.0392886	Y
ENSG00000057019	DCBLD2	chr3	98795941	98901695	-	1981.7	2415.78	2253	-0.28548	0.110729	-2.57819	0.00993197	0.0227682	Y
ENSG00000105141	CASP14	chr19	15049480	15058293	+	17116.4	8.88622	6424.21	10.9029	0.383147	28.4562	4.08358e-178	8.05538e-175	Y
ENSG00000057252	SOAT1	chr1	179293714	179358680	+	1860.6	2351.17	2167.2	-0.336837	0.0955449	-3.52543	0.000422794	0.00136318	Y
ENSG00000057294	PKP2	chr12	32790755	32896777	-	420.301	193.766	278.717	1.11461	0.18957	5.87965	4.11133e-09	3.02757e-08	Y
ENSG00000057608	GDI2	chr10	5765223	5842132	-	3953.76	4004.44	3985.43	-0.0177749	0.0947404	-0.187617	0.851177	0.892935	N
ENSG00000057657	PRDM1	chr6	105993463	106109939	+	88.4517	118.691	107.351	-0.421743	0.214771	-1.96369	0.0495662	0.0912241	N
ENSG00000057663	ATG5	chr6	106045423	106325791	-	607.158	591.025	597.075	0.0400353	0.0948574	0.422058	0.672983	0.755251	N
ENSG00000057757	PITHD1	chr1	23778418	23788232	+	732.323	994.613	896.254	-0.443231	0.084917	-5.21958	1.79332e-07	1.05717e-06	Y
ENSG00000057935	MTA3	chr2	42494569	42756947	+	488.593	577.494	544.156	-0.238299	0.110957	-2.14766	0.0317406	0.062542	N
ENSG00000058056	USP13	chr3	179653040	179789401	+	436.506	639.47	563.358	-0.548254	0.123705	-4.43194	9.33891e-06	4.18329e-05	Y
ENSG00000058063	ATP11B	chr3	182793503	182921629	+	4061.26	3430.75	3667.19	0.243498	0.0833877	2.92007	0.0034995	0.00912367	Y
ENSG00000058085	LAMC2	chr1	183186238	183245127	+	969.889	953.498	959.645	0.0244442	0.399467	0.0611922	0.951206	0.965337	N
ENSG00000058091	CDK14	chr7	90466424	91210590	+	891.192	1230.3	1103.13	-0.467059	0.108261	-4.31417	1.60202e-05	6.87559e-05	Y
ENSG00000058262	SEC61A1	chr3	128051641	128071683	+	11956	13407.2	12863	-0.165228	0.0720402	-2.29356	0.0218159	0.045258	Y
ENSG00000058272	PPP1R12A	chr12	79773563	79935460	-	1680.59	1961.83	1856.36	-0.222235	0.0831856	-2.67156	0.00755007	0.0179062	Y
ENSG00000058404	CAMK2B	chr7	44217150	44334577	-	25.823	15.1241	19.1362	0.772476	0.442612	1.74527	0.0809385	0.13849	N
ENSG00000058453	CROCC	chr1	16740273	16972964	+	506.704	299.541	377.227	0.756006	0.152693	4.95116	7.37734e-07	3.97344e-06	Y
ENSG00000058600	POLR3E	chr16	22297375	22335101	+	884.087	1053.97	990.262	-0.254223	0.0874069	-2.9085	0.00363169	0.00942317	Y
ENSG00000058668	ATP2B4	chr1	203626561	203744081	+	3712.87	4168.69	3997.76	-0.167394	0.120576	-1.38829	0.165048	0.25042	N
ENSG00000058673	ZC3H11A	chr1	203795654	203854999	+	2926.14	2102.52	2411.38	0.477576	0.0816092	5.85199	4.8574e-09	3.53956e-08	Y
ENSG00000058729	RIOK2	chr5	97160867	97183247	-	531.88	597.102	572.644	-0.163489	0.136889	-1.19432	0.232354	0.331655	N
ENSG00000058799	YIPF1	chr1	53851719	53889798	-	410.34	368.914	384.449	0.153072	0.157403	0.972487	0.330808	0.439602	N
ENSG00000058804	NDC1	chr1	53765478	53838463	-	1319.29	1265.15	1285.45	0.0621174	0.100111	0.620485	0.534938	0.6353	N
ENSG00000058866	DGKG	chr3	186105668	186362234	-	134.596	150.828	144.741	-0.157042	0.17096	-0.918589	0.35831	0.468149	N
ENSG00000059122	FLYWCH1	chr16	2911937	2951208	+	1282.78	1841.8	1632.17	-0.522685	0.100894	-5.18053	2.21251e-07	1.2865e-06	Y
ENSG00000059145	UNKL	chr16	1363205	1414751	-	716.552	774.354	752.678	-0.113252	0.0970747	-1.16665	0.243352	0.343778	N
ENSG00000059377	TBXAS1	chr7	139777051	140020325	+	18.4659	10.8329	13.6953	0.764715	0.495696	1.54271	0.122901	0.196405	N
ENSG00000059378	PARP12	chr7	140023749	140062951	-	1009.55	950.764	972.81	0.084558	0.169147	0.499909	0.617139	0.708245	N
ENSG00000059573	ALDH18A1	chr10	95605941	95656711	-	3060.33	2922.99	2974.49	0.0665203	0.0886883	0.750045	0.453227	0.561059	N
ENSG00000059588	TARBP1	chr1	234391313	234479179	-	736.876	603.298	653.39	0.288001	0.120731	2.38547	0.0170573	0.0365191	Y
ENSG00000059691	GATB	chr4	151670504	151761007	-	377.11	435.748	413.759	-0.207339	0.112272	-1.84675	0.0647831	0.114805	N
ENSG00000059728	MXD1	chr2	69897688	69942945	+	782.383	490.569	599.999	0.671901	0.155278	4.32708	1.51097e-05	6.52204e-05	Y
ENSG00000059758	CDK17	chr12	96278261	96400480	-	938.545	814.742	861.168	0.204479	0.0916312	2.23154	0.0256454	0.0518594	N
ENSG00000059769	DNAJC25	chr9	111631334	111654351	+	267.669	306.677	292.049	-0.196308	0.137749	-1.42511	0.154125	0.236808	N
ENSG00000059915	PSD	chr10	102402617	102421539	-	35.8951	29.7906	32.0798	0.267578	0.35323	0.757518	0.44874	0.556902	N
ENSG00000060069	CTDP1	chr18	79679803	79754510	+	973.361	995.708	987.328	-0.0342453	0.0916788	-0.373536	0.708749	0.785062	N
ENSG00000060138	YBX3	chr12	10699089	10723323	-	4905.58	5581.98	5328.33	-0.186513	0.0791903	-2.35525	0.0185101	0.0392672	Y
ENSG00000060140	STYK1	chr12	10618923	10674318	-	135.233	91.4915	107.894	0.574166	0.223338	2.57084	0.0101454	0.02319	Y
ENSG00000060237	WNK1	chr12	752579	911452	+	6026.1	6706.57	6451.39	-0.154666	0.103358	-1.49641	0.134546	0.212051	N
ENSG00000060339	CCAR1	chr10	68721012	68792377	+	1632.72	1979.93	1849.72	-0.276793	0.0995756	-2.77972	0.00544054	0.0134005	Y
ENSG00000060491	OGFR	chr20	62804835	62814000	+	2557.02	2433.39	2479.75	0.0706837	0.115912	0.609804	0.541992	0.642275	N
ENSG00000060558	GNA15	chr19	3136033	3163749	+	593.011	372.239	455.029	0.668761	0.159862	4.18337	2.87225e-05	0.000117671	Y
ENSG00000060642	PIGV	chr1	26787054	26800659	+	390.097	313.157	342.009	0.316401	0.123535	2.56123	0.0104302	0.0237826	Y
ENSG00000060656	PTPRU	chr1	29236516	29326813	+	1992.28	1231.3	1516.67	0.692622	0.116329	5.95401	2.6165e-09	1.97659e-08	Y
ENSG00000060688	SNRNP40	chr1	31259568	31296788	-	1227.09	1250.76	1241.89	-0.0271234	0.0728424	-0.372357	0.709627	0.785648	N
ENSG00000060749	QSER1	chr11	32892820	32993316	+	1532.77	1660.93	1612.87	-0.116233	0.100531	-1.15619	0.247602	0.348658	N
ENSG00000060762	MPC1	chr6	166364919	166383013	-	283.139	431.108	375.62	-0.603378	0.122766	-4.91484	8.88539e-07	4.726e-06	Y
ENSG00000060971	ACAA1	chr3	38103129	38137242	-	990.124	1229.06	1139.46	-0.311455	0.0870729	-3.57694	0.00034764	0.00114556	Y
ENSG00000061273	HDAC7	chr12	47782722	47833132	-	2530.26	2738.27	2660.27	-0.114813	0.108035	-1.06274	0.287901	0.393024	N
ENSG00000061455	PRDM6	chr5	123089241	123194266	+	35.4522	90.9388	70.1313	-1.35211	0.3188	-4.24123	2.22297e-05	9.28307e-05	Y
ENSG00000061656	SPAG4	chr20	35615829	35621094	+	1001.03	46.7703	404.616	4.40662	0.174661	25.2295	1.90181e-140	2.14375e-137	Y
ENSG00000061676	NCKAP1	chr2	182909115	183038858	-	4076.1	6402.06	5529.83	-0.650926	0.0866995	-7.50784	6.01102e-14	8.02154e-13	Y
ENSG00000061794	MRPS35	chr12	27710822	27756295	+	1224.58	1594.33	1455.67	-0.379548	0.115489	-3.28643	0.00101465	0.0030132	Y
ENSG00000061936	SFSWAP	chr12	131711081	131799737	+	1026.29	1079.18	1059.34	-0.0725926	0.0763433	-0.950871	0.34167	0.450978	N
ENSG00000061938	TNK2	chr3	195863364	195911945	-	1252.34	1167.15	1199.1	0.100531	0.11181	0.899129	0.368584	0.478538	N
ENSG00000061987	MON2	chr12	62466817	62600476	+	1203.36	1453.97	1359.99	-0.272157	0.0928677	-2.93059	0.00338315	0.00885398	Y
ENSG00000062038	CDH3	chr16	68636189	68722616	+	1277.34	153.739	575.089	3.05575	0.519389	5.88335	4.02051e-09	2.96484e-08	Y
ENSG00000062194	GPBP1	chr5	57173948	57264679	+	1793.06	1497.02	1608.04	0.261281	0.0885326	2.95124	0.003165	0.00835512	Y
ENSG00000062282	DGAT2	chr11	75759512	75801535	+	291.556	235.344	256.424	0.307077	0.189285	1.6223	0.104739	0.171979	N
ENSG00000062370	ZNF112	chr19	44326555	44367217	-	151.986	102.268	120.913	0.566232	0.169434	3.34191	0.000832045	0.00252413	Y
ENSG00000062485	CS	chr12	56271699	56300391	-	3665.86	5853.75	5033.29	-0.674881	0.0742796	-9.08568	1.03055e-19	2.23703e-18	Y
ENSG00000062582	MRPS24	chr7	43866558	43869893	-	1473.69	3636.49	2825.44	-1.30235	0.111988	-11.6293	2.92361e-31	1.30332e-29	Y
ENSG00000062598	ELMO2	chr20	46366050	46432985	-	966.09	1362.51	1213.85	-0.496033	0.0792589	-6.25838	3.88986e-10	3.28266e-09	Y
ENSG00000062650	WAPL	chr10	86435256	86521792	-	1562.5	1739.4	1673.06	-0.153993	0.0924204	-1.66622	0.0956689	0.159223	N
ENSG00000062716	VMP1	chr17	59707192	59842255	+	3280.17	1979.64	2467.34	0.72876	0.0975777	7.46851	8.11059e-14	1.05779e-12	Y
ENSG00000062725	APPBP2	chr17	60443158	60526242	-	627.03	617.434	621.032	0.0247482	0.0926268	0.267181	0.789329	0.846453	N
ENSG00000062822	POLD1	chr19	50384204	50418018	+	2858.05	2910.1	2890.58	-0.0264405	0.0891552	-0.296567	0.766797	0.83018	N
ENSG00000063046	EIF4B	chr12	53006158	53042209	+	7297.39	4943.93	5826.48	0.561719	0.0895548	6.27235	3.55636e-10	3.02061e-09	Y
ENSG00000063127	SLC6A16	chr19	49289638	49325215	-	42.8967	23.6694	30.8796	0.861764	0.331098	2.60275	0.00924801	0.0214024	Y
ENSG00000063169	BICRA	chr19	47608196	47703277	+	960.183	1280.94	1160.66	-0.417629	0.124949	-3.34239	0.000830612	0.00252123	Y
ENSG00000063176	SPHK2	chr19	48619291	48630717	+	671.146	730.81	708.436	-0.124133	0.0940493	-1.31987	0.186877	0.277302	N
ENSG00000063177	RPL18	chr19	48615328	48619184	-	8203.57	9155.11	8798.28	-0.15812	0.0908641	-1.74018	0.0818274	0.139814	N
ENSG00000063180	CA11	chr19	48637946	48646187	-	134.279	75.8161	97.7398	0.811973	0.237646	3.41674	0.000633756	0.00197148	Y
ENSG00000063241	ISOC2	chr19	55452985	55462343	-	471.885	798.47	676	-0.759139	0.104438	-7.26877	3.62771e-13	4.42576e-12	Y
ENSG00000063244	U2AF2	chr19	55654146	55674715	+	6835.9	8141.79	7652.08	-0.251994	0.0594806	-4.23658	2.26954e-05	9.45502e-05	Y
ENSG00000063245	EPN1	chr19	55675226	55709858	+	4633.4	6250.56	5644.13	-0.432311	0.0742926	-5.81903	5.91897e-09	4.26128e-08	Y
ENSG00000063322	MED29	chr19	39391303	39400641	+	2561.81	3000.62	2836.07	-0.228004	0.0679613	-3.35491	0.000793904	0.00242099	Y
ENSG00000063438	AHRR	chr5	321759	435110	+	21.8265	107.571	75.4165	-2.29676	0.276978	-8.29219	1.11178e-16	1.8886e-15	Y
ENSG00000063587	ZNF275	chrX	153334147	153360110	+	279.899	300.932	293.045	-0.103906	0.122509	-0.848145	0.396357	0.506941	N
ENSG00000063601	MTMR1	chrX	150692971	150765108	+	423.395	393.018	404.409	0.107823	0.100933	1.06827	0.285399	0.390386	N
ENSG00000063660	GPC1	chr2	240435663	240468076	+	6077.07	10829.7	9047.49	-0.833675	0.0808868	-10.3067	6.57301e-25	2.07457e-23	Y
ENSG00000063761	ADCK1	chr14	77800109	77935014	+	174.087	236.456	213.068	-0.438593	0.178153	-2.46189	0.0138207	0.0304276	Y
ENSG00000063854	HAGH	chr16	1795620	1827157	-	984.126	1001.53	995.004	-0.0262423	0.088601	-0.296185	0.767089	0.830219	N
ENSG00000063978	RNF4	chr4	2462220	2625320	+	1571.29	1468.03	1506.75	0.0984612	0.07301	1.3486	0.177465	0.265688	N
ENSG00000064012	CASP8	chr2	201233443	201287711	+	636.257	668.915	656.668	-0.0723512	0.0901568	-0.802504	0.422262	0.532288	N
ENSG00000064042	LIMCH1	chr4	41359607	41700044	+	1541.65	2351.99	2048.11	-0.609066	0.0877409	-6.94165	3.87545e-12	4.20044e-11	Y
ENSG00000064102	INTS13	chr12	26905181	26938326	-	1087.14	828.64	925.578	0.392975	0.114247	3.43971	0.00058234	0.00182267	Y
ENSG00000064115	TM7SF3	chr12	26971579	27014434	-	1523.66	2333.04	2029.52	-0.614338	0.0689562	-8.9091	5.14466e-19	1.05576e-17	Y
ENSG00000064195	DLX3	chr17	49990005	49995224	-	231.025	484.412	389.392	-1.06733	0.175533	-6.08051	1.19803e-09	9.491e-09	Y
ENSG00000064199	SPA17	chr11	124673798	124697518	+	322.02	298.432	307.277	0.112487	0.125863	0.893724	0.37147	0.481531	N
ENSG00000064205	CCN5	chr20	44714844	44728509	+	36.6945	33.3408	34.5984	0.132359	0.372165	0.355644	0.722107	0.795169	N
ENSG00000064225	ST3GAL6	chr3	98732236	98821201	+	376.713	161.328	242.098	1.21795	0.157641	7.72609	1.10899e-14	1.60412e-13	Y
ENSG00000064270	ATP2C2	chr16	84368527	84464187	+	68.5872	10.3357	32.18	2.72412	0.522989	5.20875	1.90115e-07	1.11656e-06	Y
ENSG00000064300	NGFR	chr17	49495293	49515008	+	21.587	21.9315	21.8023	-0.0171595	0.571572	-0.0300216	0.97605	0.983717	N
ENSG00000064309	CDON	chr11	125955796	126063335	-	296.54	285.938	289.914	0.0467325	0.166748	0.280257	0.77928	0.839212	N
ENSG00000064313	TAF2	chr8	119730774	119832841	-	791.286	1017.47	932.653	-0.360423	0.0995747	-3.61963	0.000295025	0.000985144	Y
ENSG00000064393	HIPK2	chr7	139561570	139777998	-	1737.17	1539.68	1613.74	0.17333	0.161242	1.07497	0.28239	0.387109	N
ENSG00000064419	TNPO3	chr7	128954180	129055173	-	1873.14	2668.42	2370.19	-0.510023	0.064339	-7.92713	2.24277e-15	3.45676e-14	Y
ENSG00000064489	BORCS8-MEF2B	chr19	19145569	19192158	-	64.6853	62.7285	63.4623	0.0454187	0.455088	0.0998021	0.920501	0.943735	N
ENSG00000064490	RFXANK	chr19	19192229	19201869	+	536.018	591.388	570.624	-0.142339	0.134804	-1.05589	0.291019	0.396663	N
ENSG00000064545	TMEM161A	chr19	19119169	19138513	-	1053.8	856.162	930.275	0.298879	0.104419	2.8623	0.00420581	0.0107172	Y
ENSG00000064547	LPAR2	chr19	19623655	19628930	-	316.998	222.58	257.987	0.505221	0.139648	3.61782	0.000297098	0.000991019	Y
ENSG00000064601	CTSA	chr20	45890144	45898820	+	11605	11068.9	11269.9	0.0680229	0.103246	0.658841	0.509998	0.613202	N
ENSG00000064607	SUGP2	chr19	18990888	19034023	-	3015.33	2165.1	2483.94	0.477335	0.106352	4.48826	7.18077e-06	3.27324e-05	Y
ENSG00000064651	SLC12A2	chr5	128083766	128189677	+	1102.74	1243.76	1190.87	-0.173013	0.0879484	-1.96721	0.049159	0.0905648	N
ENSG00000064652	SNX24	chr5	122843439	123029354	+	205.71	393.902	323.33	-0.936309	0.143612	-6.51972	7.04368e-11	6.5579e-10	Y
ENSG00000064666	CNN2	chr19	1026586	1039068	+	3694.87	5631.18	4905.06	-0.607898	0.1127	-5.39394	6.89304e-08	4.30297e-07	Y
ENSG00000064687	ABCA7	chr19	1039997	1065572	+	2891.46	1460.39	1997.04	0.984401	0.165461	5.94944	2.69057e-09	2.02575e-08	Y
ENSG00000243509	TNFRSF6B	chr20	63696652	63698684	+	258.206	0	96.8274	10.5618	1.10489	9.55912	1.18762e-21	3.03265e-20	Y
ENSG00000064703	DDX20	chr1	111755245	111768000	+	565.15	716.92	660.007	-0.34045	0.0970568	-3.50774	0.000451932	0.00144605	Y
ENSG00000064726	BTBD1	chr15	83016423	83067252	-	2911.33	2955.38	2938.86	-0.0215409	0.0820566	-0.262513	0.792926	0.848847	N
ENSG00000064763	FAR2	chr12	29149103	29340980	+	17.3133	7.67306	11.2881	1.16765	0.555079	2.10358	0.0354151	0.0686676	N
ENSG00000064932	SBNO2	chr19	1107637	1174268	-	8495.35	3191.34	5180.34	1.41243	0.119048	11.8645	1.81081e-32	8.53025e-31	Y
ENSG00000064933	PMS1	chr2	189784085	189877629	+	356.843	308.575	326.675	0.206924	0.115362	1.7937	0.0728608	0.126743	N
ENSG00000064961	HMG20B	chr19	3572777	3579088	+	2950.62	2718.73	2805.69	0.117269	0.108204	1.08378	0.278464	0.382924	N
ENSG00000064995	TAF11	chr6	34877462	34888071	-	380.117	470.709	436.737	-0.304774	0.131289	-2.3214	0.0202651	0.0425045	Y
ENSG00000064999	ANKS1A	chr6	34889255	35091406	+	630.415	864.889	776.961	-0.457917	0.105073	-4.35809	1.31204e-05	5.72126e-05	Y
ENSG00000065000	AP3D1	chr19	2100988	2164468	-	4753.86	5271.33	5077.28	-0.149249	0.0622892	-2.39607	0.016572	0.0355764	Y
ENSG00000065029	ZNF76	chr6	35258909	35295985	+	574.094	456.522	500.612	0.327012	0.122055	2.67922	0.00737948	0.0175597	Y
ENSG00000065054	SLC9A3R2	chr16	2025356	2039026	+	337.716	457.485	412.572	-0.442383	0.146049	-3.02899	0.0024537	0.00666583	Y
ENSG00000065057	NTHL1	chr16	2039815	2047866	-	212.916	328.227	284.985	-0.624737	0.127519	-4.89918	9.62398e-07	5.09309e-06	Y
ENSG00000065060	UHRF1BP1	chr6	34792015	34883138	+	993.671	1483.34	1299.71	-0.578678	0.112698	-5.13476	2.82506e-07	1.618e-06	Y
ENSG00000065135	GNAI3	chr1	109548615	109600195	+	2261.48	2110.22	2166.95	0.100691	0.0893144	1.12737	0.259584	0.362422	N
ENSG00000065150	IPO5	chr13	97953658	98024296	+	3308.55	4430.59	4009.83	-0.420901	0.0898396	-4.68503	2.7992e-06	1.36678e-05	Y
ENSG00000065154	OAT	chr10	124397303	124418976	-	2342.43	3016.7	2763.85	-0.364249	0.09932	-3.66742	0.000245008	0.000833288	Y
ENSG00000065183	WDR3	chr1	117929720	117966543	+	879.933	1232.13	1100.06	-0.48364	0.118012	-4.09823	4.16329e-05	0.000165577	Y
ENSG00000065243	PKN2	chr1	88684222	88836255	+	1757.82	1713.14	1729.9	0.0385474	0.0810598	0.475542	0.634401	0.722963	N
ENSG00000065268	WDR18	chr19	984332	998438	+	807.453	852.31	835.489	-0.0786277	0.119483	-0.658066	0.510495	0.61366	N
ENSG00000065308	TRAM2	chr6	52497408	52577060	-	1147.39	1881.13	1605.98	-0.712885	0.111057	-6.41909	1.3709e-10	1.23342e-09	Y
ENSG00000065320	NTN1	chr17	9021510	9244000	+	25.707	35.6719	31.9351	-0.466632	0.488983	-0.954291	0.339936	0.449216	N
ENSG00000065325	GLP2R	chr17	9822206	9892099	+	12.394	92.5058	62.4639	-2.88016	0.357798	-8.04968	8.30102e-16	1.32858e-14	Y
ENSG00000065328	MCM10	chr10	13161554	13211104	+	611.472	718.519	678.376	-0.230099	0.104153	-2.20925	0.027157	0.0545526	N
ENSG00000065357	DGKA	chr12	55927319	55954027	+	461.799	768.184	653.29	-0.736121	0.129011	-5.70589	1.15739e-08	7.97591e-08	Y
ENSG00000065361	ERBB3	chr12	56076799	56103505	+	195.318	75.1935	120.24	1.37436	0.165677	8.29538	1.08242e-16	1.84268e-15	Y
ENSG00000065413	ANKRD44	chr2	196967017	197311173	-	66.4432	46.7276	54.1209	0.500308	0.255827	1.95565	0.0505066	0.0927119	N
ENSG00000065427	KARS1	chr16	75627474	75648643	-	7135.06	9761.49	8776.58	-0.451892	0.0767449	-5.88824	3.90324e-09	2.88241e-08	Y
ENSG00000065457	ADAT1	chr16	75596981	75623300	-	1574.78	1439.03	1489.94	0.129844	0.0833072	1.55862	0.119087	0.191396	N
ENSG00000065485	PDIA5	chr3	123067025	123225227	+	1164.9	823.748	951.678	0.498669	0.0937383	5.3198	1.0388e-07	6.33192e-07	Y
ENSG00000065491	TBC1D22B	chr6	37257772	37332970	+	263.052	303.174	288.128	-0.207323	0.137577	-1.50696	0.131822	0.208592	N
ENSG00000065518	NDUFB4	chr3	120596328	120602507	+	1265.17	1267.29	1266.5	-0.00110649	0.115747	-0.00955959	0.992373	0.994894	N
ENSG00000065526	SPEN	chr1	15836095	15940456	+	3049.31	2726.82	2847.75	0.160523	0.118008	1.36028	0.173742	0.261101	N
ENSG00000065534	MYLK	chr3	123610049	123884331	-	212.45	648.091	484.726	-1.60828	0.194826	-8.25492	1.52001e-16	2.56001e-15	Y
ENSG00000065548	ZC3H15	chr2	186486253	186509361	+	967.78	1275.66	1160.2	-0.396567	0.103585	-3.82841	0.000128971	0.000465743	Y
ENSG00000065559	MAP2K4	chr17	12020829	12143830	+	874.468	990.424	946.94	-0.178206	0.112358	-1.58607	0.112725	0.182789	N
ENSG00000065600	PACC1	chr1	212363931	212414901	-	208.689	243.717	230.581	-0.223901	0.160232	-1.39736	0.162306	0.247111	N
ENSG00000065613	SLK	chr10	103967140	104029233	+	1630.75	1511.19	1556.02	0.10981	0.0805647	1.363	0.172883	0.260082	N
ENSG00000065615	CYB5R4	chr6	83859656	83967423	+	268.536	290.662	282.365	-0.110077	0.136844	-0.8044	0.421166	0.531246	N
ENSG00000065618	COL17A1	chr10	104031286	104085880	-	237.937	246.17	243.083	-0.0481522	0.512433	-0.0939677	0.925135	0.947162	N
ENSG00000065621	GSTO2	chr10	104268873	104304950	+	219.632	164.597	185.235	0.420237	0.169165	2.48418	0.0129851	0.0288414	Y
ENSG00000065665	SEC61A2	chr10	12129637	12169961	+	360.908	498.028	446.608	-0.461093	0.146073	-3.15659	0.00159625	0.00451441	Y
ENSG00000065717	TLE2	chr19	2997639	3047635	-	156.294	49.9488	89.8281	1.63096	0.239639	6.8059	1.00418e-11	1.02969e-10	Y
ENSG00000065802	ASB1	chr2	238426742	238452250	+	614.607	553.526	576.432	0.153148	0.0903108	1.69579	0.0899251	0.151323	N
ENSG00000065809	FAM107B	chr10	14518557	14774897	-	1014.14	659.408	792.431	0.61916	0.189908	3.26032	0.00111288	0.00327712	Y
ENSG00000065833	ME1	chr6	83210402	83431051	-	704.56	1568.67	1244.63	-1.15304	0.129685	-8.89106	6.05296e-19	1.23413e-17	Y
ENSG00000065882	TBC1D1	chr4	37891084	38139175	+	754.224	732.506	740.65	0.0420637	0.0934173	0.450277	0.65251	0.737997	N
ENSG00000065883	CDK13	chr7	39950121	40099580	+	1592	1547.51	1564.19	0.040022	0.0766398	0.52221	0.601524	0.695025	N
ENSG00000065911	MTHFD2	chr2	74198610	74217565	+	2124.32	2178.61	2158.25	-0.0355633	0.114201	-0.311409	0.755489	0.820761	N
ENSG00000065923	SLC9A7	chrX	46599251	46759118	-	924.737	945.535	937.736	-0.0322085	0.111294	-0.289399	0.772276	0.834138	N
ENSG00000065970	FOXJ2	chr12	8032716	8055517	+	1005.83	929.996	958.432	0.112216	0.0798369	1.40557	0.159852	0.244237	N
ENSG00000065978	YBX1	chr1	42682418	42703805	+	16861.9	27687.5	23627.9	-0.715367	0.0887893	-8.0569	7.82546e-16	1.25757e-14	Y
ENSG00000065989	PDE4A	chr19	10416773	10469630	+	64.2349	21.6016	37.5891	1.55936	0.388194	4.01698	5.89494e-05	0.000228066	Y
ENSG00000066027	PPP2R5A	chr1	212285410	212361853	+	980.368	1241.69	1143.69	-0.340615	0.0799065	-4.26267	2.02001e-05	8.48944e-05	Y
ENSG00000066044	ELAVL1	chr19	7958573	8005659	-	2544.52	2978.08	2815.5	-0.226473	0.0779438	-2.9056	0.00366553	0.00949848	Y
ENSG00000066084	DIP2B	chr12	50504985	50748657	+	1291.48	1854.83	1643.58	-0.523254	0.0880153	-5.94503	2.76403e-09	2.08008e-08	Y
ENSG00000066117	SMARCD1	chr12	50085200	50100707	+	2052.49	2547.42	2361.82	-0.310881	0.0712035	-4.3661	1.26487e-05	5.53087e-05	Y
ENSG00000066135	KDM4A	chr1	43650149	43705518	+	1610.43	2115.6	1926.16	-0.393194	0.0750786	-5.23709	1.63126e-07	9.69599e-07	Y
ENSG00000066136	NFYC	chr1	40691648	40771603	+	905.64	1024.76	980.09	-0.176488	0.0848532	-2.07992	0.0375328	0.0720654	N
ENSG00000066230	SLC9A3	chr5	470456	524449	-	1651.07	1331.79	1451.52	0.30823	0.0841852	3.66132	0.000250914	0.000851178	Y
ENSG00000066248	NGEF	chr2	232878701	233013256	-	259.405	51.7093	129.595	2.33625	0.216957	10.7683	4.86102e-27	1.71231e-25	Y
ENSG00000066279	ASPM	chr1	197084127	197146694	-	2427.53	2184.29	2275.51	0.153217	0.105219	1.45617	0.145344	0.225778	N
ENSG00000066322	ELOVL1	chr1	43363398	43368074	-	1662.37	2569.16	2229.11	-0.62713	0.0685812	-9.14434	5.99945e-20	1.32974e-18	Y
ENSG00000066379	ZNRD1	chr6	30058899	30064909	+	123.933	161.639	147.5	-0.378839	0.172041	-2.20202	0.0276635	0.0554712	N
ENSG00000066422	ZBTB11	chr3	101648889	101677132	-	928.709	909.756	916.863	0.0316612	0.116279	0.272287	0.785402	0.843789	N
ENSG00000066427	ATXN3	chr14	92044496	92106621	-	338.581	250.454	283.502	0.432091	0.113057	3.82188	0.000132439	0.000476522	Y
ENSG00000066455	GOLGA5	chr14	92794305	92839947	+	1127.8	1052.58	1080.79	0.10112	0.0863767	1.17068	0.241725	0.341878	N
ENSG00000066468	FGFR2	chr10	121478332	121598458	-	21.4687	9.68607	14.1046	1.14939	0.469959	2.44572	0.0144562	0.0315756	Y
ENSG00000066557	LRRC40	chr1	70144805	70205579	-	521.536	677.317	618.899	-0.37392	0.104425	-3.58076	0.000342602	0.00113038	Y
ENSG00000066583	ISOC1	chr5	129094749	129114028	+	640.827	727.747	695.152	-0.183705	0.107145	-1.71454	0.0864294	0.146362	N
ENSG00000066629	EML1	chr14	99737693	99942060	+	182.387	431.247	337.925	-1.23765	0.171415	-7.22019	5.19138e-13	6.21588e-12	Y
ENSG00000066651	TRMT11	chr6	125986479	126203817	+	284.83	292.86	289.849	-0.0369796	0.139894	-0.26434	0.791518	0.848064	N
ENSG00000066654	THUMPD1	chr16	20702816	20742084	-	666.602	703.132	689.433	-0.0762249	0.0964962	-0.789927	0.429571	0.53915	N
ENSG00000066697	MSANTD3	chr9	100427156	100451711	+	779.754	483.363	594.51	0.690965	0.183015	3.77544	0.000159723	0.000565282	Y
ENSG00000066735	KIF26A	chr14	104138723	104180894	+	653.998	982.874	859.546	-0.588717	0.156042	-3.77281	0.000161421	0.000570524	Y
ENSG00000066739	ATG2B	chr14	96279195	96363341	-	762.242	869.368	829.196	-0.189003	0.0914059	-2.06773	0.0386655	0.0739792	N
ENSG00000066777	ARFGEF1	chr8	67173511	67343781	-	875.03	855.028	862.529	0.0347723	0.0787353	0.441636	0.658753	0.743512	N
ENSG00000066827	ZFAT	chr8	134477788	134713049	-	226.236	244.471	237.633	-0.111236	0.15256	-0.729129	0.465922	0.573088	N
ENSG00000066855	MTFR1	chr8	65644734	65771261	+	555.07	614.281	592.077	-0.145522	0.0998012	-1.45812	0.144808	0.225255	N
ENSG00000066923	STAG3	chr7	100177563	100221488	+	59.8879	69.5165	65.9058	-0.219758	0.273326	-0.804016	0.421388	0.531435	N
ENSG00000066926	FECH	chr18	57544377	57586702	-	560.417	781.788	698.774	-0.480998	0.0949654	-5.06498	4.08441e-07	2.27118e-06	Y
ENSG00000066933	MYO9A	chr15	71822291	72118577	-	793.155	790.683	791.61	0.0028872	0.102721	0.0281072	0.977577	0.984947	N
ENSG00000067057	PFKP	chr10	3066333	3137718	+	9190.93	4234.82	6093.36	1.11787	0.0752054	14.8642	5.62797e-50	5.38272e-48	Y
ENSG00000067064	IDI1	chr10	1039152	1049170	-	1774.42	1040.88	1315.96	0.770378	0.133453	5.77266	7.80315e-09	5.52204e-08	Y
ENSG00000067066	SP100	chr2	230415942	230545606	+	1039.67	764.669	867.794	0.441753	0.116899	3.77892	0.000157512	0.000558585	Y
ENSG00000067082	KLF6	chr10	3775996	3785281	-	978.762	788.37	859.767	0.312121	0.151626	2.05849	0.039543	0.0754386	N
ENSG00000067113	PLPP1	chr5	55424854	55534969	-	461.184	612.784	555.934	-0.411303	0.115142	-3.57215	0.000354069	0.00116335	Y
ENSG00000067141	NEO1	chr15	73051710	73305205	+	3673.29	3339.52	3464.69	0.137104	0.102078	1.34313	0.179231	0.267972	N
ENSG00000067167	TRAM1	chr8	70573218	70608416	-	3042.65	5555.82	4613.38	-0.868453	0.0718555	-12.0861	1.25088e-33	6.22716e-32	Y
ENSG00000067177	PHKA1	chrX	72578814	72714319	-	637.955	788.693	732.166	-0.30633	0.0986411	-3.1055	0.00189956	0.00527764	Y
ENSG00000067182	TNFRSF1A	chr12	6328757	6342114	-	5246.59	4996.28	5090.15	0.0703743	0.0811904	0.86678	0.386062	0.496414	N
ENSG00000067191	CACNB1	chr17	39173453	39197703	-	453.309	115.772	242.348	1.96399	0.171549	11.4486	2.3902e-30	1.01397e-28	Y
ENSG00000067208	EVI5	chr1	92508696	92792404	-	480.435	376.161	415.264	0.352803	0.11021	3.2012	0.00136858	0.00393692	Y
ENSG00000067221	STOML1	chr15	73978926	73994622	-	247.68	332.613	300.763	-0.427998	0.130353	-3.28337	0.00102572	0.00304323	Y
ENSG00000067225	PKM	chr15	72199029	72231822	-	149252	127935	135929	0.222356	0.0610672	3.64117	0.0002714	0.000914381	Y
ENSG00000067248	DHX29	chr5	55256055	55307694	-	1451.89	1820.32	1682.16	-0.325074	0.110131	-2.9517	0.00316028	0.00834685	Y
ENSG00000067334	DNTTIP2	chr1	93866284	93879918	-	1310.65	1521.57	1442.47	-0.213898	0.0969702	-2.20581	0.0273974	0.0549934	N
ENSG00000067365	METTL22	chr16	8621683	8649654	+	408.031	510.055	471.796	-0.320606	0.137676	-2.3287	0.019875	0.0418086	Y
ENSG00000067369	TP53BP1	chr15	43403061	43510728	-	2236.15	2438.82	2362.82	-0.125055	0.0906121	-1.38011	0.167553	0.253441	N
ENSG00000067533	RRP15	chr1	218285293	218337983	+	338.079	501.683	440.332	-0.566406	0.160648	-3.52576	0.000422274	0.00136193	Y
ENSG00000067560	RHOA	chr3	49359145	49412998	-	10697.3	11901	11449.6	-0.153778	0.0769778	-1.99769	0.0457502	0.0853207	N
ENSG00000067596	DHX8	chr17	43483865	43610338	+	1127.17	1132.68	1130.62	-0.00685086	0.0713977	-0.0959535	0.923557	0.945915	N
ENSG00000067601	PMS2P4	chr7	67287541	67302419	-	27.74	27.9444	27.8677	0.00806161	0.360671	0.0223517	0.982167	0.987891	N
ENSG00000067606	PRKCZ	chr1	2050411	2185395	+	453.054	580.183	532.51	-0.358314	0.098472	-3.63874	0.000273974	0.000921087	Y
ENSG00000067704	IARS2	chr1	220094132	220148041	+	5199.66	4877.87	4998.54	0.0924935	0.0870117	1.063	0.287781	0.392951	N
ENSG00000067798	NAV3	chr12	77324641	78213010	+	61.0915	92.0405	80.4347	-0.583938	0.360776	-1.61856	0.105541	0.173098	N
ENSG00000067829	IDH3G	chrX	153785766	153794523	-	700.966	741.588	726.355	-0.0798706	0.0840563	-0.950203	0.342009	0.451199	N
ENSG00000067836	ROGDI	chr16	4796968	4802880	-	579.092	1120.6	917.537	-0.953411	0.125894	-7.57313	3.64348e-14	4.99546e-13	Y
ENSG00000067840	PDZD4	chrX	153802166	153830565	-	279.226	49.5018	135.648	2.48938	0.245558	10.1376	3.76048e-24	1.13686e-22	Y
ENSG00000067900	ROCK1	chr18	20946906	21111813	-	2311.33	2464.73	2407.2	-0.0925982	0.0763201	-1.21329	0.22502	0.323256	N
ENSG00000067955	CBFB	chr16	67028984	67101058	+	4610.67	4878.2	4777.88	-0.0817423	0.0597406	-1.36829	0.171222	0.257953	N
ENSG00000067992	PDK3	chrX	24465221	24550466	+	2224.62	843.693	1361.54	1.39685	0.113712	12.2841	1.10232e-34	5.76015e-33	Y
ENSG00000068001	HYAL2	chr3	50317790	50322782	-	1296.9	1452.81	1394.34	-0.165054	0.0981374	-1.68186	0.0925954	0.155062	N
ENSG00000068024	HDAC4	chr2	239048168	239401654	-	484.157	588.671	549.478	-0.282664	0.117243	-2.41092	0.0159124	0.0343334	Y
ENSG00000068028	RASSF1	chr3	50329782	50340980	-	1958.84	1502.44	1673.59	0.381883	0.112909	3.38222	0.000719014	0.0022153	Y
ENSG00000068078	FGFR3	chr4	1793293	1808872	+	258.039	242.528	248.344	0.088735	0.210432	0.421681	0.673258	0.755452	N
ENSG00000068079	IFI35	chr17	43006740	43014456	+	366.602	418.014	398.734	-0.192542	0.16306	-1.1808	0.237681	0.337215	N
ENSG00000068097	HEATR6	chr17	60041008	60078922	-	297.601	342.951	325.945	-0.202479	0.110548	-1.8316	0.0670117	0.118079	N
ENSG00000068120	COASY	chr17	42561467	42566277	+	1334.32	1416.19	1385.49	-0.0861666	0.105346	-0.817939	0.413392	0.523952	N
ENSG00000068137	PLEKHH3	chr17	42667914	42676994	-	794.406	943.212	887.41	-0.249086	0.133952	-1.85951	0.0629545	0.112018	N
ENSG00000068305	MEF2A	chr15	99565417	99716466	+	3038.19	1118.87	1838.62	1.44122	0.150946	9.54787	1.32387e-21	3.35885e-20	Y
ENSG00000068308	OTUD5	chrX	48922028	48958386	-	2082.73	2041	2056.65	0.0289138	0.0663452	0.435808	0.662976	0.746955	N
ENSG00000068323	TFE3	chrX	49028726	49043410	-	3083.26	3812.22	3538.86	-0.30677	0.0672948	-4.5586	5.1495e-06	2.40569e-05	Y
ENSG00000068354	TBC1D25	chrX	48539714	48562609	+	532.904	527.956	529.812	0.0103866	0.0947231	0.109652	0.912685	0.937762	N
ENSG00000068366	ACSL4	chrX	109624244	109733403	-	4772.1	3104.72	3729.99	0.620193	0.096086	6.45456	1.08536e-10	9.88922e-10	Y
ENSG00000068383	INPP5A	chr10	132537787	132783480	+	367.983	511.334	457.578	-0.473708	0.11608	-4.08087	4.48665e-05	0.000177542	Y
ENSG00000068394	GPKOW	chrX	49113407	49123735	-	661.065	694.243	681.801	-0.0691798	0.096149	-0.719507	0.471829	0.578369	N
ENSG00000068400	GRIPAP1	chrX	48973720	49002264	-	1655.7	1283.86	1423.3	0.365564	0.0905029	4.03925	5.36222e-05	0.000209199	Y
ENSG00000068438	FTSJ1	chrX	48476021	48486364	+	1135.17	1225.54	1191.65	-0.109494	0.0867073	-1.2628	0.206661	0.301458	N
ENSG00000068489	PRR11	chr17	59155732	59206709	+	1246.58	1703.72	1532.29	-0.449277	0.134188	-3.34811	0.000813647	0.00247307	Y
ENSG00000068615	REEP1	chr2	86213993	86338083	-	27.3473	37.3263	33.5842	-0.443499	0.332235	-1.3349	0.18191	0.271389	N
ENSG00000068650	ATP11A	chr13	112690329	112887168	+	1031.45	1172.06	1119.33	-0.185443	0.10621	-1.746	0.0808114	0.138332	N
ENSG00000068654	POLR1A	chr2	86020216	86106155	-	1019.11	1988.33	1624.87	-0.964296	0.101629	-9.48844	2.34515e-21	5.83735e-20	Y
ENSG00000068697	LAPTM4A	chr2	20032650	20051628	-	4845.81	8244.14	6969.77	-0.766356	0.0614534	-12.4705	1.08113e-35	5.863e-34	Y
ENSG00000068724	TTC7A	chr2	46916157	47076137	+	962.365	1871.74	1530.72	-0.960789	0.0959246	-10.0161	1.29532e-23	3.82084e-22	Y
ENSG00000068745	IP6K2	chr3	48688003	48740353	-	2660.73	2407.27	2502.32	0.143845	0.0871503	1.65054	0.0988329	0.163592	N
ENSG00000068784	SRBD1	chr2	45388680	45612165	-	274.339	364.702	330.816	-0.408746	0.140346	-2.91241	0.0035865	0.00931818	Y
ENSG00000068796	KIF2A	chr5	62306162	62537249	+	1549.8	1494.83	1515.44	0.0520926	0.0830511	0.627236	0.530504	0.63165	N
ENSG00000068878	PSME4	chr2	53864069	53970993	-	1077.98	1334.07	1238.04	-0.305729	0.0957986	-3.19137	0.00141601	0.00406217	Y
ENSG00000068885	IFT80	chr3	160256986	160399880	-	849.611	537.155	654.326	0.660015	0.107971	6.11291	9.78305e-10	7.82892e-09	Y
ENSG00000068903	SIRT2	chr19	38878555	38899862	-	899.21	1044.71	990.145	-0.215754	0.0891249	-2.4208	0.0154863	0.0335101	Y
ENSG00000068912	ERLEC1	chr2	53787044	53818819	+	1099.95	1107.05	1104.38	-0.00821002	0.103934	-0.0789927	0.937038	0.95532	N
ENSG00000068971	PPP2R5B	chr11	64917553	64934475	+	1001.25	595.337	747.556	0.748606	0.129185	5.79485	6.83815e-09	4.87411e-08	Y
ENSG00000069011	PITX1	chr5	135027734	135034813	-	2857.17	3371.61	3178.7	-0.239279	0.143048	-1.67272	0.0943826	0.157597	N
ENSG00000069020	MAST4	chr5	66596361	67169595	+	552.018	307.303	399.071	0.841314	0.134816	6.24046	4.36291e-10	3.65408e-09	Y
ENSG00000069188	SDK2	chr17	73334384	73644445	-	54.6498	8.66972	25.9123	2.61825	0.463579	5.64791	1.62415e-08	1.09486e-07	Y
ENSG00000069248	NUP133	chr1	229440259	229508341	-	1796.6	1929.08	1879.4	-0.101826	0.0803374	-1.26748	0.204982	0.2993	N
ENSG00000069275	NUCKS1	chr1	205712822	205750182	-	8355.25	8533.2	8466.47	-0.0301254	0.080628	-0.373634	0.708676	0.785036	N
ENSG00000069329	VPS35	chr16	46656132	46689518	-	3962.21	4008.73	3991.28	-0.0161821	0.0876344	-0.184654	0.8535	0.894635	N
ENSG00000069345	DNAJA2	chr16	46955362	46973674	-	2302.11	2867.91	2655.73	-0.316129	0.0728821	-4.33754	1.44088e-05	6.23488e-05	Y
ENSG00000069399	BCL3	chr19	44747705	44760044	+	5743.67	3981.97	4642.61	0.52809	0.146666	3.60062	0.000317454	0.00105446	Y
ENSG00000069424	KCNAB2	chr1	5990927	6101193	+	448.945	406.351	422.324	0.142591	0.195885	0.727934	0.466654	0.573809	N
ENSG00000069431	ABCC9	chr12	21797401	21942529	-	49.4854	41.1746	44.2912	0.258335	0.305261	0.846277	0.397398	0.508007	N
ENSG00000069482	GAL	chr11	68683779	68691175	+	340.595	314.814	324.482	0.117506	0.178166	0.659534	0.509553	0.612761	N
ENSG00000069493	CLEC2D	chr12	9664969	9699553	+	78.3897	34.1514	50.7408	1.19386	0.24974	4.78039	1.7496e-06	8.86938e-06	Y
ENSG00000069509	FUNDC1	chrX	44523639	44542859	-	551.179	619.237	593.715	-0.165205	0.115323	-1.43255	0.151987	0.234343	N
ENSG00000069535	MAOB	chrX	43766610	43882450	-	1386.18	1042.03	1171.09	0.410843	0.163254	2.51659	0.0118497	0.0266155	Y
ENSG00000069667	RORA	chr15	60488284	61229302	-	425.99	23.73	174.578	4.15447	0.217324	19.1164	1.84238e-81	5.1919e-79	Y
ENSG00000069696	DRD4	chr11	637269	640706	+	22.4609	13.7644	17.0256	0.717427	0.466032	1.53943	0.123698	0.197459	N
ENSG00000069702	TGFBR3	chr1	91680343	91906335	-	210.996	408.446	334.402	-0.948751	0.154003	-6.16058	7.24788e-10	5.89885e-09	Y
ENSG00000069812	HES2	chr1	6412418	6424670	-	42.4935	108.588	83.8027	-1.34796	0.230379	-5.85106	4.88442e-09	3.55704e-08	Y
ENSG00000069849	ATP1B3	chr3	141876124	141926549	+	9225.75	11619.1	10721.6	-0.332508	0.0841194	-3.95281	7.72377e-05	0.000293028	Y
ENSG00000069869	NEDD4	chr15	55826922	55993746	-	1142.04	1038.79	1077.51	0.137599	0.0923744	1.48958	0.136334	0.214334	N
ENSG00000069943	PIGB	chr15	55318960	55355648	+	186.676	192.552	190.349	-0.0448597	0.13204	-0.339744	0.73405	0.804192	N
ENSG00000069956	MAPK6	chr15	51952106	52067375	+	1532.22	1813.7	1708.15	-0.242197	0.0936613	-2.58588	0.00971315	0.0223282	Y
ENSG00000069966	GNB5	chr15	52115105	52191369	-	1014.03	902.772	944.495	0.167708	0.0742422	2.25893	0.0238875	0.0488428	Y
ENSG00000069974	RAB27A	chr15	55202966	55319113	-	837.547	556.225	661.721	0.591323	0.103076	5.73675	9.65094e-09	6.7271e-08	Y
ENSG00000069998	HDHD5	chr22	17137511	17165287	-	1911.91	1184.97	1457.57	0.689053	0.082698	8.33216	7.93775e-17	1.36753e-15	Y
ENSG00000070010	UFD1	chr22	19449911	19479202	-	1497.07	1745.98	1652.64	-0.220909	0.0775046	-2.85027	0.00436824	0.0110828	Y
ENSG00000070018	LRP6	chr12	12116025	12267044	-	1019.48	1094.04	1066.08	-0.101514	0.111149	-0.913311	0.361079	0.470691	N
ENSG00000070047	PHRF1	chr11	576470	612222	+	2711.59	2597.93	2640.55	0.0611097	0.072122	0.84731	0.396822	0.507476	N
ENSG00000070061	ELP1	chr9	108867517	108934124	-	1566.57	1660.46	1625.25	-0.0830379	0.082324	-1.00867	0.313132	0.420377	N
ENSG00000070081	NUCB2	chr11	17208153	17349980	+	1652	1246.21	1398.38	0.407239	0.107838	3.77639	0.00015912	0.000563472	Y
ENSG00000070087	PFN2	chr3	149964904	150050788	-	2032.42	1834.36	1908.64	0.148707	0.106229	1.39987	0.161552	0.246276	N
ENSG00000070159	PTPN3	chr9	109375466	109498313	-	570.229	430.91	483.155	0.401091	0.116016	3.4572	0.000545812	0.00171617	Y
ENSG00000070182	SPTB	chr14	64746283	64879907	-	14.2728	7.85204	10.2598	0.854397	0.78011	1.09523	0.273417	0.377245	N
ENSG00000070190	DAPP1	chr4	99816827	99870190	+	18.1075	21.0115	19.9225	-0.202544	0.386536	-0.523997	0.600281	0.693741	N
ENSG00000070214	SLC44A1	chr9	105244622	105439171	+	2734.75	2439.56	2550.26	0.163871	0.0926395	1.76891	0.0769091	0.132747	N
ENSG00000070269	TMEM260	chr14	56488354	56650606	+	474.651	446.268	456.912	0.0902052	0.128705	0.700869	0.483385	0.58933	N
ENSG00000070366	SMG6	chr17	2059839	2303785	-	1264.14	1284.2	1276.68	-0.0240967	0.102127	-0.235949	0.813472	0.864938	N
ENSG00000070367	EXOC5	chr14	57200507	57268905	-	2044.37	2132.5	2099.45	-0.0603934	0.112002	-0.539219	0.589736	0.683757	N
ENSG00000070371	CLTCL1	chr22	19179473	19291719	-	338.59	365.817	355.607	-0.116281	0.135636	-0.857304	0.391277	0.501731	N
ENSG00000070388	FGF22	chr19	639879	644371	+	16.4326	11.5986	13.4114	0.490374	0.573531	0.85501	0.392546	0.502985	N
ENSG00000070404	FSTL3	chr19	676392	683392	+	3200.01	9317.44	7023.41	-1.54202	0.104448	-14.7634	2.52163e-49	2.34082e-47	Y
ENSG00000070413	DGCR2	chr22	19036282	19122454	-	5036.89	4926.33	4967.79	0.0315291	0.100417	0.313981	0.753536	0.819485	N
ENSG00000070423	RNF126	chr19	647526	663233	-	1443.21	1555.08	1513.13	-0.106971	0.0806022	-1.32715	0.184461	0.274335	N
ENSG00000070444	MNT	chr17	2384073	2401104	-	1270.38	714.015	922.651	0.829675	0.0946579	8.76498	1.8681e-18	3.65309e-17	Y
ENSG00000070476	ZXDC	chr3	126437601	126475891	-	747.765	681.265	706.203	0.131525	0.112239	1.17183	0.241265	0.341349	N
ENSG00000070495	JMJD6	chr17	76712832	76726799	-	1575.3	841.734	1116.82	0.904562	0.12301	7.35357	1.9298e-13	2.41699e-12	Y
ENSG00000070501	POLB	chr8	42338454	42371808	+	221.725	298.236	269.544	-0.423343	0.204705	-2.06806	0.038634	0.0739279	N
ENSG00000070540	WIPI1	chr17	68420948	68457513	-	142.909	240.594	203.962	-0.748875	0.138526	-5.40602	6.44421e-08	4.03396e-07	Y
ENSG00000070610	GBA2	chr9	35736866	35749228	-	709.822	644.841	669.209	0.138642	0.0903382	1.5347	0.124857	0.199087	N
ENSG00000070614	NDST1	chr5	150485818	150558211	+	1447.31	2587.17	2159.72	-0.839269	0.0924945	-9.07371	1.15029e-19	2.4935e-18	Y
ENSG00000070669	ASNS	chr7	97851677	97872542	-	518.805	501.426	507.943	0.051936	0.211282	0.245813	0.805827	0.858428	N
ENSG00000070718	AP3M2	chr8	42152946	42171673	+	605.471	489.552	533.022	0.307247	0.122709	2.50387	0.0122842	0.0274701	Y
ENSG00000070729	CNGB1	chr16	57882340	57971128	-	122.414	159.886	145.834	-0.38393	0.615093	-0.624182	NA	NA	N
ENSG00000070731	ST6GALNAC2	chr17	76565377	76586956	-	254.646	117.719	169.067	1.10434	0.19553	5.64793	1.62392e-08	1.09486e-07	Y
ENSG00000070756	PABPC1	chr8	100685816	100722809	-	11421.8	17391.3	15152.7	-0.60655	0.111211	-5.45404	4.92391e-08	3.13324e-07	Y
ENSG00000070759	TESK2	chr1	45343883	45491163	-	187.68	151.322	164.956	0.308093	0.189443	1.62631	0.103884	0.170858	N
ENSG00000070761	CFAP20	chr16	58113592	58129381	-	1359.76	1708.28	1577.58	-0.328482	0.090301	-3.63763	0.000275158	0.000924675	Y
ENSG00000070770	CSNK2A2	chr16	58157907	58198106	-	3335.23	3299.81	3313.09	0.0154917	0.0755307	0.205104	0.83749	0.882803	N
ENSG00000070778	PTPN21	chr14	88465778	88555007	-	362.886	598.119	509.907	-0.724357	0.112245	-6.45336	1.09394e-10	9.94436e-10	Y
ENSG00000070785	EIF2B3	chr1	44850522	44986722	-	601.766	835.336	747.747	-0.470669	0.1014	-4.64169	3.4557e-06	1.65909e-05	Y
ENSG00000070808	CAMK2A	chr5	150219491	150290291	-	1.79798	7.96786	5.65415	-2.14124	1.07249	-1.99652	0.0458775	0.0854773	N
ENSG00000070814	TCOF1	chr5	150357629	150400308	+	3297.57	3824.75	3627.05	-0.213441	0.0662917	-3.21972	0.00128316	0.00372098	Y
ENSG00000070831	CDC42	chr1	22025511	22101360	+	4520.91	5074.48	4866.89	-0.166231	0.0928079	-1.79113	0.0732731	0.127362	N
ENSG00000070882	OSBPL3	chr7	24796540	24981634	-	1077.08	1343.14	1243.37	-0.318711	0.095241	-3.34636	0.000818786	0.00248821	Y
ENSG00000070915	SLC12A3	chr16	56865207	56915850	+	42.4436	40.6675	41.3335	0.0562263	0.389753	0.144261	0.885294	0.918277	N
ENSG00000070950	RAD18	chr3	8775402	8963773	-	703.86	570.522	620.524	0.30546	0.118946	2.56806	0.010227	0.0233631	Y
ENSG00000070961	ATP2B1	chr12	89588049	89709300	-	3910.62	2429.52	2984.93	0.687216	0.10065	6.82779	8.62352e-12	8.90044e-11	Y
ENSG00000071051	NCK2	chr2	105744912	105894274	+	467.866	727.149	629.918	-0.639201	0.113749	-5.61939	1.91635e-08	1.28144e-07	Y
ENSG00000071054	MAP4K4	chr2	101696850	101894689	+	2983.78	3819.59	3506.16	-0.356671	0.0865841	-4.11936	3.79919e-05	0.000152016	Y
ENSG00000071073	MGAT4A	chr2	98619106	98731132	-	177.965	268.452	234.52	-0.590894	0.124312	-4.75329	2.00131e-06	1.00422e-05	Y
ENSG00000071082	RPL31	chr2	101002229	101024032	+	3804.74	4106.81	3993.53	-0.109787	0.127823	-0.858893	0.390399	0.501066	N
ENSG00000071127	WDR1	chr4	10074339	10116949	-	5919.57	9333.72	8053.42	-0.656751	0.0789268	-8.32102	8.72108e-17	1.49758e-15	Y
ENSG00000071189	SNX13	chr7	17790761	17940501	-	928.386	855.304	882.71	0.118738	0.0841948	1.41028	0.158457	0.242472	N
ENSG00000071205	ARHGAP10	chr4	147732063	148072776	+	193.226	179.689	184.765	0.104062	0.14906	0.698124	0.485099	0.590889	N
ENSG00000071242	RPS6KA2	chr6	166409364	166906451	-	202.823	219.319	213.133	-0.114019	0.249039	-0.457836	0.64707	0.733473	N
ENSG00000071243	ING3	chr7	120950763	120977216	+	213.278	227.158	221.953	-0.0872499	0.144135	-0.605333	0.544958	0.644978	N
ENSG00000071246	VASH1	chr14	76761468	76783015	+	506.983	328.305	395.309	0.623574	0.161356	3.86458	0.000111282	0.000408658	Y
ENSG00000071282	LMCD1	chr3	8501807	8574668	+	93.0947	66.6703	76.5795	0.490528	0.21418	2.29026	0.0220062	0.0455688	Y
ENSG00000071462	BUD23	chr7	73683025	73705161	+	1969.38	2373.77	2222.13	-0.268671	0.083631	-3.21258	0.00131549	0.00380146	Y
ENSG00000071537	SEL1L	chr14	81471547	81533853	-	2734.55	2075.58	2322.7	0.397712	0.0882233	4.50802	6.54368e-06	3.00017e-05	Y
ENSG00000071539	TRIP13	chr5	892884	919357	+	1903.58	2430.56	2232.94	-0.351504	0.0920804	-3.81736	0.000134889	0.000484784	Y
ENSG00000071553	ATP6AP1	chrX	154428645	154436516	+	3372.75	3156.92	3237.86	0.0954621	0.0894437	1.06729	0.285842	0.390857	N
ENSG00000071564	TCF3	chr19	1609290	1652615	-	2413.06	2069.59	2198.39	0.221047	0.103203	2.14187	0.0322036	0.0633062	N
ENSG00000071575	TRIB2	chr2	12716889	12742734	+	573.195	109.089	283.129	2.40307	0.186147	12.9095	3.97976e-38	2.40631e-36	Y
ENSG00000071626	DAZAP1	chr19	1407569	1435687	+	2678.87	2216.49	2389.88	0.273858	0.0764437	3.58248	0.000340353	0.00112413	Y
ENSG00000071655	MBD3	chr19	1573596	1592865	-	4045.21	3681.08	3817.63	0.135355	0.093638	1.44551	0.148314	0.22969	N
ENSG00000071794	HLTF	chr3	149030127	149086554	-	2768.47	2084.4	2340.93	0.410458	0.0768624	5.34016	9.2864e-08	5.69121e-07	Y
ENSG00000071859	FAM50A	chrX	154444141	154450654	+	842.148	1002.93	942.636	-0.250669	0.0804553	-3.11562	0.00183556	0.00511602	Y
ENSG00000071889	FAM3A	chrX	154506159	154516242	-	669.228	556.224	598.601	0.264669	0.124938	2.11839	0.0341418	0.0664518	N
ENSG00000071894	CPSF1	chr8	144393229	144409335	-	4215.21	4338.32	4292.15	-0.0420217	0.0775083	-0.542157	0.58771	0.68201	N
ENSG00000071967	CYBRD1	chr2	171522247	171558129	+	3496.68	3785.31	3677.07	-0.115002	0.117969	-0.974844	0.329637	0.438285	N
ENSG00000071994	PDCD2	chr6	170575295	170584692	-	1063.13	1423.82	1288.56	-0.421132	0.0950881	-4.42887	9.47294e-06	4.23731e-05	Y
ENSG00000072042	RDH11	chr14	67676800	67695793	-	3496.51	2036.78	2584.18	0.78016	0.0596284	13.0837	4.08079e-39	2.60724e-37	Y
ENSG00000072062	PRKACA	chr19	14091688	14118084	-	2501.66	2867.25	2730.15	-0.197235	0.0665993	-2.96153	0.00306119	0.00811637	Y
ENSG00000072071	ADGRL1	chr19	14147743	14206187	-	871.343	529.454	657.663	0.715838	0.109426	6.54178	6.079e-11	5.69671e-10	Y
ENSG00000072110	ACTN1	chr14	68874143	68979440	-	16172.5	23163.4	20541.8	-0.518298	0.0745099	-6.95609	3.49853e-12	3.81024e-11	Y
ENSG00000072121	ZFYVE26	chr14	67727374	67816590	-	742.772	780.577	766.4	-0.0733692	0.129813	-0.56519	0.571945	0.668087	N
ENSG00000072134	EPN2	chr17	19215615	19336715	+	1112.3	749.205	885.367	0.567449	0.115702	4.9044	9.37125e-07	4.97269e-06	Y
ENSG00000072135	PTPN18	chr2	130356045	130375405	+	637.689	556.481	586.934	0.193592	0.137246	1.41055	0.158377	0.242372	N
ENSG00000072163	LIMS2	chr2	127638381	127681786	-	25.9889	156.149	107.339	-2.58549	0.271727	-9.515	1.81711e-21	4.5735e-20	Y
ENSG00000072182	ASIC4	chr2	219514170	219538772	+	8.63312	5.28403	6.53994	0.716726	0.855066	0.838212	0.401912	0.512697	N
ENSG00000072195	SPEG	chr2	219434843	219493629	+	362.695	236.542	283.849	0.611889	0.172586	3.54542	0.000391981	0.0012736	Y
ENSG00000072210	ALDH3A2	chr17	19648136	19685760	+	1991.22	3196.37	2744.44	-0.682275	0.0987858	-6.90662	4.96354e-12	5.2997e-11	Y
ENSG00000072274	TFRC	chr3	196027183	196082096	-	18103.4	16555.9	17136.2	0.129039	0.122874	1.05017	0.293638	0.399612	N
ENSG00000072310	SREBF1	chr17	17810399	17837011	-	7352.15	3873.12	5177.76	0.924156	0.131052	7.05182	1.76596e-12	1.98919e-11	Y
ENSG00000072364	AFF4	chr5	132875395	132963634	-	3272.41	3669.6	3520.66	-0.164956	0.07928	-2.08068	0.0374635	0.0719673	N
ENSG00000072401	UBE2D1	chr10	58334979	58370751	+	644.747	761.53	717.736	-0.23921	0.105776	-2.26149	0.0237291	0.0486007	Y
ENSG00000072415	MPP5	chr14	67241342	67336061	+	666.798	1088.99	930.67	-0.705594	0.091718	-7.69309	1.43628e-14	2.05493e-13	Y
ENSG00000072422	RHOBTB1	chr10	60869438	61001440	-	67.8343	126.562	104.539	-0.89855	0.211593	-4.24659	2.17047e-05	9.08548e-05	Y
ENSG00000072501	SMC1A	chrX	53374149	53422728	-	8099.41	8283.3	8214.34	-0.0322832	0.081649	-0.39539	0.692555	0.771619	N
ENSG00000072506	HSD17B10	chrX	53431258	53434370	-	1825.55	2513.75	2255.67	-0.461163	0.0884918	-5.21137	1.87454e-07	1.10258e-06	Y
ENSG00000072518	MARK2	chr11	63838928	63911019	+	1681.59	1848.03	1785.62	-0.137629	0.0822209	-1.67389	0.0941513	0.157228	N
ENSG00000072571	HMMR	chr5	163460203	163491941	+	1755.59	1394.61	1529.98	0.333204	0.134233	2.48228	0.0130545	0.028967	Y
ENSG00000072609	CHFR	chr12	132822187	132956304	-	444.213	400.204	416.707	0.151051	0.103276	1.4626	0.143578	0.223607	N
ENSG00000072682	P4HA2	chr5	132191838	132295315	-	5554.3	2253.64	3491.39	1.30155	0.123818	10.5118	7.62115e-26	2.51084e-24	Y
ENSG00000072736	NFATC3	chr16	68084751	68229259	+	3469.43	4323.74	4003.37	-0.318161	0.0673757	-4.72219	2.33322e-06	1.15679e-05	Y
ENSG00000072756	TRNT1	chr3	3126933	3150879	+	608.743	534.58	562.391	0.189386	0.110279	1.71733	0.0859188	0.145675	N
ENSG00000072778	ACADVL	chr17	7217125	7225266	+	9078.76	7698.91	8216.36	0.237685	0.0835462	2.84495	0.00444182	0.0112316	Y
ENSG00000072786	STK10	chr5	172042079	172188224	-	1281.01	1554.03	1451.65	-0.278305	0.0730733	-3.80858	0.000139768	0.000500722	Y
ENSG00000072803	FBXW11	chr5	171861549	172006873	-	1291.87	1601.87	1485.62	-0.309651	0.0886435	-3.49322	0.000477239	0.00151902	Y
ENSG00000072818	ACAP1	chr17	7336529	7351477	+	141.586	29.5648	71.5728	2.25082	0.233388	9.6441	5.20646e-22	1.36711e-20	Y
ENSG00000072849	DERL2	chr17	5471254	5486811	-	794.35	858.839	834.656	-0.111822	0.100179	-1.11622	0.264327	0.367584	N
ENSG00000072864	NDE1	chr16	15643267	15726353	+	742.164	752.136	748.397	-0.0195192	0.109557	-0.178165	0.858594	0.898148	N
ENSG00000072954	TMEM38A	chr19	16661139	16690023	+	394.421	444.366	425.637	-0.174331	0.148565	-1.17343	0.240623	0.340746	N
ENSG00000072958	AP1M1	chr19	16197578	16245907	+	1641.66	1705.87	1681.8	-0.0556135	0.0774522	-0.718036	0.472735	0.579256	N
ENSG00000073008	PVR	chr19	44643798	44666162	+	3050.45	5289.34	4449.76	-0.793783	0.0542916	-14.6207	2.07156e-48	1.83659e-46	Y
ENSG00000073050	XRCC1	chr19	43543311	43580473	-	701.799	906.529	829.755	-0.370287	0.0916654	-4.03955	5.35539e-05	0.000208985	Y
ENSG00000073060	SCARB1	chr12	124776856	124882668	-	7710.49	9061.44	8554.83	-0.233186	0.0974484	-2.39292	0.0167148	0.0358538	Y
ENSG00000073111	MCM2	chr3	127598410	127622436	+	9653.2	8259.92	8782.4	0.224588	0.0599544	3.74599	0.000179686	0.000628604	Y
ENSG00000073150	PANX2	chr22	50170731	50180295	+	206.415	406.709	331.599	-0.978133	0.127915	-7.64675	2.06128e-14	2.8889e-13	Y
ENSG00000073169	SELENOO	chr22	50200979	50217616	+	1566.06	1383.61	1452.03	0.177447	0.143229	1.23891	0.21538	0.311783	N
ENSG00000073282	TP63	chr3	189631389	189897276	+	36.1781	11.6482	20.8469	1.66992	0.435433	3.83508	0.000125523	0.000454642	Y
ENSG00000073331	ALPK1	chr4	112285509	112442621	+	165.948	151.19	156.724	0.132951	0.203422	0.653571	0.513388	0.616152	N
ENSG00000073350	LLGL2	chr17	75525080	75575209	+	506.025	995.765	812.112	-0.978539	0.103066	-9.49431	2.21668e-21	5.5263e-20	Y
ENSG00000073417	PDE8A	chr15	84980440	85139145	+	1371.37	1259.88	1301.69	0.121279	0.0878296	1.38084	0.167327	0.253233	N
ENSG00000073464	CLCN4	chrX	10156945	10237660	+	193.048	598.204	446.27	-1.62804	0.229254	-7.10146	1.23442e-12	1.4147e-11	Y
ENSG00000073536	NLE1	chr17	35128730	35142304	-	604.415	628.525	619.484	-0.0570053	0.122432	-0.465607	0.641497	0.728912	N
ENSG00000073578	SDHA	chr5	218241	257082	+	11365.6	10483.6	10814.4	0.116543	0.0533398	2.18492	0.0288948	0.057589	N
ENSG00000073584	SMARCE1	chr17	40624962	40648654	-	1664.82	1604.98	1627.42	0.0537325	0.0915478	0.586934	0.557248	0.654751	N
ENSG00000073605	GSDMB	chr17	39904595	39919854	-	135.547	80.6632	101.245	0.742562	0.265086	2.80121	0.00509113	0.0126485	Y
ENSG00000073614	KDM5A	chr12	280057	389320	-	1577.47	1566.01	1570.31	0.0101581	0.0775903	0.130919	0.895839	0.92606	N
ENSG00000073670	ADAM11	chr17	44758988	44781846	+	28.1008	20.3783	23.2742	0.463443	0.439999	1.05328	0.292211	0.398048	N
ENSG00000073711	PPP2R3A	chr3	135965728	136147894	+	327.318	191.777	242.605	0.768412	0.148947	5.15896	2.4832e-07	1.43124e-06	Y
ENSG00000073712	FERMT2	chr14	52857268	52952435	-	3088.47	4416.73	3918.63	-0.51577	0.10945	-4.71237	2.44855e-06	1.20903e-05	Y
ENSG00000073756	PTGS2	chr1	186671791	186680423	-	8625.19	869.692	3778.01	3.31084	0.273683	12.0973	1.09084e-33	5.44762e-32	Y
ENSG00000073792	IGF2BP2	chr3	185643130	185825042	-	83.9851	188.429	149.263	-1.16265	0.170197	-6.83118	8.42162e-12	8.70915e-11	Y
ENSG00000073803	MAP3K13	chr3	185282941	185489094	+	403.746	308.471	344.199	0.389286	0.106168	3.6667	0.000245705	0.000835242	Y
ENSG00000073910	FRY	chr13	31846713	32299125	+	533.067	330.725	406.603	0.684967	0.154304	4.43908	9.03436e-06	4.05493e-05	Y
ENSG00000073921	PICALM	chr11	85957175	86069882	-	5171.35	5061.84	5102.91	0.0311537	0.082951	0.375567	0.707239	0.784049	N
ENSG00000073969	NSF	chr17	46590669	46757464	+	1543	1745.21	1669.38	-0.1768	0.0925003	-1.91134	0.0559607	0.101225	N
ENSG00000074047	GLI2	chr2	120735623	120992653	+	31.1051	324.47	214.458	-3.3692	0.261052	-12.9062	4.15176e-38	2.50072e-36	Y
ENSG00000074054	CLASP1	chr2	121337776	121649587	-	1582.9	2075.61	1890.84	-0.392059	0.0694576	-5.64458	1.65582e-08	1.11383e-07	Y
ENSG00000074071	MRPS34	chr16	1771890	1773150	-	2622.99	3694.43	3292.64	-0.494315	0.0668056	-7.39931	1.36894e-13	1.75067e-12	Y
ENSG00000074181	NOTCH3	chr19	15159038	15200995	-	91.6648	61.8759	73.0467	0.57222	0.244029	2.34488	0.019033	0.0402249	Y
ENSG00000074201	CLNS1A	chr11	77514936	77637794	-	1452.54	1339.08	1381.63	0.118473	0.0856293	1.38356	0.166493	0.252298	N
ENSG00000074211	PPP2R2C	chr4	6320578	6563600	-	60.8154	66.5472	64.3978	-0.120216	0.371339	-0.323737	0.746137	0.813738	N
ENSG00000074219	TEAD2	chr19	49340595	49362457	-	1000.26	844.041	902.623	0.243285	0.104303	2.33249	0.0196749	0.0414319	Y
ENSG00000074266	EED	chr11	86244753	86278813	+	818.413	850.177	838.266	-0.0545106	0.0873172	-0.624282	0.532442	0.633145	N
ENSG00000074317	SNCB	chr5	176620082	176630556	-	17.187	2.54323	8.03463	2.69785	0.778427	3.46577	0.00052871	0.00166705	Y
ENSG00000074319	TSG101	chr11	18468336	18526951	-	1428.95	1304.76	1351.33	0.131579	0.0770755	1.70715	0.0877941	0.148386	N
ENSG00000074356	NCBP3	chr17	3802158	3846246	-	1520.07	1526.14	1523.86	-0.00509034	0.0621663	-0.0818827	0.93474	0.953593	N
ENSG00000074370	ATP2A3	chr17	3923870	3964464	-	133.002	114.731	121.583	0.203974	0.203377	1.00293	0.315892	0.423506	N
ENSG00000124731	TREM1	chr6	41267926	41286682	-	127.813	0.220395	48.0674	8.96954	1.01009	8.87999	6.68668e-19	1.35285e-17	Y
ENSG00000074416	MGLL	chr3	127689062	128052190	-	1576.52	3098.07	2527.49	-0.975005	0.155251	-6.28018	3.38178e-10	2.88319e-09	Y
ENSG00000074527	NTN4	chr12	95657807	95791189	-	937.14	3080.37	2276.66	-1.71546	0.0979822	-17.5079	1.24739e-68	2.46063e-66	Y
ENSG00000074582	BCS1L	chr2	218658764	218663443	+	325.741	430.31	391.097	-0.397995	0.126933	-3.13548	0.00171575	0.00481614	Y
ENSG00000074590	NUAK1	chr12	106063340	106140033	-	482.591	430.419	449.983	0.166388	0.149419	1.11357	0.265464	0.36884	N
ENSG00000074603	DPP8	chr15	65442463	65517704	-	686.427	739.188	719.403	-0.106567	0.0969268	-1.09946	0.27157	0.375231	N
ENSG00000074621	SLC24A1	chr15	65611366	65660995	+	92.3329	51.8488	67.0303	0.823928	0.234529	3.51312	0.000442884	0.00142085	Y
ENSG00000074657	ZNF532	chr18	58862600	58986480	+	723.911	788.849	764.497	-0.122663	0.0813808	-1.50728	0.13174	0.208482	N
ENSG00000074660	SCARF1	chr17	1633858	1645744	-	35.3402	26.3461	29.7189	0.406416	0.335102	1.21281	0.225201	0.323435	N
ENSG00000074695	LMAN1	chr18	59327823	59359265	-	6401.37	4740.97	5363.62	0.43339	0.120322	3.6019	0.000315896	0.0010499	Y
ENSG00000074696	HACD3	chr15	65530418	65578349	+	3208.81	2908.26	3020.97	0.141979	0.0606761	2.33995	0.0192861	0.040689	Y
ENSG00000074755	ZZEF1	chr17	4004445	4143030	-	1488.25	1620.83	1571.11	-0.124181	0.111061	-1.11813	0.263513	0.366678	N
ENSG00000074800	ENO1	chr1	8861000	8879190	-	82716.5	51225.1	63034.3	0.691341	0.0910867	7.58992	3.20111e-14	4.41966e-13	Y
ENSG00000074842	MYDGF	chr19	4641374	4670362	-	2738.91	2572.19	2634.71	0.0910869	0.0721666	1.26217	0.206886	0.301632	N
ENSG00000074855	ANO8	chr19	17323223	17334855	-	682.698	371.273	488.057	0.874571	0.133439	6.55407	5.5989e-11	5.2687e-10	Y
ENSG00000074935	TUBE1	chr6	112070663	112087529	-	178.955	236.802	215.109	-0.399291	0.153944	-2.59374	0.00949376	0.0218973	Y
ENSG00000074964	ARHGEF10L	chr1	17539698	17697874	+	466.622	347.063	391.898	0.423202	0.123893	3.41588	0.000635774	0.00197736	Y
ENSG00000075043	KCNQ2	chr20	63400210	63472677	-	11.0699	14.519	13.2256	-0.395921	0.519438	-0.762211	0.445934	0.554287	N
ENSG00000075073	TACR2	chr10	69403903	69416918	-	24.5493	20.2156	21.8407	0.281732	0.393083	0.716725	0.473544	0.579931	N
ENSG00000075089	ACTR6	chr12	100199122	100241865	+	525.335	555.754	544.347	-0.0778322	0.112597	-0.691245	0.489412	0.594611	N
ENSG00000075131	TIPIN	chr15	66336191	66386746	-	278.056	298.205	290.649	-0.0955398	0.134057	-0.712681	0.476043	0.582314	N
ENSG00000075142	SRI	chr7	88205115	88226993	-	1462.58	2124.95	1876.56	-0.538732	0.113735	-4.73675	2.17175e-06	1.08217e-05	Y
ENSG00000075151	EIF4G3	chr1	20806292	21176888	-	3232.66	3511.78	3407.11	-0.119544	0.0858704	-1.39214	0.163879	0.248933	N
ENSG00000075188	NUP37	chr12	102073103	102120120	-	450.46	440.955	444.52	0.0345407	0.119422	0.289233	0.772403	0.834138	N
ENSG00000075213	SEMA3A	chr7	83955777	84492724	-	176.031	38.8486	90.2921	2.1856	0.400715	5.45423	4.91842e-08	3.131e-07	Y
ENSG00000075218	GTSE1	chr22	46296870	46330810	+	1920.67	1849.62	1876.26	0.0554852	0.0768061	0.722406	0.470045	0.576721	N
ENSG00000075223	SEMA3C	chr7	80742538	80922359	-	1774.06	3952.6	3135.65	-1.15624	0.0888495	-13.0134	1.02637e-38	6.5049e-37	Y
ENSG00000075234	TTC38	chr22	46267961	46294008	+	729.174	933.183	856.68	-0.356597	0.08017	-4.44801	8.66699e-06	3.90225e-05	Y
ENSG00000075239	ACAT1	chr11	108116695	108147603	+	1619.62	1813.9	1741.05	-0.16214	0.0789151	-2.05461	0.0399167	0.0760413	N
ENSG00000075240	GRAMD4	chr22	46576012	46679790	+	472.33	479.741	476.962	-0.0250316	0.144265	-0.173511	0.86225	0.900779	N
ENSG00000075275	CELSR1	chr22	46360834	46537600	-	3366.02	2215.61	2647.01	0.602779	0.163666	3.68298	0.000230521	0.00078861	Y
ENSG00000075292	ZNF638	chr2	71276561	71435069	+	2055.52	1891.06	1952.73	0.120732	0.0707759	1.70583	0.0880394	0.148737	N
ENSG00000075303	SLC25A40	chr7	87833568	87876360	-	869.551	574.937	685.417	0.596169	0.0956165	6.235	4.51787e-10	3.77629e-09	Y
ENSG00000075336	TIMM21	chr18	74148523	74160531	+	422.271	398.29	407.283	0.0878259	0.117872	0.745095	0.456214	0.563739	N
ENSG00000075340	ADD2	chr2	70607618	70768225	-	755.439	1107.19	975.282	-0.54932	0.119447	-4.59884	4.24846e-06	2.01518e-05	Y
ENSG00000075391	RASAL2	chr1	178094141	178484147	+	374.994	791.384	635.238	-1.07915	0.125408	-8.6051	7.62486e-18	1.43933e-16	Y
ENSG00000075399	VPS9D1	chr16	89707134	89720898	-	1611.94	1498.08	1540.78	0.104596	0.126507	0.826799	0.408351	0.51873	N
ENSG00000075407	ZNF37A	chr10	38094334	38150293	+	340.371	311.959	322.614	0.128147	0.138126	0.927759	0.353533	0.463034	N
ENSG00000075413	MARK3	chr14	103385392	103503831	+	1881.42	1733.17	1788.76	0.118217	0.0692627	1.70679	0.087862	0.148469	N
ENSG00000075415	SLC25A3	chr12	98593591	98606379	+	8180.83	10598.8	9692.07	-0.373368	0.0860163	-4.34067	1.42047e-05	6.155e-05	Y
ENSG00000075420	FNDC3B	chr3	172039578	172401669	+	3430.55	3309.11	3354.65	0.0517701	0.100996	0.512598	0.608233	0.700673	N
ENSG00000075426	FOSL2	chr2	28392448	28417317	+	6993.25	4265.65	5288.5	0.712816	0.102156	6.97775	2.9995e-12	3.29402e-11	Y
ENSG00000075461	CACNG4	chr17	66964707	67033398	+	22.0666	181.587	121.767	-3.04699	0.239038	-12.7469	3.2444e-37	1.88929e-35	Y
ENSG00000075539	FRYL	chr4	48497357	48780322	-	979.577	873.063	913.006	0.164885	0.105498	1.56293	0.118069	0.190147	N
ENSG00000075568	TMEM131	chr2	97756333	97995948	-	1556.82	2611.95	2216.28	-0.745802	0.0682271	-10.9312	8.17956e-28	3.0019e-26	Y
ENSG00000075618	FSCN1	chr7	5592816	5606655	+	10531.9	16235	14096.3	-0.624391	0.0850639	-7.34026	2.13177e-13	2.66151e-12	Y
ENSG00000075624	ACTB	chr7	5527148	5563784	-	63222.2	114775	95442.6	-0.860284	0.0797071	-10.7931	3.71179e-27	1.31927e-25	Y
ENSG00000075643	MOCOS	chr18	36187497	36272157	+	3401.06	2529.95	2856.62	0.426248	0.088772	4.8016	1.57399e-06	8.04117e-06	Y
ENSG00000075651	PLD1	chr3	171600404	171810950	-	414.498	190.296	274.372	1.12042	0.134953	8.30236	1.02065e-16	1.74317e-15	Y
ENSG00000075702	WDR62	chr19	36054881	36105108	+	833.448	1359.56	1162.27	-0.704756	0.10843	-6.49964	8.05104e-11	7.46495e-10	Y
ENSG00000075711	DLG1	chr3	197042560	197299330	-	1781.67	2024.78	1933.61	-0.183888	0.092345	-1.99132	0.0464461	0.0862921	N
ENSG00000075785	RAB7A	chr3	128726183	128814798	+	4450.2	5030.83	4813.1	-0.176534	0.0861793	-2.04845	0.0405161	0.0769879	N
ENSG00000075790	BCAP29	chr7	107579977	107629170	+	1293.31	1123.04	1186.89	0.204665	0.11221	1.82395	0.0681597	0.11982	N
ENSG00000075826	SEC31B	chr10	100486646	100519864	-	424.674	149.005	252.381	1.50646	0.209612	7.18688	6.62865e-13	7.84159e-12	Y
ENSG00000075856	SART3	chr12	108522214	108561400	-	1876.05	2149.65	2047.05	-0.195305	0.074968	-2.60518	0.00918268	0.0212793	Y
ENSG00000075891	PAX2	chr10	100735603	100829944	+	99.6632	114.261	108.787	-0.203074	0.187841	-1.0811	0.279655	0.38426	N
ENSG00000075914	EXOSC7	chr3	44975241	45036066	+	449.686	562.371	520.114	-0.320861	0.117112	-2.73978	0.00614812	0.0149589	Y
ENSG00000075945	KIFAP3	chr1	169921326	170085208	-	523.983	384.36	436.718	0.449946	0.10819	4.15886	3.19843e-05	0.000129821	Y
ENSG00000075975	MKRN2	chr3	12557087	12583713	+	827.131	880.138	860.261	-0.0883861	0.0948437	-0.931913	0.351381	0.461058	N
ENSG00000076003	MCM6	chr2	135839626	135876443	-	3334.11	2588.44	2868.07	0.364797	0.0596873	6.11179	9.8517e-10	7.87587e-09	Y
ENSG00000076043	REXO2	chr11	114439386	114450279	+	887.726	1484.25	1260.55	-0.740029	0.0951919	-7.77408	7.59988e-15	1.11359e-13	Y
ENSG00000076053	RBM7	chr11	114400030	114414203	+	903.437	806.388	842.782	0.16455	0.100461	1.63794	0.101434	0.167265	N
ENSG00000076067	RBMS2	chr12	56521820	56596193	+	1337.92	1944.96	1717.32	-0.541228	0.0924693	-5.85306	4.82616e-09	3.52274e-08	Y
ENSG00000076108	BAZ2A	chr12	56595596	56636816	-	4037.58	3460.37	3676.82	0.221883	0.084111	2.63798	0.00834019	0.0195132	Y
ENSG00000076201	PTPN23	chr3	47381011	47413435	+	1905.58	2195.58	2086.83	-0.204931	0.0780489	-2.62567	0.00864774	0.020167	Y
ENSG00000076242	MLH1	chr3	36993350	37050846	+	1334.2	1201.95	1251.55	0.15209	0.0831578	1.82893	0.0674103	0.118662	N
ENSG00000076248	UNG	chr12	109097597	109110992	+	2070.23	2211.35	2158.43	-0.0945302	0.0597214	-1.58285	0.113455	0.18371	N
ENSG00000076258	FMO4	chr1	171314183	171342084	+	68.4366	30.2156	44.5485	1.16735	0.271714	4.29624	1.73722e-05	7.41148e-05	Y
ENSG00000076321	KLHL20	chr1	173714941	173786692	+	530.073	661.057	611.938	-0.317084	0.10751	-2.94935	0.00318446	0.00839665	Y
ENSG00000076344	RGS11	chr16	268301	275980	-	100.005	98.725	99.2051	0.0106217	0.281548	0.0377261	0.969906	0.979652	N
ENSG00000076351	SLC46A1	chr17	28394642	28407197	-	2402.19	3285.06	2953.98	-0.451938	0.115671	-3.9071	9.34093e-05	0.00034832	Y
ENSG00000076356	PLXNA2	chr1	208022242	208244384	-	356.174	955.124	730.518	-1.42309	0.176697	-8.05384	8.02384e-16	1.28683e-14	Y
ENSG00000076382	SPAG5	chr17	28577565	28599025	-	2715.3	3084.59	2946.11	-0.183153	0.0925839	-1.97823	0.0479024	0.08856	N
ENSG00000076513	ANKRD13A	chr12	109999186	110039763	+	846.57	978.921	929.289	-0.210926	0.104051	-2.02714	0.0426476	0.0803989	N
ENSG00000076554	TPD52	chr8	80034745	80231232	-	972.347	1353.48	1210.55	-0.476725	0.120755	-3.94789	7.88433e-05	0.000298447	Y
ENSG00000076555	ACACB	chr12	109116595	109268226	+	280.711	258.612	266.899	0.113054	0.162213	0.696944	0.485838	0.591316	N
ENSG00000076604	TRAF4	chr17	28744005	28750956	+	1511.33	2780.11	2304.32	-0.87924	0.119188	-7.37692	1.61995e-13	2.05337e-12	Y
ENSG00000076641	PAG1	chr8	80967810	81112068	-	152.964	29.2501	75.6427	2.38135	0.351199	6.78064	1.19648e-11	1.21426e-10	Y
ENSG00000076650	GPATCH1	chr19	33080899	33130542	+	384.783	404.921	397.369	-0.0708638	0.117069	-0.605317	0.544968	0.644978	N
ENSG00000076662	ICAM3	chr19	10333776	10339661	-	125.447	185.698	163.104	-0.562792	0.167462	-3.36072	0.000777397	0.00237478	Y
ENSG00000076685	NT5C2	chr10	103088017	103193306	-	1824.69	1952.5	1904.57	-0.0971782	0.0838009	-1.15963	0.246199	0.347115	N
ENSG00000076706	MCAM	chr11	119308529	119321521	-	1111.86	2316.51	1864.77	-1.05928	0.156334	-6.77577	1.23742e-11	1.25178e-10	Y
ENSG00000076716	GPC4	chrX	133300103	133415489	-	87.4143	63.4618	72.444	0.457238	0.289317	1.5804	0.114014	0.184369	N
ENSG00000076770	MBNL3	chrX	132369317	132489968	-	288.713	709.571	551.749	-1.29701	0.122749	-10.5664	4.267e-26	1.42363e-24	Y
ENSG00000076826	CAMSAP3	chr19	7595902	7618304	+	222.371	178.068	194.681	0.317188	0.185632	1.70869	0.0875079	0.14795	N
ENSG00000076864	RAP1GAP	chr1	21596215	21669363	-	470.31	417.227	437.133	0.172728	0.129706	1.33169	0.182963	0.27257	N
ENSG00000076924	XAB2	chr19	7619525	7629545	-	1519.28	1618.21	1581.11	-0.0905311	0.0786491	-1.15108	0.249701	0.350925	N
ENSG00000076928	ARHGEF1	chr19	41883173	41930150	+	2990.88	3146.51	3088.15	-0.0739408	0.0773456	-0.955979	0.339083	0.448351	N
ENSG00000076944	STXBP2	chr19	7636881	7647873	+	1349.19	936.396	1091.19	0.525423	0.110319	4.76278	1.90949e-06	9.61813e-06	Y
ENSG00000076984	MAP2K7	chr19	7903843	7914478	+	1224.02	1105.58	1149.99	0.145821	0.11107	1.31287	0.189228	0.280207	N
ENSG00000077044	DGKD	chr2	233354507	233472104	+	1240.03	1209.61	1221.01	0.0363464	0.107376	0.338495	0.73499	0.804807	N
ENSG00000077063	CTTNBP2	chr7	117710651	117874139	-	10.514	9.53269	9.9007	0.121072	0.731546	0.165501	0.868549	0.905344	N
ENSG00000077097	TOP2B	chr3	25597905	25664907	-	3397.11	2779.65	3011.2	0.28965	0.105473	2.74619	0.0060292	0.0147172	Y
ENSG00000077147	TM9SF3	chr10	96518110	96587452	-	4048.32	3605.02	3771.26	0.167616	0.100345	1.67039	0.0948414	0.158194	N
ENSG00000077150	NFKB2	chr10	102394110	102402524	+	1880.97	1358.65	1554.52	0.468973	0.126047	3.7206	0.000198747	0.000689323	Y
ENSG00000077152	UBE2T	chr1	202331657	202341980	-	645.602	677.59	665.595	-0.0671298	0.119727	-0.560691	0.575008	0.67102	N
ENSG00000077157	PPP1R12B	chr1	202348699	202592706	+	492.436	279.85	359.569	0.81032	0.129171	6.27325	3.53584e-10	3.00641e-09	Y
ENSG00000077232	DNAJC10	chr2	182716041	182794464	+	1697.05	2333.64	2094.92	-0.45899	0.0779615	-5.88739	3.92347e-09	2.89599e-08	Y
ENSG00000077235	GTF3C1	chr16	27459555	27549913	-	2573.67	3382.21	3079.01	-0.39394	0.0858372	-4.58938	4.44563e-06	2.09987e-05	Y
ENSG00000077238	IL4R	chr16	27313668	27364778	+	783.655	221.358	432.219	1.81756	0.165149	11.0055	3.59383e-28	1.34713e-26	Y
ENSG00000077254	USP33	chr1	77695987	77759852	-	1041.86	874.717	937.394	0.25387	0.0876158	2.89754	0.00376102	0.00972357	Y
ENSG00000077312	SNRPA	chr19	40750637	40765389	+	1908.49	2390.81	2209.94	-0.324944	0.0593224	-5.47759	4.31168e-08	2.76371e-07	Y
ENSG00000077348	EXOSC5	chr19	41386374	41397359	-	382.093	450.086	424.589	-0.238242	0.110564	-2.15478	0.0311789	0.0616044	N
ENSG00000077380	DYNC1I2	chr2	171687409	171748420	+	1399.2	1851.78	1682.06	-0.403012	0.0938365	-4.29483	1.74827e-05	7.45056e-05	Y
ENSG00000077420	APBB1IP	chr10	26438341	26567803	+	138.81	47.7739	81.9123	1.52579	0.283066	5.39022	7.03715e-08	4.38946e-07	Y
ENSG00000077454	LRCH4	chr7	100574011	100586129	-	950.591	1155.98	1078.96	-0.282659	0.0985101	-2.86934	0.0041133	0.0105206	Y
ENSG00000077458	FAM76B	chr11	95768953	95790409	-	346.52	264.941	295.533	0.38669	0.147747	2.61725	0.00886423	0.020614	Y
ENSG00000077463	SIRT6	chr19	4174109	4182566	-	576.653	567.925	571.198	0.0200728	0.0940124	0.213513	0.830927	0.877847	N
ENSG00000077514	POLD3	chr11	74493851	74669117	+	1183.41	688.936	874.365	0.78172	0.0878633	8.897	5.73754e-19	1.17133e-17	Y
ENSG00000077549	CAPZB	chr1	19338775	19485539	-	3256.9	5569.8	4702.46	-0.773664	0.0920309	-8.40657	4.22187e-17	7.41104e-16	Y
ENSG00000077585	GPR137B	chr1	236142505	236221865	+	226.18	117.869	158.485	0.935099	0.191505	4.88289	1.04545e-06	5.4994e-06	Y
ENSG00000077684	JADE1	chr4	128809700	128875224	+	531.613	519.914	524.301	0.0331667	0.112699	0.294295	0.768532	0.831326	N
ENSG00000077713	SLC25A43	chrX	119399336	119454478	+	451.415	634.942	566.119	-0.491837	0.101496	-4.84586	1.26064e-06	6.53981e-06	Y
ENSG00000077721	UBE2A	chrX	119574536	119591083	+	2799.31	3436.12	3197.31	-0.295089	0.0715412	-4.12474	3.71157e-05	0.000148888	Y
ENSG00000077782	FGFR1	chr8	38400215	38468834	-	1903.72	1697.45	1774.81	0.16441	0.153479	1.07122	0.28407	0.389108	N
ENSG00000077935	SMC1B	chr22	45344063	45413619	-	650.621	251.854	401.392	1.37156	0.109132	12.5679	3.16855e-36	1.77315e-34	Y
ENSG00000077942	FBLN1	chr22	45502238	45601135	+	5894.91	4217.36	4846.44	0.482643	0.144544	3.33908	0.000840576	0.00254707	Y
ENSG00000078018	MAP2	chr2	209424058	209734118	+	94.1846	476.579	333.181	-2.33868	0.499656	-4.68057	2.86074e-06	1.39337e-05	Y
ENSG00000078043	PIAS2	chr18	46803218	46920160	-	632.49	511.692	556.991	0.307122	0.118998	2.58091	0.00985411	0.0226062	Y
ENSG00000078061	ARAF	chrX	47561100	47571920	+	1448.75	1469.71	1461.85	-0.0210275	0.0893253	-0.235404	0.813895	0.865329	N
ENSG00000078070	MCCC1	chr3	183015218	183116075	-	1650.23	2053.83	1902.48	-0.314856	0.12047	-2.61358	0.00896002	0.0208183	Y
ENSG00000078081	LAMP3	chr3	183122215	183163839	-	113.827	51.8135	75.0684	1.12513	0.29436	3.82228	0.000132224	0.000475857	Y
ENSG00000078098	FAP	chr2	162170684	162245151	-	96.8778	103.972	101.311	-0.0997585	0.318226	-0.313483	0.753914	0.819686	N
ENSG00000078114	NEBL	chr10	20779973	21174187	-	251.774	114.415	165.925	1.13207	0.17648	6.41473	1.41069e-10	1.26633e-09	Y
ENSG00000078124	ACER3	chr11	76860867	77026797	+	1517.4	1380.14	1431.62	0.137399	0.143404	0.958128	0.337998	0.447298	N
ENSG00000078140	UBE2K	chr4	39698109	39782792	+	1399.86	1362.91	1376.76	0.0388728	0.112551	0.34538	0.729809	0.801135	N
ENSG00000078142	PIK3C3	chr18	41955234	42087830	+	397.948	262.296	313.165	0.600124	0.110863	5.41321	6.19059e-08	3.88753e-07	Y
ENSG00000078177	N4BP2	chr4	40056850	40158252	+	234.478	176.88	198.479	0.405936	0.164795	2.46329	0.013767	0.0303219	Y
ENSG00000078237	TIGAR	chr12	4307763	4360028	+	748.348	1227.16	1047.6	-0.711502	0.115462	-6.16219	7.17441e-10	5.84811e-09	Y
ENSG00000078246	TULP3	chr12	2877223	2941138	+	1032.34	875.262	934.166	0.238638	0.0866342	2.75455	0.0058773	0.0143798	Y
ENSG00000078269	SYNJ2	chr6	157981863	158099176	+	1313.25	1412.44	1375.24	-0.105694	0.10082	-1.04834	0.294482	0.400317	N
ENSG00000078304	PPP2R5C	chr14	101761798	101927989	+	2215.27	2330.09	2287.04	-0.0722333	0.0798239	-0.904909	0.365514	0.475231	N
ENSG00000078319	PMS2P1	chr7	100320992	100341908	-	95.9768	118.664	110.156	-0.301585	0.189527	-1.59125	0.111553	0.181151	N
ENSG00000078369	GNB1	chr1	1785285	1891117	-	10484.3	11908.6	11374.5	-0.18365	0.0575815	-3.18939	0.00142574	0.00408638	Y
ENSG00000078399	HOXA9	chr7	27162438	27175180	-	649.801	576.543	604.014	0.172712	0.101576	1.70032	0.0890701	0.150185	N
ENSG00000078401	EDN1	chr6	12290361	12297194	+	6.19402	25.3684	18.178	-2.01391	0.575754	-3.49787	0.000468993	0.00149428	Y
ENSG00000078403	MLLT10	chr10	21524646	21743630	+	733.101	568.052	629.945	0.367891	0.113456	3.2426	0.00118445	0.00346144	Y
ENSG00000078487	ZCWPW1	chr7	100400826	100428992	-	167.416	140.662	150.695	0.249501	0.146326	1.7051	0.088176	0.148904	N
ENSG00000078618	NRDC	chr1	51789191	51878937	-	3690.07	4132.27	3966.45	-0.16271	0.0770944	-2.11052	0.0348133	0.0676087	N
ENSG00000078668	VDAC3	chr8	42391624	42405937	+	1135.87	1449.98	1332.19	-0.350831	0.119755	-2.92958	0.0033942	0.00887849	Y
ENSG00000078674	PCM1	chr8	17922840	18029944	+	1825.57	1689.06	1740.25	0.113589	0.0872849	1.30136	0.193136	0.284902	N
ENSG00000078687	TNRC6C	chr17	77959240	78108835	+	396.849	415.931	408.775	-0.0688375	0.155667	-0.442211	0.658336	0.743201	N
ENSG00000078699	CBFA2T2	chr20	33490075	33650036	+	2063.25	1770.66	1880.38	0.219347	0.0821368	2.6705	0.00757378	0.0179543	Y
ENSG00000078747	ITCH	chr20	34363241	34540748	+	2606.15	2916.05	2799.84	-0.161996	0.0839358	-1.93	0.0536065	0.0974854	N
ENSG00000078804	TP53INP2	chr20	34704339	34713439	+	712.632	750.278	736.161	-0.0755104	0.120775	-0.625213	0.531832	0.632728	N
ENSG00000078808	SDF4	chr1	1216908	1232067	-	9307.94	9758.29	9589.41	-0.0684167	0.0731732	-0.934997	0.34979	0.459505	N
ENSG00000078900	TP73	chr1	3652516	3736201	+	73.2793	11.6381	34.7535	2.63558	0.378717	6.95923	3.42145e-12	3.72886e-11	Y
ENSG00000078902	TOLLIP	chr11	1274371	1309654	-	1590.78	1776.68	1706.97	-0.160285	0.0770584	-2.08005	0.0375208	0.0720511	N
ENSG00000078967	UBE2D4	chr7	43926436	43956136	+	234.316	479.211	387.376	-1.03279	0.140007	-7.37673	1.62221e-13	2.05459e-12	Y
ENSG00000079134	THOC1	chr18	214520	268050	-	658.164	620.388	634.554	0.0884593	0.129767	0.681677	0.495443	0.600183	N
ENSG00000079150	FKBP7	chr2	178463664	178478600	-	160.605	177.623	171.241	-0.142674	0.17312	-0.824138	0.409861	0.520297	N
ENSG00000079156	OSBPL6	chr2	178194481	178402893	+	334.678	285.919	304.204	0.22839	0.116017	1.96859	0.0490001	0.0903459	N
ENSG00000079215	SLC1A3	chr5	36606355	36688334	+	608.472	528.552	558.522	0.205522	0.126594	1.62348	0.104488	0.171673	N
ENSG00000079246	XRCC5	chr2	216107464	216206303	+	6274.7	5768.31	5958.2	0.121794	0.0911619	1.33602	0.181542	0.270965	N
ENSG00000079277	MKNK1	chr1	46557408	46616843	-	560.534	727.097	664.636	-0.373271	0.0878724	-4.24788	2.15805e-05	9.03826e-05	Y
ENSG00000079308	TNS1	chr2	217799588	218033982	-	595.028	144.192	313.256	2.0369	0.25976	7.84147	4.45292e-15	6.6545e-14	Y
ENSG00000079313	REXO1	chr19	1815248	1848483	-	1118.91	1229.55	1188.06	-0.136619	0.0951105	-1.43643	0.150881	0.232911	N
ENSG00000079332	SAR1A	chr10	70147289	70170523	-	2653.05	3774.21	3353.78	-0.508264	0.0640333	-7.93749	2.06307e-15	3.18877e-14	Y
ENSG00000079335	CDC14A	chr1	100345001	100520277	+	157.141	217.601	194.928	-0.464492	0.163796	-2.83579	0.00457129	0.0115184	Y
ENSG00000079337	RAPGEF3	chr12	47734363	47771040	-	34.2944	20.5034	25.675	0.744625	0.359427	2.0717	0.0382936	0.0733565	N
ENSG00000079385	CEACAM1	chr19	42507304	42561234	-	20.1089	10.0355	13.813	1.011	0.516878	1.95597	0.0504691	0.0926538	N
ENSG00000079387	SENP1	chr12	48042897	48106079	-	685.917	739.423	719.358	-0.106762	0.0855891	-1.24738	0.212259	0.308298	N
ENSG00000079432	CIC	chr19	42268537	42295797	+	5092.21	3282.82	3961.34	0.63264	0.0959784	6.59148	4.35455e-11	4.1447e-10	Y
ENSG00000079435	LIPE	chr19	42401514	42427388	-	52.7246	23.5659	34.5004	1.16709	0.33013	3.53526	0.000407372	0.00131844	Y
ENSG00000079459	FDFT1	chr8	11795573	11839304	+	3102.96	2869.64	2957.14	0.113104	0.0952074	1.18798	0.234843	0.334331	N
ENSG00000079462	PAFAH1B3	chr19	42297033	42303546	-	645.351	660.39	654.75	-0.0317774	0.101619	-0.312713	0.754499	0.820024	N
ENSG00000079482	OPHN1	chrX	68042344	68433913	-	317.142	290.577	300.539	0.122085	0.14839	0.822728	0.410663	0.520996	N
ENSG00000079616	KIF22	chr16	29790719	29805384	+	1370.53	1458.95	1425.79	-0.0887276	0.0957415	-0.926741	0.354061	0.463649	N
ENSG00000079691	CARMIL1	chr6	25279078	25620530	+	818.331	1075.71	979.194	-0.393958	0.0822639	-4.78896	1.6765e-06	8.52349e-06	Y
ENSG00000079739	PGM1	chr1	63593411	63660245	+	5407.21	3902.56	4466.8	0.470799	0.0753131	6.25123	4.07235e-10	3.42751e-09	Y
ENSG00000079785	DDX1	chr2	15591178	15631111	+	1906.89	2860.33	2502.79	-0.583996	0.0981044	-5.9528	2.63586e-09	1.99027e-08	Y
ENSG00000079805	DNM2	chr19	10718079	10833488	+	4649.28	4562	4594.73	0.0272505	0.0672182	0.405403	0.685181	0.76562	N
ENSG00000079819	EPB41L2	chr6	130839347	131063322	-	1013.37	418.569	641.619	1.2772	0.114333	11.1709	5.66134e-29	2.20597e-27	Y
ENSG00000079950	STX7	chr6	132445867	132513198	-	385.522	415.66	404.358	-0.106498	0.125919	-0.845763	0.397685	0.508332	N
ENSG00000079974	RABL2B	chr22	50767501	50783663	-	546.564	430.214	473.845	0.34127	0.116205	2.93679	0.00331626	0.00870636	Y
ENSG00000079999	KEAP1	chr19	10486125	10503558	-	2946.01	2946.1	2946.07	-0.00011836	0.0870346	-0.00135992	0.998915	0.99948	N
ENSG00000080031	PTPRH	chr19	55181247	55209506	-	44.0467	1.44007	17.4175	4.91213	0.654198	7.50863	5.975e-14	7.9908e-13	Y
ENSG00000080189	SLC35C2	chr20	46345980	46364458	-	1148.98	1136.86	1141.4	0.0135617	0.082671	0.164044	0.869696	0.906218	N
ENSG00000080200	CRYBG3	chr3	97822011	97944984	+	1404.75	838.398	1050.78	0.743939	0.0914165	8.13791	4.02174e-16	6.62496e-15	Y
ENSG00000080298	RFX3	chr9	3218297	3526004	-	63.0773	53.8892	57.3348	0.21602	0.266972	0.809149	0.418429	0.528597	N
ENSG00000080345	RIF1	chr2	151409883	151508013	+	1920.97	1950.46	1939.4	-0.0218892	0.085573	-0.255796	0.798109	0.852681	N
ENSG00000080371	RAB21	chr12	71754863	71800286	+	1889.98	2260.58	2121.6	-0.257159	0.0867721	-2.96362	0.00304048	0.00806553	Y
ENSG00000080503	SMARCA2	chr9	1980290	2193624	+	1092.8	1272.01	1204.8	-0.219137	0.09283	-2.36063	0.0182439	0.0387858	Y
ENSG00000080546	SESN1	chr6	108986437	109094819	-	456.026	536.582	506.374	-0.235092	0.0925058	-2.54137	0.0110417	0.0250215	Y
ENSG00000080561	MID2	chrX	107825755	107927193	+	397.269	420.912	412.046	-0.0857448	0.108383	-0.79113	0.428868	0.538592	N
ENSG00000080573	COL5A3	chr19	9959561	10010504	-	95.0225	55.4481	70.2885	0.76814	0.281596	2.72781	0.0063757	0.0154412	Y
ENSG00000080603	SRCAP	chr16	30698209	30741409	+	1965.44	2039.16	2011.51	-0.0539918	0.110305	-0.489479	0.624502	0.71472	N
ENSG00000080608	PUM3	chr9	2720469	2844095	-	677.946	815.239	763.754	-0.263556	0.12299	-2.1429	0.0321215	0.0631899	N
ENSG00000080802	CNOT4	chr7	135361795	135510127	-	600.628	657.892	636.418	-0.129576	0.0908959	-1.42554	0.154001	0.236689	N
ENSG00000080815	PSEN1	chr14	73136418	73223691	+	1594.38	1392.75	1468.37	0.195552	0.0713303	2.7415	0.00611594	0.0148967	Y
ENSG00000080819	CPOX	chr3	98579446	98593648	-	1206.22	1105.01	1142.96	0.126489	0.0895418	1.41262	0.157767	0.241603	N
ENSG00000080822	CLDND1	chr3	98497912	98523066	-	2322.89	1358.26	1719.99	0.774871	0.110836	6.99114	2.72658e-12	3.00686e-11	Y
ENSG00000080823	MOK	chr14	102224500	102305190	-	182.447	266.66	235.08	-0.544756	0.141051	-3.86213	0.000112402	0.000412227	Y
ENSG00000080824	HSP90AA1	chr14	102080742	102139699	-	37338.7	46335.9	42961.9	-0.311409	0.131296	-2.3718	0.0177016	0.0377551	Y
ENSG00000080839	RBL1	chr20	36996349	37095997	-	1173.95	704.854	880.765	0.737843	0.0972216	7.5893	3.21649e-14	4.43701e-13	Y
ENSG00000080845	DLGAP4	chr20	36306336	36528637	+	2351.21	2493.42	2440.09	-0.0855871	0.116766	-0.732981	0.46357	0.571275	N
ENSG00000080854	IGSF9B	chr11	133896438	133956985	-	238.417	45.7428	117.996	2.37267	0.310768	7.63486	2.26066e-14	3.15992e-13	Y
ENSG00000080947	CROCCP3	chr1	16467436	16499257	-	74.835	37.4284	51.4558	0.991996	0.292271	3.3941	0.000688546	0.00212807	Y
ENSG00000080986	NDC80	chr18	2571557	2616635	+	909.584	986.593	957.715	-0.115116	0.113211	-1.01683	0.309236	0.41621	N
ENSG00000081014	AP4E1	chr15	50908672	51005895	+	818	848.431	837.019	-0.0521436	0.0868345	-0.600494	0.548177	0.647901	N
ENSG00000081019	RSBN1	chr1	113761832	113812476	-	612.396	433.24	500.424	0.496934	0.123059	4.03819	5.38661e-05	0.000210047	Y
ENSG00000081026	MAGI3	chr1	113390515	113685923	+	385.283	381.379	382.843	0.0114314	0.118411	0.0965403	0.923091	0.945622	N
ENSG00000081041	CXCL2	chr4	74097040	74099196	-	140.817	15.9352	62.7657	3.16184	0.364158	8.6826	3.86837e-18	7.40859e-17	Y
ENSG00000081052	COL4A4	chr2	227002714	227164453	-	53.9221	72.9042	65.7859	-0.431066	0.232374	-1.85505	0.0635889	0.112994	N
ENSG00000081059	TCF7	chr5	134114681	134151865	+	241.004	132.603	173.254	0.853097	0.173904	4.90557	9.31544e-07	4.9464e-06	Y
ENSG00000081087	OSTM1	chr6	108041409	108165854	-	1433.31	1671.9	1582.43	-0.221593	0.0959505	-2.30945	0.0209185	0.0436602	Y
ENSG00000081154	PCNP	chr3	101574180	101594465	+	1766.34	1703.53	1727.08	0.0530022	0.0889133	0.596111	0.551101	0.650237	N
ENSG00000081177	EXD2	chr14	69191511	69244020	+	483.391	569.857	537.432	-0.236219	0.0963315	-2.45215	0.0142005	0.0310946	Y
ENSG00000081181	ARG2	chr14	67619920	67651708	+	252.605	101.341	158.065	1.32322	0.208683	6.34081	2.28559e-10	1.99607e-09	Y
ENSG00000081277	PKP1	chr1	201283452	201332993	+	470.292	295.933	361.318	0.666811	0.154935	4.3038	1.67891e-05	7.18798e-05	Y
ENSG00000081307	UBA5	chr3	132654446	132678097	+	725.042	717.312	720.211	0.0164547	0.102858	0.159974	0.872901	0.908778	N
ENSG00000081320	STK17B	chr2	196133583	196176503	-	165.3	241.493	212.92	-0.543041	0.170355	-3.1877	0.00143408	0.0041073	Y
ENSG00000081377	CDC14B	chr9	96490241	96619843	-	313.64	379.488	354.795	-0.272665	0.111667	-2.44177	0.0146157	0.0318781	Y
ENSG00000081386	ZNF510	chr9	96755865	96778129	-	368.589	287.889	318.151	0.354705	0.136804	2.5928	0.00951976	0.0219444	Y
ENSG00000081479	LRP2	chr2	169127109	169362534	-	290.866	10.2901	115.506	4.7912	0.587719	8.1522	3.57367e-16	5.89917e-15	Y
ENSG00000081665	ZNF506	chr19	19785839	19821751	-	413.591	260.564	317.949	0.668061	0.142316	4.69421	2.67644e-06	1.30891e-05	Y
ENSG00000081692	JMJD4	chr1	227730425	227735411	-	428.935	627.741	553.189	-0.549766	0.0921478	-5.96613	2.4295e-09	1.84415e-08	Y
ENSG00000081721	DUSP12	chr1	161749758	161757238	+	392.405	404.157	399.75	-0.0402421	0.1199	-0.335629	0.73715	0.806328	N
ENSG00000081760	AACS	chr12	125065434	125143333	+	1245.96	1615.16	1476.71	-0.374507	0.0823666	-4.54682	5.44616e-06	2.53303e-05	Y
ENSG00000081791	DELE1	chr5	141923855	141942047	+	1206.37	1308.28	1270.07	-0.116468	0.0698949	-1.66633	0.0956472	0.159204	N
ENSG00000081803	CADPS2	chr7	122318411	122886759	-	131.808	69.0541	92.5869	0.93747	0.206593	4.53775	5.68563e-06	2.63046e-05	Y
ENSG00000081870	HSPB11	chr1	53916574	53945929	-	600.958	546.233	566.755	0.141019	0.112776	1.25044	0.211141	0.3069	N
ENSG00000081913	PHLPP1	chr18	62715541	62980433	+	487.486	335.411	392.439	0.535649	0.131896	4.06114	4.88336e-05	0.000192036	Y
ENSG00000081923	ATP8B1	chr18	57646426	57803315	-	22.349	68.0797	50.9307	-1.59276	0.391825	-4.06499	4.80337e-05	0.000189315	Y
ENSG00000082014	SMARCD3	chr7	151238764	151277896	-	1104.3	661.419	827.497	0.737224	0.135253	5.45068	5.01774e-08	3.18909e-07	Y
ENSG00000082068	WDR70	chr5	37379285	37753435	+	1253.54	1419.72	1357.4	-0.177985	0.092241	-1.92957	0.0536608	0.0975712	N
ENSG00000082146	STRADB	chr2	201387858	201480846	+	462.214	451.318	455.404	0.0352684	0.0990826	0.355949	0.721879	0.795042	N
ENSG00000082153	BZW1	chr2	200810594	200827338	+	14519.1	9149.5	11163.1	0.666177	0.12707	5.24261	1.58322e-07	9.42111e-07	Y
ENSG00000082212	ME2	chr18	50879080	50954257	+	608.478	1107.42	920.314	-0.861649	0.124843	-6.90188	5.13184e-12	5.472e-11	Y
ENSG00000082213	C5orf22	chr5	31532287	31555053	+	1309.89	1403.47	1368.38	-0.0989532	0.0807156	-1.22595	0.220218	0.317636	N
ENSG00000082258	CCNT2	chr2	134918235	134959342	+	633.449	677.37	660.9	-0.0976929	0.0924354	-1.05688	0.290568	0.396117	N
ENSG00000082269	FAM135A	chr6	70412941	70561174	+	178.74	197.869	190.696	-0.144201	0.164862	-0.874675	0.381751	0.491788	N
ENSG00000082397	EPB41L3	chr18	5392381	5630700	-	3.35624	16.3637	11.4859	-2.30147	0.799621	-2.8782	0.00399947	0.010251	Y
ENSG00000082438	COBLL1	chr2	164653624	164843679	-	1554.17	1759.54	1682.52	-0.17853	0.0984638	-1.81316	0.0698075	0.122173	N
ENSG00000082458	DLG3	chrX	70444835	70505490	+	113.809	194.677	164.351	-0.774696	0.157178	-4.92878	8.27451e-07	4.42494e-06	Y
ENSG00000082482	KCNK2	chr1	215005775	215237093	+	1052.24	688.957	825.186	0.612575	0.110753	5.53101	3.18395e-08	2.06603e-07	Y
ENSG00000082497	SERTAD4	chr1	210232796	210246631	+	113.652	382.837	281.893	-1.747	0.18041	-9.6835	3.54372e-22	9.4306e-21	Y
ENSG00000082512	TRAF5	chr1	211326615	211374946	+	236.128	117.893	162.231	1.00131	0.151394	6.61397	3.74147e-11	3.60025e-10	Y
ENSG00000082515	MRPL22	chr5	154941073	154969411	+	451.787	621.602	557.921	-0.45751	0.120628	-3.79274	0.000148993	0.000530639	Y
ENSG00000082516	GEMIN5	chr5	154887411	154938211	-	753.406	1095.95	967.493	-0.539088	0.102244	-5.27255	1.34544e-07	8.08546e-07	Y
ENSG00000082641	NFE2L1	chr17	48048329	48061545	+	8124.47	5633.49	6567.61	0.527787	0.0591072	8.92932	4.28638e-19	8.84227e-18	Y
ENSG00000082701	GSK3B	chr3	119821321	120094447	-	1856.77	2030.46	1965.32	-0.128861	0.0656119	-1.96398	0.0495322	0.0911779	N
ENSG00000082781	ITGB5	chr3	124761948	124901418	-	5511.51	6403.26	6068.86	-0.216465	0.130898	-1.65369	0.0981905	0.162688	N
ENSG00000082805	ERC1	chr12	990509	1495933	+	1813.75	2300.09	2117.72	-0.343396	0.0778222	-4.41258	1.02148e-05	4.54598e-05	Y
ENSG00000082898	XPO1	chr2	61477849	61538626	-	5876.85	7463.57	6868.55	-0.344474	0.0809634	-4.2547	2.09334e-05	8.77791e-05	Y
ENSG00000082996	RNF13	chr3	149812708	149962139	+	731.726	631.428	669.04	0.21306	0.105963	2.0107	0.044357	0.0831352	N
ENSG00000083093	PALB2	chr16	23603160	23641310	-	553.811	446.093	486.487	0.310214	0.128541	2.41335	0.0158066	0.0341329	Y
ENSG00000083097	DOP1A	chr6	83067666	83171350	+	316.056	251.58	275.758	0.330255	0.174346	1.89425	0.0581921	0.104629	N
ENSG00000083099	LYRM2	chr6	89568144	89638749	-	504.214	450.538	470.666	0.165832	0.123943	1.33797	0.180905	0.270245	N
ENSG00000083123	BCKDHB	chr6	80106647	80346270	+	465.852	495.92	484.645	-0.0913498	0.105255	-0.867887	0.385456	0.495712	N
ENSG00000083168	KAT6A	chr8	41929479	42051994	-	1052.9	949.431	988.23	0.147846	0.0781631	1.89151	0.0585567	0.105177	N
ENSG00000083223	TUT7	chr9	86287733	86354454	-	557.975	459.493	496.424	0.280697	0.116471	2.41002	0.0159515	0.0343988	Y
ENSG00000083290	ULK2	chr17	19770829	19867936	-	828.643	777.79	796.859	0.089788	0.0945764	0.949371	0.342432	0.45172	N
ENSG00000083312	TNPO1	chr5	72816312	72916733	+	4566.45	9228.15	7480.01	-1.01459	0.0804256	-12.6153	1.73919e-36	9.83733e-35	Y
ENSG00000083444	PLOD1	chr1	11934205	11975538	+	15302.8	7482.4	10415	1.03209	0.0931796	11.0763	1.6343e-28	6.21465e-27	Y
ENSG00000083454	P2RX5	chr17	3672199	3696240	-	336.506	441.994	402.436	-0.392629	0.114436	-3.43098	0.000601405	0.00187862	Y
ENSG00000083457	ITGAE	chr17	3714628	3801188	-	265.684	450.707	381.323	-0.760264	0.135402	-5.61488	1.96702e-08	1.31365e-07	Y
ENSG00000083520	DIS3	chr13	72752169	72782096	-	1094.18	1015.86	1045.23	0.109282	0.0935552	1.1681	0.242766	0.343164	N
ENSG00000083535	PIBF1	chr13	72782133	73016461	+	227.803	164.508	188.243	0.468846	0.155608	3.01299	0.00258684	0.00699142	Y
ENSG00000083544	TDRD3	chr13	60396457	60573878	+	225.459	212.191	217.166	0.0928786	0.136793	0.678971	0.497156	0.601563	N
ENSG00000083635	NUFIP1	chr13	44939249	44989471	-	150.433	206.411	185.419	-0.451331	0.173655	-2.59902	0.00934911	0.0216142	Y
ENSG00000083642	PDS5B	chr13	32586452	32778019	+	864.373	795.334	821.223	0.121653	0.0905581	1.34337	0.179152	0.267879	N
ENSG00000083720	OXCT1	chr5	41730065	41870425	-	5057.21	6127.25	5725.99	-0.276662	0.113414	-2.4394	0.0147116	0.0320668	Y
ENSG00000083750	RRAGB	chrX	55717739	55758774	+	263.725	338.992	310.767	-0.358024	0.13753	-2.60325	0.00923443	0.0213772	Y
ENSG00000083799	CYLD	chr16	50742050	50801935	+	2772.69	1844	2192.26	0.588704	0.152355	3.86402	0.000111534	0.000409425	Y
ENSG00000083807	SLC27A5	chr19	58479512	58512413	-	13.7948	19.5986	17.4221	-0.518062	0.480744	-1.07763	0.2812	0.385847	N
ENSG00000083812	ZNF324	chr19	58467045	58475436	+	392.492	399.12	396.635	-0.0265254	0.112125	-0.236569	0.812991	0.864632	N
ENSG00000083817	ZNF416	chr19	57571566	57578911	-	160.745	182.722	174.48	-0.182111	0.162494	-1.12073	0.262404	0.365458	N
ENSG00000083828	ZNF586	chr19	57769655	57819939	+	36.2133	36.5553	36.427	-0.00936664	0.294038	-0.0318552	0.974588	0.982683	N
ENSG00000083838	ZNF446	chr19	58474017	58481230	+	386.288	373.069	378.026	0.0490795	0.122588	0.400363	0.688889	0.768294	N
ENSG00000083844	ZNF264	chr19	57191500	57222846	+	608.026	505.567	543.989	0.262757	0.120028	2.18913	0.0285874	0.0570844	N
ENSG00000083845	RPS5	chr19	58386400	58394806	+	6759.78	7423.23	7174.44	-0.134819	0.101009	-1.33471	0.181971	0.271425	N
ENSG00000083857	FAT1	chr4	186587794	186726722	-	1711.73	2251.35	2048.99	-0.395391	0.269768	-1.46567	0.142739	0.222684	N
ENSG00000083896	YTHDC1	chr4	68310387	68350089	-	1298.4	1284.89	1289.96	0.0165621	0.094417	0.175415	0.860754	0.899692	N
ENSG00000083937	CHMP2B	chr3	87227271	87255556	+	1464.85	1366.32	1403.27	0.10204	0.103246	0.988323	0.322994	0.431306	N
ENSG00000084070	SMAP2	chr1	40344850	40423326	+	826.507	657.928	721.145	0.329477	0.1117	2.94967	0.00318112	0.00839206	Y
ENSG00000084072	PPIE	chr1	39692182	39763914	+	1180.65	1077.82	1116.38	0.132898	0.0983306	1.35154	0.176522	0.264548	N
ENSG00000084073	ZMPSTE24	chr1	40258236	40294180	+	1659.22	2413.14	2130.42	-0.539334	0.117676	-4.5832	4.57908e-06	2.15645e-05	Y
ENSG00000084090	STARD7	chr2	96184859	96208825	-	2066.46	2858.14	2561.26	-0.467861	0.0848804	-5.512	3.54789e-08	2.28901e-07	Y
ENSG00000084092	NOA1	chr4	56963350	56977606	-	505.144	613.556	572.902	-0.28239	0.0942684	-2.99559	0.00273911	0.00735636	Y
ENSG00000084093	REST	chr4	56907876	56966678	+	989.676	1094.17	1054.99	-0.144695	0.0798682	-1.81168	0.070036	0.122518	N
ENSG00000084112	SSH1	chr12	108778191	108857590	-	2528.58	1911.94	2143.18	0.402276	0.0741031	5.4286	5.67981e-08	3.58532e-07	Y
ENSG00000084207	GSTP1	chr11	67583742	67586656	+	4649.55	8709.81	7187.21	-0.905297	0.0888978	-10.1836	2.34782e-24	7.22241e-23	Y
ENSG00000084234	APLP2	chr11	130068147	130144811	+	38070.8	33188.6	35019.4	0.197929	0.0624687	3.16845	0.00153253	0.0043592	Y
ENSG00000084444	FAM234B	chr12	13044381	13142521	+	464.053	240.318	324.219	0.946691	0.123016	7.6957	1.40722e-14	2.01885e-13	Y
ENSG00000084463	WBP11	chr12	14784582	14803486	-	2450.86	2680.84	2594.6	-0.128731	0.0817053	-1.57555	0.11513	0.18604	N
ENSG00000084623	EIF3I	chr1	32221928	32231604	+	3098.45	4581.3	4025.23	-0.563839	0.0945877	-5.96102	2.50674e-09	1.89913e-08	Y
ENSG00000084628	NKAIN1	chr1	31179745	31239887	-	214.275	18.8783	92.1521	3.51255	0.350054	10.0343	1.0772e-23	3.20139e-22	Y
ENSG00000084636	COL16A1	chr1	31652263	31704319	-	109.856	194.032	162.466	-0.816954	0.232722	-3.51043	0.000447385	0.00143354	Y
ENSG00000084652	TXLNA	chr1	32179675	32198285	+	4332.4	4065.04	4165.3	0.0915863	0.0596684	1.53492	0.124803	0.199046	N
ENSG00000084676	NCOA1	chr2	24491914	24770702	+	766.389	832.677	807.819	-0.12074	0.102274	-1.18055	0.237782	0.337329	N
ENSG00000084693	AGBL5	chr2	27042364	27070622	+	837.959	756.73	787.191	0.1456	0.094984	1.53289	0.125303	0.199778	N
ENSG00000084710	EFR3B	chr2	25042076	25159135	+	40.0223	114.549	86.6013	-1.51661	0.26866	-5.64509	1.65099e-08	1.11105e-07	Y
ENSG00000084731	KIF3C	chr2	25926598	25982749	-	441.179	511.051	484.849	-0.214263	0.145525	-1.47234	0.140929	0.220548	N
ENSG00000084733	RAB10	chr2	26034084	26137454	+	2736.56	3505.12	3216.91	-0.357053	0.0584166	-6.11219	9.82723e-10	7.86029e-09	Y
ENSG00000084754	HADHA	chr2	26190635	26244672	-	3725.47	4840.71	4422.49	-0.377584	0.0712803	-5.29716	1.17617e-07	7.13065e-07	Y
ENSG00000084764	MAPRE3	chr2	26970637	27027219	+	337.773	388.508	369.482	-0.204881	0.148985	-1.37518	0.169077	0.255209	N
ENSG00000084774	CAD	chr2	27217369	27243943	+	2546.72	3621.93	3218.73	-0.508182	0.10445	-4.86533	1.14264e-06	5.9689e-06	Y
ENSG00000085063	CD59	chr11	33703010	33736479	-	9598.18	10017.1	9860.01	-0.0618315	0.0773576	-0.799295	0.42412	0.534246	N
ENSG00000085117	CD82	chr11	44564427	44620358	+	361.505	540.876	473.612	-0.584444	0.158217	-3.69395	0.000220796	0.000759788	Y
ENSG00000085185	BCORL1	chrX	129981107	130058083	+	192.491	171.673	179.48	0.157986	0.196859	0.802534	0.422244	0.532288	N
ENSG00000085224	ATRX	chrX	77504878	77786233	-	2280.74	2080.99	2155.89	0.131952	0.0760927	1.73409	0.0829024	0.141421	N
ENSG00000085231	AK6	chr5	69350984	69370013	-	446.349	484.004	469.883	-0.11347	0.145329	-0.780776	0.434934	0.544004	N
ENSG00000085274	MYNN	chr3	169772831	169789716	+	357.994	392.342	379.462	-0.128502	0.124096	-1.03551	0.300432	0.406648	N
ENSG00000085276	MECOM	chr3	169083499	169663775	-	120.993	92.1983	102.996	0.389944	0.211657	1.84234	0.0654251	0.1158	N
ENSG00000085365	SCAMP1	chr5	78360611	78480739	+	1126.11	773.529	905.748	0.541266	0.108938	4.96856	6.7453e-07	3.65297e-06	Y
ENSG00000085377	PREP	chr6	105273220	105454062	-	862.343	1406.09	1202.18	-0.704591	0.101667	-6.93037	4.19751e-12	4.52465e-11	Y
ENSG00000085382	HACE1	chr6	104728094	104859919	-	262.636	164.283	201.166	0.676661	0.131089	5.16184	2.44539e-07	1.40996e-06	Y
ENSG00000085415	SEH1L	chr18	12947133	12987536	+	1039.59	1569.85	1371	-0.593937	0.0887495	-6.69228	2.19715e-11	2.16033e-10	Y
ENSG00000085433	WDR47	chr1	108970214	109042113	-	514.939	658.651	604.759	-0.354002	0.0896893	-3.94698	7.91426e-05	0.000299436	Y
ENSG00000085449	WDFY1	chr2	223855716	223945357	-	563.868	709.278	654.749	-0.329921	0.100796	-3.27317	0.0010635	0.00314467	Y
ENSG00000085465	OVGP1	chr1	111414319	111427735	-	13.9483	10.0823	11.532	0.4623	0.538873	0.857901	0.390947	0.501488	N
ENSG00000085491	SLC25A24	chr1	108134043	108200849	-	1998.65	2379.82	2236.88	-0.251032	0.0861451	-2.91406	0.00356759	0.00927668	Y
ENSG00000085511	MAP3K4	chr6	160991727	161117385	+	722.988	748.191	738.74	-0.0508819	0.086173	-0.590463	0.554881	0.653114	N
ENSG00000085552	IGSF9	chr1	159927039	159945613	-	83.2014	85.6996	84.7628	-0.043736	0.245965	-0.177814	0.858869	0.898258	N
ENSG00000085644	ZNF213	chr16	3129777	3142804	+	722.168	857.176	806.548	-0.249817	0.111474	-2.24104	0.0250234	0.0508369	N
ENSG00000085662	AKR1B1	chr7	134442356	134459284	-	79136.4	113133	100384	-0.515596	0.116528	-4.42464	9.66043e-06	4.31384e-05	Y
ENSG00000085719	CPNE3	chr8	86514435	86561498	+	1215.55	1806.74	1585.04	-0.570549	0.0906878	-6.29136	3.14696e-10	2.6961e-09	Y
ENSG00000085721	RRN3	chr16	15060033	15094311	-	1282.99	1541.72	1444.7	-0.26381	0.104593	-2.52226	0.0116604	0.0262501	Y
ENSG00000085733	CTTN	chr11	70398404	70436584	+	4631.4	6268.82	5654.79	-0.436666	0.0569352	-7.66951	1.72649e-14	2.44357e-13	Y
ENSG00000085741	WNT11	chr11	76186325	76210736	-	138.682	64.8397	92.5305	1.08626	0.226278	4.80055	1.58227e-06	8.07825e-06	Y
ENSG00000085760	MTIF2	chr2	55236595	55269347	-	511.36	604.447	569.539	-0.240117	0.121985	-1.96842	0.0490197	0.0903609	N
ENSG00000085788	DDHD2	chr8	38225218	38275558	+	1136.97	1171.89	1158.79	-0.0427439	0.095426	-0.447927	0.654206	0.73949	N
ENSG00000085831	TTC39A	chr1	51287258	51345116	-	15.3119	8.73998	11.2044	0.832441	0.585539	1.42167	0.155123	0.23804	N
ENSG00000085832	EPS15	chr1	51354263	51519266	-	881.38	1042.2	981.892	-0.241451	0.0915234	-2.63813	0.00833637	0.0195101	Y
ENSG00000085840	ORC1	chr1	52372829	52404423	-	995.992	849.433	904.392	0.231572	0.0832188	2.7827	0.00539094	0.0132925	Y
ENSG00000085871	MGST2	chr4	139665768	139740745	+	421.602	278.878	332.399	0.596711	0.112325	5.31237	1.0821e-07	6.58564e-07	Y
ENSG00000085872	CHERP	chr19	16517894	16542437	-	1938.83	1939.96	1939.54	-0.00172912	0.075994	-0.0227534	0.981847	0.987891	N
ENSG00000085978	ATG16L1	chr2	233210051	233295674	+	533.438	687.41	629.67	-0.364265	0.110307	-3.3023	0.000958957	0.00286453	Y
ENSG00000085982	USP40	chr2	233475520	233566782	-	939.558	993.593	973.33	-0.0793827	0.160414	-0.49486	0.620699	0.711463	N
ENSG00000085998	POMGNT1	chr1	46188682	46220305	-	1681.06	2005.05	1883.55	-0.254717	0.0738677	-3.44828	0.000564164	0.00176894	Y
ENSG00000085999	RAD54L	chr1	46246461	46278480	+	559.192	521.982	535.936	0.100774	0.116454	0.865358	0.386842	0.497171	N
ENSG00000086015	MAST2	chr1	45786987	46036122	+	2283.28	2412.18	2363.85	-0.07948	0.101092	-0.786218	0.43174	0.541081	N
ENSG00000086061	DNAJA1	chr9	33025273	33039907	+	7640.12	8237.82	8013.69	-0.108369	0.086757	-1.24911	0.211625	0.307519	N
ENSG00000086062	B4GALT1	chr9	33104082	33167356	-	18166.8	15251.7	16344.8	0.252192	0.120644	2.09038	0.0365836	0.0705691	N
ENSG00000086065	CHMP5	chr9	33264879	33282070	+	1510.24	1521.96	1517.56	-0.00955496	0.0890068	-0.107351	0.914511	0.939087	N
ENSG00000086102	NFX1	chr9	33290512	33371157	+	1050.44	909.678	962.464	0.206066	0.0751685	2.74139	0.00611801	0.0148994	Y
ENSG00000086159	AQP6	chr12	49967194	49977139	+	9.11238	7.72521	8.2454	0.239993	0.667635	0.359467	0.719246	0.793216	N
ENSG00000086189	DIMT1	chr5	62347284	62403939	-	378.727	806.266	645.939	-1.08749	0.130965	-8.30371	1.00909e-16	1.7253e-15	Y
ENSG00000086200	IPO11	chr5	62403972	62628582	+	693.744	840.214	785.288	-0.273823	0.103124	-2.65528	0.00792415	0.0186671	Y
ENSG00000086232	EIF2AK1	chr7	6022247	6059175	-	3733.49	4378.7	4136.74	-0.229603	0.0566444	-4.0534	5.04777e-05	0.000198009	Y
ENSG00000086300	SNX10	chr7	26291862	26374383	+	286.841	245.495	261	0.227916	0.160088	1.4237	0.154534	0.237297	N
ENSG00000086475	SEPHS1	chr10	13317428	13348298	-	2124.88	2375.5	2281.52	-0.159954	0.088282	-1.81185	0.070009	0.122485	N
ENSG00000086504	MRPL28	chr16	366969	371289	-	1805.26	2367.39	2156.59	-0.390618	0.0828489	-4.71482	2.4192e-06	1.19625e-05	Y
ENSG00000086544	ITPKC	chr19	40717112	40740860	+	422	517.658	481.786	-0.297774	0.106059	-2.80761	0.00499101	0.0124252	Y
ENSG00000086589	RBM22	chr5	150690792	150701077	-	1040.6	1098.2	1076.6	-0.0763954	0.105639	-0.723176	0.469572	0.576399	N
ENSG00000086598	TMED2	chr12	123584533	123598582	+	5394.77	6463.68	6062.84	-0.260571	0.108425	-2.40324	0.0162504	0.0349574	Y
ENSG00000086619	ERO1B	chr1	236215101	236281958	-	496.2	381.413	424.458	0.380469	0.147466	2.58004	0.00987884	0.0226596	Y
ENSG00000086666	ZFAND6	chr15	80059568	80138393	+	1387.18	1550.48	1489.24	-0.159378	0.0824842	-1.93222	0.0533322	0.0970297	N
ENSG00000086712	TXLNG	chrX	16786432	16844519	+	918.131	802.026	845.565	0.197221	0.0884402	2.22999	0.0257484	0.0520475	N
ENSG00000086717	PPEF1	chrX	18675909	18827921	+	14.5464	12.1519	13.0499	0.26103	0.564516	0.462396	0.643798	0.730813	N
ENSG00000086758	HUWE1	chrX	53532096	53686728	-	9094.04	9736.88	9495.82	-0.0986192	0.177872	-0.554439	0.579278	0.674358	N
ENSG00000086827	ZW10	chr11	113733187	113773735	-	603.563	698.083	662.638	-0.207631	0.0940367	-2.20798	0.0272459	0.0547172	N
ENSG00000086848	ALG9	chr11	111782195	111871581	-	532.127	484.801	502.548	0.137383	0.104813	1.31074	0.189945	0.281087	N
ENSG00000087008	ACOX3	chr4	8366282	8440723	-	311.2	306.391	308.195	0.0196337	0.113763	0.172584	0.862979	0.901361	N
ENSG00000087053	MTMR2	chr11	95832880	95925315	-	961.14	1453.62	1268.94	-0.595827	0.105518	-5.64666	1.63595e-08	1.10187e-07	Y
ENSG00000087074	PPP1R15A	chr19	48872421	48876058	+	1774.88	1757.01	1763.71	0.0151027	0.162127	0.0931535	0.925782	0.947561	N
ENSG00000087077	TRIP6	chr7	100867387	100873454	+	1970.82	4810.58	3745.67	-1.28691	0.0963272	-13.3598	1.03819e-40	7.06194e-39	Y
ENSG00000087085	ACHE	chr7	100889994	100896974	-	43.8218	52.2347	49.0799	-0.252383	0.476838	-0.529285	0.596608	0.69018	N
ENSG00000087086	FTL	chr19	48965309	48966879	+	63519.6	118433	97840.3	-0.898777	0.105088	-8.55264	1.203e-17	2.22563e-16	Y
ENSG00000087087	SRRT	chr7	100875103	100888664	+	3269.26	3524.61	3428.86	-0.108131	0.0742555	-1.4562	0.145337	0.225778	N
ENSG00000087088	BAX	chr19	48954815	48961798	+	1443.95	2636.11	2189.05	-0.868949	0.10111	-8.59411	8.39154e-18	1.57464e-16	Y
ENSG00000087095	NLK	chr17	28041737	28196381	+	609.861	522.817	555.459	0.222803	0.11974	1.86072	0.0627834	0.111805	N
ENSG00000087111	PIGS	chr17	28553383	28571794	-	2001.67	2072.17	2045.73	-0.0500559	0.0836683	-0.598267	0.549662	0.649122	N
ENSG00000087116	ADAMTS2	chr5	179110853	179345461	-	8.87648	32.3695	23.5596	-1.87227	0.529025	-3.53909	0.000401514	0.00130135	Y
ENSG00000087152	ATXN7L3	chr17	44191805	44200113	-	1338.72	1133.3	1210.33	0.240267	0.0885635	2.71293	0.00666914	0.0160756	Y
ENSG00000087157	PGS1	chr17	78378649	78425114	+	769.876	713.314	734.524	0.108129	0.10637	1.01654	0.309373	0.416288	N
ENSG00000087191	PSMC5	chr17	63827152	63832026	+	1635.26	2355.29	2085.28	-0.525359	0.073707	-7.12767	1.02085e-12	1.18456e-11	Y
ENSG00000087206	UIMC1	chr5	176905005	177022633	-	692.383	619.818	647.03	0.16298	0.11321	1.43963	0.149973	0.231849	N
ENSG00000087245	MMP2	chr16	55389700	55506691	+	1575.62	1451.79	1498.23	0.117791	0.276896	0.4254	0.670545	0.753534	N
ENSG00000087253	LPCAT2	chr16	55509072	55586666	+	1272.64	1281.59	1278.23	-0.00852899	0.122367	-0.0697003	0.944432	0.960492	N
ENSG00000087258	GNAO1	chr16	56191489	56357444	+	801.492	667.942	718.023	0.260588	0.152891	1.70441	0.0883054	0.14909	N
ENSG00000087263	OGFOD1	chr16	56451521	56479104	+	2170.12	3199.96	2813.77	-0.559426	0.0886652	-6.30942	2.80075e-10	2.41654e-09	Y
ENSG00000087266	SH3BP2	chr4	2793071	2841098	+	2888.67	690.949	1515.09	2.06144	0.143806	14.3349	1.32398e-46	1.10549e-44	Y
ENSG00000087269	NOP14	chr4	2937933	2963406	-	1039.44	1328.19	1219.91	-0.352164	0.0958681	-3.67342	0.000239323	0.000815538	Y
ENSG00000087274	ADD1	chr4	2843857	2930076	+	2860.15	3847.98	3477.55	-0.428002	0.0588189	-7.27661	3.42315e-13	4.18765e-12	Y
ENSG00000087299	L2HGDH	chr14	50237563	50312229	-	651.84	747.93	711.896	-0.197299	0.102711	-1.92091	0.0547433	0.0993222	N
ENSG00000087301	TXNDC16	chr14	52430596	52552522	-	689.997	535.891	593.681	0.363529	0.100462	3.61856	0.000296246	0.000988385	Y
ENSG00000087302	RTRAF	chr14	51989514	52010694	+	2225.51	2805.13	2587.77	-0.333153	0.124764	-2.67027	0.00757909	0.0179561	Y
ENSG00000087338	GMCL1	chr2	69829660	69881384	+	614.851	562.141	581.907	0.127212	0.122258	1.04052	0.298098	0.404113	N
ENSG00000087365	SF3B2	chr11	66050729	66069308	+	5065.5	6065.91	5690.75	-0.259731	0.0766011	-3.3907	0.000697148	0.00215176	Y
ENSG00000087448	KLHL42	chr12	27780048	27803040	+	815.443	1183.93	1045.75	-0.53905	0.0993258	-5.42708	5.72821e-08	3.61298e-07	Y
ENSG00000087460	GNAS	chr20	58839718	58911192	+	41850.3	50735.3	47403.5	-0.277744	0.0792846	-3.50313	0.000459824	0.00146863	Y
ENSG00000087470	DNM1L	chr12	32679200	32745650	+	1839.02	2195.4	2061.76	-0.254247	0.0880646	-2.88704	0.00388879	0.0100063	Y
ENSG00000087494	PTHLH	chr12	27958084	27972733	-	51.3304	324.192	221.869	-2.66185	0.179624	-14.819	1.10401e-49	1.04954e-47	Y
ENSG00000087495	PHACTR3	chr20	59577509	59847711	+	8.63094	8.95713	8.83481	-0.0579014	0.849451	-0.0681632	0.945656	0.961435	N
ENSG00000087502	ERGIC2	chr12	29337352	29381189	-	963.154	913.632	932.203	0.0770753	0.0989301	0.779088	0.435928	0.544901	N
ENSG00000087510	TFAP2C	chr20	56629306	56639283	+	392.118	898.738	708.756	-1.19527	0.129034	-9.2632	1.98397e-20	4.57734e-19	Y
ENSG00000087586	AURKA	chr20	56369389	56392337	-	2066.52	2972.74	2632.91	-0.523735	0.127925	-4.09409	4.23837e-05	0.000168393	Y
ENSG00000087842	PIR	chrX	15384799	15493564	-	154.354	306.166	249.237	-0.985566	0.236533	-4.16671	3.09021e-05	0.000125817	Y
ENSG00000087884	AAMDC	chr11	77821109	77918432	+	147.454	228.255	197.955	-0.631232	0.156078	-4.04434	5.24699e-05	0.000205059	Y
ENSG00000087903	RFX2	chr19	5993164	6199572	-	142.416	96.0988	113.468	0.560494	0.21703	2.58257	0.00980689	0.0225109	Y
ENSG00000087995	METTL2A	chr17	62423875	62453385	+	240.594	269.782	258.836	-0.162906	0.143266	-1.13709	0.2555	0.357767	N
ENSG00000088035	ALG6	chr1	63367575	63438553	+	438.964	361.165	390.339	0.285862	0.116686	2.44983	0.0142923	0.0312782	Y
ENSG00000088038	CNOT3	chr19	54137749	54155681	+	2025.66	2714.07	2455.92	-0.421889	0.0741452	-5.69003	1.27017e-08	8.69612e-08	Y
ENSG00000088179	PTPN4	chr2	119759922	119984899	+	280.181	399.517	354.766	-0.513345	0.122396	-4.19412	2.73933e-05	0.000112547	Y
ENSG00000088205	DDX18	chr2	117814691	117832377	+	1905.36	2279.88	2139.43	-0.257941	0.106142	-2.43015	0.0150925	0.0327929	Y
ENSG00000088247	KHSRP	chr19	6413348	6424794	-	7599.78	8005.46	7853.33	-0.0750888	0.0552689	-1.35861	0.174271	0.261768	N
ENSG00000088256	GNA11	chr19	3094362	3123999	+	3415.17	3162.88	3257.49	0.11022	0.0829936	1.32805	0.18416	0.273992	N
ENSG00000088280	ASAP3	chr1	23428563	23484568	-	952.408	1113.35	1053	-0.226215	0.129271	-1.74992	0.0801322	0.137363	N
ENSG00000088298	EDEM2	chr20	35115364	35147336	-	562.612	517.599	534.479	0.117862	0.107198	1.09948	0.271558	0.375231	N
ENSG00000088305	DNMT3B	chr20	32762385	32809356	+	124.601	140.164	134.328	-0.175931	0.171912	-1.02338	0.306129	0.413084	N
ENSG00000088325	TPX2	chr20	31739271	31801805	+	5614.49	6990.44	6474.46	-0.315816	0.102008	-3.09601	0.00196147	0.00543052	Y
ENSG00000088340	FER1L4	chr20	35558737	35607562	-	1558.01	106.058	650.542	3.86732	0.148156	26.1031	3.36543e-150	4.08537e-147	Y
ENSG00000088356	PDRG1	chr20	31944337	31952046	-	1377.78	2636.21	2164.3	-0.935087	0.08887	-10.522	6.84306e-26	2.26395e-24	Y
ENSG00000088367	EPB41L1	chr20	36091504	36232799	+	893.961	1556.81	1308.24	-0.801723	0.124246	-6.45268	1.09886e-10	9.98336e-10	Y
ENSG00000088387	DOCK9	chr13	98793429	99086625	-	654.966	723.49	697.793	-0.145281	0.10722	-1.35498	0.175424	0.263228	N
ENSG00000088448	ANKRD10	chr13	110878540	110915069	-	430.058	312.255	356.431	0.46236	0.12367	3.73865	0.00018501	0.000645938	Y
ENSG00000088451	TGDS	chr13	94574054	94596242	-	159.132	185.53	175.63	-0.218785	0.153059	-1.42942	0.152884	0.235358	N
ENSG00000088538	DOCK3	chr3	50674927	51384198	+	116.305	68.4556	86.3992	0.773379	0.293923	2.63123	0.00850765	0.0198638	Y
ENSG00000088543	C3orf18	chr3	50558025	50571027	-	99.2532	78.5021	86.2838	0.337129	0.255328	1.32037	0.18671	0.277106	N
ENSG00000088682	COQ9	chr16	57447425	57461270	+	2182.12	2264.02	2233.31	-0.0531917	0.102101	-0.52097	0.602388	0.695717	N
ENSG00000088727	KIF9	chr3	47228026	47283451	-	48.0006	81.1431	68.7147	-0.748185	0.301264	-2.48349	0.0130102	0.028889	Y
ENSG00000088766	CRLS1	chr20	6006093	6040053	+	961.32	943.184	949.985	0.0265099	0.0854673	0.310175	0.756428	0.82146	N
ENSG00000088808	PPP1R13B	chr14	103733195	103847575	-	823.416	787.905	801.222	0.0619872	0.0853992	0.725852	0.467929	0.575027	N
ENSG00000088812	ATRN	chr20	3471018	3651118	+	2232.4	1753.48	1933.07	0.347525	0.0983745	3.53267	0.000411382	0.00132979	Y
ENSG00000088826	SMOX	chr20	4120980	4187747	+	2198.84	1396.36	1697.29	0.653579	0.125481	5.20861	1.90262e-07	1.11701e-06	Y
ENSG00000088832	FKBP1A	chr20	1368978	1393172	-	3883.62	5031.41	4600.99	-0.373398	0.0834792	-4.47294	7.71507e-06	3.49961e-05	Y
ENSG00000088833	NSFL1C	chr20	1442162	1473842	-	1763.54	2046.86	1940.62	-0.214948	0.0732872	-2.93295	0.00335759	0.0087973	Y
ENSG00000088836	SLC4A11	chr20	3227417	3239559	-	72.5105	122.198	103.565	-0.749916	0.185836	-4.03535	5.45202e-05	0.000212283	Y
ENSG00000088854	C20orf194	chr20	3249305	3407625	-	374.209	407.349	394.921	-0.12372	0.134488	-0.919938	0.357605	0.467447	N
ENSG00000088876	ZNF343	chr20	2481817	2524702	-	254.842	219.789	232.934	0.212046	0.133524	1.58808	0.112269	0.182156	N
ENSG00000088881	EBF4	chr20	2692874	2760108	+	205.24	86.8409	131.24	1.2323	0.190327	6.47467	9.50176e-11	8.72802e-10	Y
ENSG00000088888	MAVS	chr20	3846799	3876123	+	3496.57	3012.76	3194.19	0.214014	0.0761529	2.81031	0.00494931	0.0123483	Y
ENSG00000088899	LZTS3	chr20	3162617	3173592	-	315.346	362.951	345.099	-0.206898	0.164118	-1.26067	0.207428	0.302227	N
ENSG00000088930	XRN2	chr20	21303331	21389825	+	3097.89	3151.98	3131.7	-0.0243033	0.0806543	-0.301327	0.763165	0.82705	N
ENSG00000088970	KIZ	chr20	21125983	21246622	+	666.122	213.203	383.048	1.64016	0.172259	9.52149	1.70718e-21	4.31057e-20	Y
ENSG00000088986	DYNLL1	chr12	120469850	120498493	+	4130.16	5436	4946.31	-0.395995	0.0969013	-4.08658	4.3778e-05	0.000173627	Y
ENSG00000089006	SNX5	chr20	17941597	17968980	-	1834.36	1908.66	1880.8	-0.0561763	0.109174	-0.51456	0.606861	0.699501	N
ENSG00000089009	RPL6	chr12	112405190	112418838	-	12767.6	13022.5	12926.9	-0.0283745	0.112006	-0.25333	0.800013	0.854096	N
ENSG00000089022	MAPKAPK5	chr12	111842228	111902222	+	774.114	680.271	715.462	0.185649	0.0809634	2.293	0.0218479	0.0452946	Y
ENSG00000089041	P2RX7	chr12	121132819	121188032	+	40.8111	26.0414	31.58	0.642966	0.358609	1.79294	0.0729819	0.126884	N
ENSG00000089048	ESF1	chr20	13714322	13784886	-	504.715	533.741	522.856	-0.0769446	0.1342	-0.573356	0.566404	0.66294	N
ENSG00000089050	RBBP9	chr20	18486540	18497225	-	674.65	812.923	761.07	-0.267551	0.0874866	-3.05819	0.0022268	0.00610512	Y
ENSG00000089053	ANAPC5	chr12	121308245	121399896	-	3745.81	3751.33	3749.26	-0.00201633	0.0765434	-0.0263423	0.978984	0.986045	N
ENSG00000089057	SLC23A2	chr20	4852356	5010293	-	1515.43	1294.84	1377.56	0.226308	0.104001	2.17602	0.029554	0.058673	N
ENSG00000089060	SLC8B1	chr12	113298759	113359493	-	1413.68	1240.72	1305.58	0.186517	0.099197	1.88027	0.0600707	0.107578	N
ENSG00000089063	TMEM230	chr20	5068232	5113103	-	1246.25	1249.7	1248.41	-0.00412672	0.0740128	-0.0557568	0.955536	0.968858	N
ENSG00000089091	DZANK1	chr20	18383367	18467281	-	100.776	94.0485	96.5713	0.0993947	0.19335	0.514065	0.607207	0.699777	N
ENSG00000089094	KDM2B	chr12	121429096	121581023	-	1841.78	1152.6	1411.04	0.675676	0.104788	6.44803	1.13312e-10	1.02709e-09	Y
ENSG00000089116	LHX5	chr12	113462033	113472280	-	147.346	63.7486	95.0974	1.19599	0.240253	4.97804	6.42315e-07	3.48568e-06	Y
ENSG00000089123	TASP1	chr20	13389392	13638932	-	133.478	146.826	141.82	-0.139881	0.1471	-0.950922	0.341644	0.450978	N
ENSG00000089127	OAS1	chr12	112906783	112933222	+	937.289	796.808	849.488	0.233661	0.460116	0.50783	0.611572	0.703596	N
ENSG00000089154	GCN1	chr12	120127202	120194715	-	5386.24	7602.6	6771.46	-0.497171	0.109137	-4.55546	5.22717e-06	2.43909e-05	Y
ENSG00000089157	RPLP0	chr12	120196699	120201235	-	25789.7	24417.9	24932.3	0.0789159	0.0979643	0.805558	0.420498	0.530657	N
ENSG00000089159	PXN	chr12	120210439	120265771	-	6914.54	10517.7	9166.51	-0.605323	0.0801466	-7.55269	4.26347e-14	5.80517e-13	Y
ENSG00000089163	SIRT4	chr12	120302316	120313249	+	31.4185	21.7242	25.3596	0.522394	0.332324	1.57194	0.115964	0.187177	N
ENSG00000089177	KIF16B	chr20	16272104	16573434	-	360.788	319.292	334.853	0.173298	0.12388	1.39892	0.161835	0.246542	N
ENSG00000089195	TRMT6	chr20	5937228	5950558	-	923.4	929.402	927.152	-0.00717273	0.105583	-0.0679344	0.945838	0.961496	N
ENSG00000089220	PEBP1	chr12	118136124	118145584	+	7729.14	9925.15	9101.65	-0.360474	0.0642938	-5.60667	2.06256e-08	1.37165e-07	Y
ENSG00000089234	BRAP	chr12	111642146	111685956	-	651.664	709.21	687.63	-0.123085	0.0819513	-1.50192	0.133117	0.210232	N
ENSG00000089248	ERP29	chr12	112013348	112023449	+	3831.81	3520.53	3637.26	0.121605	0.0690969	1.75992	0.0784207	0.134972	N
ENSG00000089280	FUS	chr16	31180138	31191605	+	8043.91	8242.94	8168.3	-0.0351846	0.104851	-0.335568	0.737196	0.806328	N
ENSG00000089289	IGBP1	chrX	70133447	70166324	+	1191.55	847.697	976.643	0.490981	0.0801153	6.12843	8.87498e-10	7.12029e-09	Y
ENSG00000089327	FXYD5	chr19	35154730	35169881	+	2703.35	2659.2	2675.76	0.0240052	0.09761	0.24593	0.805736	0.85839	N
ENSG00000089335	ZNF302	chr19	34677639	34686397	+	481.49	368.75	411.028	0.382916	0.134272	2.85179	0.0043474	0.0110353	Y
ENSG00000089351	GRAMD1A	chr19	34994784	35026471	+	1163.4	1312.33	1256.48	-0.174986	0.0955975	-1.83045	0.0671827	0.11834	N
ENSG00000089356	FXYD3	chr19	35115879	35124324	+	15.3492	9.74691	11.8478	0.624979	0.515577	1.21219	0.225438	0.323658	N
ENSG00000089486	CDIP1	chr16	4510669	4538828	-	1328.03	1879.9	1672.95	-0.501473	0.0850524	-5.89605	3.72307e-09	2.7571e-08	Y
ENSG00000089505	CMTM1	chr16	66566393	66579137	+	87.3105	81.2701	83.5353	0.101234	0.210505	0.480907	0.630582	0.719539	N
ENSG00000089558	KCNH4	chr17	42156891	42181142	-	30.0615	18.4977	22.8341	0.692248	0.402413	1.72024	0.0853881	0.144925	N
ENSG00000089597	GANAB	chr11	62624826	62646726	-	22054	19630.4	20539.3	0.167896	0.0584931	2.87035	0.00410014	0.010492	Y
ENSG00000089639	GMIP	chr19	19629476	19643657	-	464.515	526.552	503.288	-0.184448	0.153195	-1.20401	0.228585	0.327341	N
ENSG00000089682	RBM41	chrX	107064420	107118823	-	294.003	315.594	307.498	-0.0990157	0.124545	-0.795016	0.426604	0.536476	N
ENSG00000089685	BIRC5	chr17	78214186	78225636	+	1511.05	2245.46	1970.05	-0.570218	0.100615	-5.66734	1.4503e-08	9.8228e-08	Y
ENSG00000089692	LAG3	chr12	6772512	6778455	+	29.542	27.6806	28.3786	0.0788068	0.409377	0.192505	0.847347	0.89016	N
ENSG00000089693	MLF2	chr12	6747996	6767475	-	4666.93	8117.98	6823.83	-0.798401	0.0697204	-11.4515	2.31184e-30	9.83374e-29	Y
ENSG00000089723	OTUB2	chr14	94026340	94048930	+	47.9297	58.0353	54.2457	-0.275195	0.248437	-1.1077	0.26799	0.37137	N
ENSG00000089737	DDX24	chr14	94048287	94081212	-	4568.94	4109.82	4281.99	0.152901	0.0580857	2.63233	0.00848021	0.0198085	Y
ENSG00000089775	ZBTB25	chr14	64449106	64505213	-	734.989	292.468	458.413	1.3267	0.122293	10.8485	2.02705e-27	7.23732e-26	Y
ENSG00000089818	NECAP1	chr12	8076939	8097881	+	541.823	698.009	639.44	-0.364413	0.0940642	-3.87409	0.000107025	0.000394894	Y
ENSG00000089820	ARHGAP4	chrX	153907367	153934999	-	84.0368	54.0442	65.2914	0.627144	0.341943	1.83406	0.0666456	0.117551	N
ENSG00000089847	ANKRD24	chr19	4183354	4224814	+	26.1805	13.0671	17.9846	0.994837	0.416135	2.39066	0.0168182	0.0360559	Y
ENSG00000089876	DHX32	chr10	125836337	125896436	-	1380.64	954.686	1114.42	0.53281	0.092223	5.77741	7.58615e-09	5.37571e-08	Y
ENSG00000089902	RCOR1	chr14	102592649	102730561	+	3279.05	2829.68	2998.19	0.212485	0.0911974	2.32994	0.0198092	0.0416923	Y
ENSG00000089916	GPATCH2L	chr14	76151916	76254342	+	924.387	763.942	824.108	0.275546	0.0753039	3.65913	0.000253077	0.000857777	Y
ENSG00000090006	LTBP4	chr19	40592883	40629818	+	2737.48	1811.95	2159.03	0.594348	0.131618	4.51569	6.3111e-06	2.90028e-05	Y
ENSG00000090013	BLVRB	chr19	40447765	40465764	-	1158.53	1522.6	1386.07	-0.393743	0.0910072	-4.3265	1.51498e-05	6.53756e-05	Y
ENSG00000090020	SLC9A1	chr1	27098809	27166981	-	1917.46	1969.64	1950.07	-0.0398841	0.0717919	-0.555552	0.578517	0.67367	N
ENSG00000090054	SPTLC1	chr9	92000087	92115413	-	2810.82	2870.65	2848.21	-0.0298172	0.0739859	-0.403012	0.686939	0.766824	N
ENSG00000090060	PAPOLA	chr14	96501433	96567111	+	4117.21	4566.73	4398.16	-0.148985	0.0989315	-1.50594	0.132083	0.2089	N
ENSG00000090061	CCNK	chr14	99481169	99535044	+	1173.47	1607.93	1445.01	-0.453419	0.101574	-4.46391	8.04767e-06	3.64002e-05	Y
ENSG00000090097	PCBP4	chr3	51957454	51974016	-	534.182	664.661	615.731	-0.316085	0.102056	-3.09718	0.00195371	0.00541282	Y
ENSG00000090238	YPEL3	chr16	30092314	30096915	-	410.671	174.778	263.238	1.22583	0.215013	5.70118	1.18984e-08	8.18165e-08	Y
ENSG00000090263	MRPS33	chr7	141002610	141015228	-	726.367	752.774	742.871	-0.0493293	0.131884	-0.374036	0.708378	0.784885	N
ENSG00000090266	NDUFB2	chr7	140690777	140722790	+	1223.85	2106.74	1775.66	-0.782519	0.086682	-9.02747	1.7569e-19	3.76707e-18	Y
ENSG00000090273	NUDC	chr1	26900238	26946871	+	2634	3799.59	3362.49	-0.52792	0.0814152	-6.48429	8.91493e-11	8.21287e-10	Y
ENSG00000090316	MAEA	chr4	1289887	1340147	+	1387.64	1727.68	1600.16	-0.31593	0.0758423	-4.16561	3.10518e-05	0.000126333	Y
ENSG00000090339	ICAM1	chr19	10271093	10286615	+	6082.91	3421.08	4419.27	0.830383	0.111089	7.47497	7.72217e-14	1.013e-12	Y
ENSG00000090372	STRN4	chr19	46719511	46746994	-	3629.23	4018.53	3872.54	-0.147329	0.0648309	-2.27252	0.0230551	0.0473998	Y
ENSG00000090376	IRAK3	chr12	66189195	66254622	+	749.008	425.369	546.734	0.814108	0.141524	5.75242	8.7975e-09	6.16489e-08	Y
ENSG00000090432	MUL1	chr1	20499448	20508151	-	1007.79	1356.94	1226.01	-0.428479	0.0942144	-4.54792	5.41795e-06	2.52266e-05	Y
ENSG00000090447	TFAP4	chr16	4257186	4273075	-	480.591	427.546	447.438	0.164946	0.111193	1.48342	0.137962	0.216527	N
ENSG00000090470	PDCD7	chr15	65117379	65133808	-	949.517	961.778	957.18	-0.0183169	0.109577	-0.16716	0.867244	0.90438	N
ENSG00000090487	SPG21	chr15	64963022	64990310	-	1307.61	1690.39	1546.85	-0.370126	0.072487	-5.1061	3.28868e-07	1.86017e-06	Y
ENSG00000090520	DNAJB11	chr3	186567403	186585800	+	2200.98	2091.18	2132.36	0.0741151	0.0908051	0.8162	0.414386	0.524497	N
ENSG00000090530	P3H2	chr3	189956728	190122437	-	870.651	2854.93	2110.82	-1.71294	0.111233	-15.3996	1.64561e-53	1.81604e-51	Y
ENSG00000090539	CHRD	chr3	184380073	184390736	+	537.216	51.4136	233.59	3.37171	0.208061	16.2054	4.61664e-59	6.3908e-57	Y
ENSG00000090554	FLT3LG	chr19	49474207	49486231	+	45.5314	39.3878	41.6916	0.207877	0.310098	0.670357	0.50263	0.606493	N
ENSG00000090565	RAB11FIP3	chr16	425649	523011	+	1757.39	1428.5	1551.83	0.297283	0.113237	2.62532	0.00865669	0.0201819	Y
ENSG00000090581	GNPTG	chr16	1351931	1364113	+	2018.53	1884.94	1935.03	0.0981391	0.0850399	1.15404	0.248486	0.349684	N
ENSG00000090612	ZNF268	chr12	133181409	133214832	+	439.336	459.417	451.887	-0.0642851	0.108991	-0.589822	0.55531	0.653445	N
ENSG00000090615	GOLGA3	chr12	132768914	132829078	-	2491.48	2630.86	2578.59	-0.0785115	0.0747911	-1.04974	0.293836	0.399743	N
ENSG00000090621	PABPC4	chr1	39560816	39576790	-	4045.24	5120.99	4717.58	-0.339703	0.0632844	-5.36787	7.96715e-08	4.93057e-07	Y
ENSG00000090661	CERS4	chr19	8206736	8262421	+	120.336	155.179	142.113	-0.367514	0.209169	-1.75702	0.078914	0.135619	N
ENSG00000090674	MCOLN1	chr19	7522624	7534009	+	522.624	595.783	568.348	-0.190424	0.0916892	-2.07685	0.0378157	0.0725027	N
ENSG00000090686	USP48	chr1	21678298	21783606	-	1202.55	1242.16	1227.31	-0.0459509	0.06772	-0.678543	0.497428	0.601618	N
ENSG00000090776	EFNB1	chrX	68829021	68842160	+	447.91	634.333	564.424	-0.503877	0.10456	-4.81904	1.44249e-06	7.40534e-06	Y
ENSG00000090857	PDPR	chr16	70114332	70162537	+	3252.88	3357.7	3318.39	-0.0461633	0.0784771	-0.588239	0.556372	0.654109	N
ENSG00000090861	AARS1	chr16	70252298	70289506	-	11589.4	10792.9	11091.6	0.102699	0.057713	1.77948	0.0751607	0.130199	N
ENSG00000090863	GLG1	chr16	74447427	74607144	-	18005.7	10887	13556.5	0.725719	0.0641319	11.316	1.09313e-29	4.44604e-28	Y
ENSG00000090889	KIF4A	chrX	70290104	70420886	+	2214.63	2618.49	2467.04	-0.240685	0.104252	-2.30868	0.0209613	0.0437178	Y
ENSG00000090905	TNRC6A	chr16	24610209	24827632	+	1416.99	1502.18	1470.23	-0.0847907	0.069041	-1.22812	0.219402	0.316719	N
ENSG00000090924	PLEKHG2	chr19	39412669	39428415	+	451.625	262.987	333.726	0.777835	0.137331	5.66394	1.47935e-08	1.00067e-07	Y
ENSG00000090932	DLL3	chr19	39498895	39508481	+	99.0474	146.628	128.786	-0.565909	0.1784	-3.17214	0.00151321	0.00430968	Y
ENSG00000090971	NAT14	chr19	55485188	55487568	+	406.153	446.948	431.65	-0.141349	0.105173	-1.34396	0.178961	0.267695	N
ENSG00000090975	PITPNM2	chr12	122983480	123150015	-	857.331	755.455	793.659	0.179843	0.136989	1.31282	0.189243	0.280207	N
ENSG00000090989	EXOC1	chr4	55853648	55905086	+	592.54	524.996	550.325	0.178087	0.10103	1.76271	0.0779492	0.134267	N
ENSG00000091009	RBM27	chr5	146203605	146289223	+	979.008	1142.64	1081.28	-0.221507	0.0863042	-2.56659	0.0102705	0.0234489	Y
ENSG00000091039	OSBPL8	chr12	76351797	76559809	-	1561.02	1524.29	1538.07	0.0346006	0.0888983	0.389215	0.697117	0.775768	N
ENSG00000091073	DTX2	chr7	76461676	76505995	+	423.336	494.763	467.978	-0.229065	0.117837	-1.94392	0.0519049	0.0947825	N
ENSG00000091127	PUS7	chr7	105439661	105522271	-	803.091	794.722	797.86	0.0161688	0.0864881	0.186948	0.851701	0.893307	N
ENSG00000091129	NRCAM	chr7	108147623	108456717	-	21.6648	18.4395	19.649	0.223595	0.419126	0.533479	0.593702	0.687548	N
ENSG00000091136	LAMB1	chr7	107923799	108003187	-	4740.97	5119.36	4977.46	-0.110936	0.102656	-1.08066	0.279851	0.384496	N
ENSG00000091140	DLD	chr7	107891162	107931730	+	2825.25	3407.77	3189.32	-0.269782	0.0932725	-2.8924	0.00382309	0.00986949	Y
ENSG00000091157	WDR7	chr18	56651343	57036606	+	346.335	373.519	363.325	-0.1109	0.101006	-1.09796	0.272222	0.375913	N
ENSG00000091164	TXNL1	chr18	56597209	56651600	-	750.647	791.478	776.166	-0.0740082	0.115343	-0.641638	0.521109	0.622643	N
ENSG00000091262	ABCC6	chr16	16148928	16223522	-	8.95487	14.4093	12.3639	-0.684328	0.494184	-1.38476	0.166125	0.251885	N
ENSG00000091317	CMTM6	chr3	32481312	32502852	-	2613.12	2867.64	2772.19	-0.133162	0.0812241	-1.63944	0.101122	0.16682	N
ENSG00000091409	ITGA6	chr2	172427354	172506459	+	2620.68	5817.44	4618.66	-1.15039	0.0895267	-12.8496	8.64171e-38	5.14622e-36	Y
ENSG00000091436	MAP3K20	chr2	173075435	173268015	+	1868.17	1948.89	1918.62	-0.0609054	0.091746	-0.663848	0.506787	0.610272	N
ENSG00000091483	FH	chr1	241497603	241519755	-	1720.84	2339.34	2107.4	-0.442307	0.0856463	-5.16435	2.41279e-07	1.39269e-06	Y
ENSG00000091490	SEL1L3	chr4	25747433	25863760	-	5170.6	4747.45	4906.13	0.123384	0.0843631	1.46254	0.143593	0.223607	N
ENSG00000091513	TF	chr3	133746040	133796641	+	10.9953	9.75198	10.2182	0.173832	0.571043	0.304412	0.760814	0.824899	N
ENSG00000091527	CDV3	chr3	133573730	133590261	+	3433.95	3972.42	3770.49	-0.209551	0.0608713	-3.44253	0.000576302	0.00180592	Y
ENSG00000091542	ALKBH5	chr17	18183078	18209954	+	5065.61	3250.74	3931.32	0.639324	0.0958917	6.66714	2.6083e-11	2.5487e-10	Y
ENSG00000091592	NLRP1	chr17	5499427	5619424	-	40.9686	13.2854	23.6666	1.61853	0.425235	3.80621	0.000141115	0.000505202	Y
ENSG00000091622	PITPNM3	chr17	6451263	6556555	-	363.973	452.473	419.285	-0.317014	0.17091	-1.85486	0.0636164	0.112998	N
ENSG00000091640	SPAG7	chr17	4959226	4967817	-	477.898	730.5	635.774	-0.609043	0.10222	-5.95815	2.55107e-09	1.93086e-08	Y
ENSG00000091651	ORC6	chr16	46689643	46698394	+	988.449	1146.7	1087.35	-0.212327	0.106107	-2.00106	0.0453858	0.0847915	N
ENSG00000091732	ZC3HC1	chr7	130018287	130051451	-	581.566	807.781	722.95	-0.473353	0.0988997	-4.78619	1.69976e-06	8.62784e-06	Y
ENSG00000091844	RGS17	chr6	153004459	153131282	-	18.5139	11.5368	14.1532	0.68425	0.506494	1.35095	0.17671	0.26478	N
ENSG00000091947	TMEM101	chr17	44011188	44023946	-	361.465	310.049	329.33	0.220645	0.132507	1.66516	0.0958811	0.159509	N
ENSG00000091986	CCDC80	chr3	112596794	112649530	-	784.531	769.273	774.995	0.026898	0.106199	0.253279	0.800052	0.854096	N
ENSG00000092010	PSME1	chr14	24136163	24138967	+	1470.37	1807.09	1680.82	-0.298417	0.0756872	-3.94277	8.05447e-05	0.000304025	Y
ENSG00000092020	PPP2R3C	chr14	35085467	35122517	-	552.976	555.705	554.682	-0.00362524	0.125596	-0.0288642	0.976973	0.984519	N
ENSG00000092036	HAUS4	chr14	22946228	22957161	-	770.127	493.024	596.938	0.641169	0.112326	5.70813	1.14226e-08	7.88197e-08	Y
ENSG00000092067	CEBPE	chr14	23117304	23119616	-	51.4954	11.144	26.2758	2.21705	0.440678	5.031	4.8792e-07	2.68662e-06	Y
ENSG00000092068	SLC7A8	chr14	23125295	23183674	-	84.6498	91.204	88.7462	-0.105482	0.368729	-0.286069	0.774825	0.836259	N
ENSG00000092094	OSGEP	chr14	20446401	20455089	-	373.668	540.961	478.226	-0.531636	0.135119	-3.93457	8.33449e-05	0.000313382	Y
ENSG00000092096	SLC22A17	chr14	23346306	23352912	-	967.541	588.268	730.496	0.71515	0.100871	7.08977	1.34333e-12	1.53284e-11	Y
ENSG00000092098	RNF31	chr14	24146683	24160660	+	1058.66	1339.63	1234.27	-0.340892	0.127042	-2.6833	0.0072899	0.0173648	Y
ENSG00000092108	SCFD1	chr14	30622311	30735850	+	1042.65	1316.33	1213.7	-0.334586	0.102728	-3.25701	0.00112591	0.00330938	Y
ENSG00000092140	G2E3	chr14	30559158	30620064	+	484.81	631.359	576.403	-0.377647	0.128343	-2.94248	0.00325593	0.00856935	Y
ENSG00000092148	HECTD1	chr14	31100112	31207804	-	3589.81	3940.3	3808.87	-0.134421	0.079555	-1.68967	0.0910919	0.152944	N
ENSG00000092199	HNRNPC	chr14	21209136	21269494	-	9208.32	9903.82	9643.01	-0.104822	0.0881573	-1.18903	0.234426	0.333858	N
ENSG00000092201	SUPT16H	chr14	21351476	21384019	-	6673.57	6881.93	6803.8	-0.0439918	0.0698072	-0.630191	0.52857	0.629822	N
ENSG00000092203	TOX4	chr14	21476597	21499175	+	1501.17	1770.39	1669.43	-0.236651	0.0784818	-3.01537	0.00256669	0.00694173	Y
ENSG00000092208	GEMIN2	chr14	39114223	39136973	+	187.056	219.636	207.419	-0.227492	0.189024	-1.20351	0.22878	0.327561	N
ENSG00000092295	TGM1	chr14	24249114	24264432	-	14.0318	13.6272	13.7789	0.0567412	0.457781	0.123948	0.901356	0.929268	N
ENSG00000092330	TINF2	chr14	24239643	24242674	-	867.974	853.993	859.236	0.022755	0.0770953	0.295154	0.767876	0.83088	N
ENSG00000092439	TRPM7	chr15	50552473	50686797	-	1063.26	1347.9	1241.16	-0.342469	0.0957827	-3.57548	0.000349587	0.0011515	Y
ENSG00000092445	TYRO3	chr15	41557675	41583589	+	908.173	902.439	904.589	0.00936385	0.0971099	0.0964252	0.923183	0.945654	N
ENSG00000092470	WDR76	chr15	43826980	43868412	+	778.225	637.99	690.578	0.28856	0.116303	2.4811	0.0130978	0.0290427	Y
ENSG00000092529	CAPN3	chr15	42359498	42412949	+	34.6247	15.1995	22.4839	1.17421	0.435655	2.69528	0.00703286	0.0168543	Y
ENSG00000092531	SNAP23	chr15	42491233	42545356	+	845.934	1000.35	942.443	-0.240536	0.0848982	-2.83323	0.00460796	0.0115923	Y
ENSG00000092607	TBX15	chr1	118883046	118989556	-	80.8272	60.0934	67.8686	0.41977	0.23519	1.78482	0.0742913	0.128891	N
ENSG00000092621	PHGDH	chr1	119648411	119744226	+	2567.02	2598.82	2586.89	-0.0172809	0.125878	-0.137283	0.890807	0.922338	N
ENSG00000092758	COL9A3	chr20	62816244	62841159	+	50.9753	14.9979	28.4894	1.73512	0.508569	3.41176	0.000645442	0.00200427	Y
ENSG00000092820	EZR	chr6	158765741	158819368	-	8048.72	10172.7	9376.22	-0.337942	0.0671067	-5.0359	4.75616e-07	2.62345e-06	Y
ENSG00000092841	MYL6	chr12	56158346	56163496	+	13618.8	20978.3	18218.5	-0.623238	0.0847386	-7.35483	1.91165e-13	2.39999e-12	Y
ENSG00000092847	AGO1	chr1	35869808	35930532	+	1338.19	1629.13	1520.03	-0.283667	0.0754623	-3.75906	0.000170555	0.000600519	Y
ENSG00000092853	CLSPN	chr1	35720218	35769978	-	1175.68	1207.14	1195.35	-0.0373007	0.101557	-0.36729	0.713403	0.788494	N
ENSG00000092871	RFFL	chr17	35005990	35089319	-	364.857	363.872	364.242	0.00116292	0.113798	0.0102192	0.991846	0.994683	N
ENSG00000092929	UNC13D	chr17	75827225	75844717	-	905.491	2662.03	2003.33	-1.55491	0.17349	-8.96257	3.17186e-19	6.63862e-18	Y
ENSG00000092931	MFSD11	chr17	76735865	76781449	+	647.815	647.356	647.528	0.00217261	0.0913744	0.023777	0.981031	0.987476	N
ENSG00000092964	DPYSL2	chr8	26514031	26658178	+	2919.16	2713.69	2790.74	0.105052	0.0738636	1.42224	0.154957	0.237808	N
ENSG00000092969	TGFB2	chr1	218345336	218444619	+	1459.32	1844.12	1699.82	-0.337693	0.0817333	-4.13165	3.60176e-05	0.000144924	Y
ENSG00000092978	GPATCH2	chr1	217426992	217631090	-	410.613	458.32	440.43	-0.158661	0.130632	-1.21457	0.22453	0.322646	N
ENSG00000093000	NUP50	chr22	45163925	45188017	+	2656.34	2498.41	2557.63	0.0894386	0.0724802	1.23397	0.217213	0.314049	N
ENSG00000093009	CDC45	chr22	19479457	19520612	+	877.691	778.201	815.51	0.175648	0.0946051	1.85664	0.0633622	0.112654	N
ENSG00000093010	COMT	chr22	19941733	19969975	+	1643.68	1942.93	1830.71	-0.240866	0.0686466	-3.50877	0.000450179	0.00144132	Y
ENSG00000093100	AC016026.1	chr22	17787652	17811497	-	46.1363	17.4487	28.2065	1.40374	1.70433	0.823635	0.410147	0.520467	N
ENSG00000093144	ECHDC1	chr6	127288712	127343609	-	637.571	759.461	713.752	-0.250036	0.108016	-2.31481	0.0206235	0.0431243	Y
ENSG00000093167	LRRFIP2	chr3	37052626	37183689	-	998.981	1106.49	1066.17	-0.14627	0.0860724	-1.69938	0.0892467	0.15039	N
ENSG00000093183	SEC22C	chr3	42547969	42601080	-	1127.76	1132.22	1130.55	-0.00485526	0.0678793	-0.0715279	0.942978	0.959605	N
ENSG00000093217	XYLB	chr3	38346760	38421348	+	99.136	73.4422	83.0774	0.439493	0.215097	2.04323	0.0410292	0.0777849	N
ENSG00000094631	HDAC6	chrX	48801377	48824982	+	1215.84	956.993	1054.06	0.344043	0.0974209	3.53151	0.000413192	0.00133509	Y
ENSG00000094804	CDC6	chr17	40287879	40304657	+	1872.3	1961.08	1927.79	-0.0655992	0.0909245	-0.721469	0.470621	0.57721	N
ENSG00000094841	UPRT	chrX	75156388	75304885	+	411.391	282.813	331.03	0.541739	0.152617	3.54966	0.000385723	0.00125559	Y
ENSG00000094880	CDC23	chr5	138187650	138213343	-	1090.79	1333.8	1242.67	-0.28849	0.104276	-2.76661	0.00566424	0.0138973	Y
ENSG00000094914	AAAS	chr12	53307456	53324864	-	640.454	659.537	652.381	-0.0428302	0.103709	-0.412986	0.679617	0.760768	N
ENSG00000094916	CBX5	chr12	54230942	54280133	-	4156.81	3754.04	3905.08	0.147017	0.079907	1.83985	0.0657903	0.116321	N
ENSG00000094975	SUCO	chr1	172532349	172611833	+	1189.89	910.98	1015.57	0.386929	0.0899054	4.30374	1.67937e-05	7.18799e-05	Y
ENSG00000095002	MSH2	chr2	47403067	47663146	+	1515.78	1481.69	1494.47	0.0337679	0.0691215	0.488529	0.625175	0.715244	N
ENSG00000095015	MAP3K1	chr5	56815549	56896152	+	580.97	485.303	521.178	0.26062	0.104821	2.48634	0.0129065	0.028691	Y
ENSG00000095059	DHPS	chr19	12675717	12681880	-	983.56	896.909	929.403	0.134778	0.112909	1.19368	0.232601	0.331916	N
ENSG00000095066	HOOK2	chr19	12763003	12872740	-	657.375	386.579	488.127	0.761617	0.144744	5.26181	1.42641e-07	8.54276e-07	Y
ENSG00000095139	ARCN1	chr11	118572390	118603033	+	4161.38	5860.73	5223.47	-0.493642	0.0910764	-5.42009	5.95703e-08	3.74752e-07	Y
ENSG00000095203	EPB41L4B	chr9	109171975	109320964	-	328.458	290.26	304.584	0.183349	0.143057	1.28165	0.199966	0.293468	N
ENSG00000095209	TMEM38B	chr9	105694541	105776629	+	758.657	753.846	755.65	0.0118409	0.126176	0.0938443	0.925233	0.947201	N
ENSG00000095261	PSMD5	chr9	120815496	120842951	-	1570.86	1959.27	1813.62	-0.318384	0.0740191	-4.30137	1.69744e-05	7.25943e-05	Y
ENSG00000095303	PTGS1	chr9	122370530	122395703	+	514.808	127.943	273.017	2.00368	0.226512	8.84582	9.0857e-19	1.81496e-17	Y
ENSG00000095319	NUP188	chr9	128947699	129007096	+	5178.38	6043.5	5719.08	-0.222698	0.0580613	-3.83557	0.000125272	0.00045415	Y
ENSG00000095321	CRAT	chr9	129094794	129111189	-	25.179	16.7851	19.9328	0.567466	0.461115	1.23064	0.218459	0.31556	N
ENSG00000095370	SH2D3C	chr9	127738317	127778710	-	12.5922	13.9119	13.417	-0.148938	0.465016	-0.320286	0.748752	0.815575	N
ENSG00000095380	NANS	chr9	98056732	98083077	+	967.616	1173.25	1096.14	-0.27659	0.101345	-2.72919	0.00634903	0.0153908	Y
ENSG00000095383	TBC1D2	chr9	98199011	98255649	-	290.016	684.464	536.546	-1.24071	0.104183	-11.909	1.06257e-32	5.08136e-31	Y
ENSG00000095397	WHRN	chr9	114402080	114505473	-	654.064	1158.74	969.486	-0.826678	0.128386	-6.43899	1.20273e-10	1.08832e-09	Y
ENSG00000095485	CWF19L1	chr10	100232298	100267680	-	516.458	480.424	493.937	0.106252	0.109492	0.970411	0.331842	0.44077	N
ENSG00000095539	SEMA4G	chr10	100969518	100985871	+	53.8553	41.5069	46.1376	0.37332	0.314236	1.18802	0.234825	0.334331	N
ENSG00000095564	BTAF1	chr10	91923770	92030325	+	1228.34	977.588	1071.62	0.328383	0.0831426	3.94964	7.8268e-05	0.000296554	Y
ENSG00000095574	IKZF5	chr10	122990807	123008812	-	248.442	196.263	215.83	0.341463	0.151582	2.25266	0.0242807	0.049558	Y
ENSG00000095637	SORBS1	chr10	95311771	95561414	-	154.336	49.0073	88.5056	1.65433	0.252966	6.53972	6.16349e-11	5.77246e-10	Y
ENSG00000187908	DMBT1	chr10	122560665	122643740	+	526.74	1.19923	198.277	8.8886	0.673664	13.1944	9.44999e-40	6.29242e-38	Y
ENSG00000095739	BAMBI	chr10	28677510	28682932	+	156.181	475.325	355.646	-1.60923	0.135614	-11.8663	1.77193e-32	8.3721e-31	Y
ENSG00000095752	IL11	chr19	55364382	55370463	-	722.848	142.564	360.171	2.3398	0.236044	9.91257	3.67096e-23	1.04948e-21	Y
ENSG00000095787	WAC	chr10	28532493	28623112	+	1962.76	1973.74	1969.63	-0.00763549	0.0622335	-0.122691	0.902352	0.92993	N
ENSG00000095794	CREM	chr10	35126791	35212958	+	176.014	215.683	200.807	-0.286775	0.170627	-1.68071	0.0928195	0.155349	N
ENSG00000095906	NUBP2	chr16	1782932	1789186	+	1994.99	2523.7	2325.43	-0.339528	0.0840447	-4.03985	5.34864e-05	0.000208773	Y
ENSG00000095951	HIVEP1	chr6	12008762	12164999	+	439.103	423.548	429.381	0.0486025	0.125169	0.388296	0.697797	0.776254	N
ENSG00000096060	FKBP5	chr6	35573585	35728583	-	446.245	342.001	381.093	0.381934	0.145133	2.63161	0.00849814	0.0198474	Y
ENSG00000096063	SRPK1	chr6	35832966	35921342	-	2193.43	2100.74	2135.5	0.0631255	0.0748343	0.843537	0.398928	0.509667	N
ENSG00000096070	BRPF3	chr6	36196744	36232790	+	1079.35	1358.23	1253.65	-0.331455	0.112377	-2.94949	0.00318304	0.00839522	Y
ENSG00000096080	MRPS18A	chr6	43671303	43687791	-	361.733	555.109	482.593	-0.61677	0.116221	-5.30686	1.1153e-07	6.77464e-07	Y
ENSG00000096092	TMEM14A	chr6	52671113	52686588	+	273.952	350.849	322.013	-0.353548	0.1547	-2.28537	0.0222909	0.0460797	Y
ENSG00000096093	EFHC1	chr6	52362123	52529886	+	136.938	94.4864	110.406	0.531729	0.202989	2.6195	0.00880598	0.0204997	Y
ENSG00000096384	HSP90AB1	chr6	44246166	44253888	+	21322.4	31537.9	27707.1	-0.564632	0.0994564	-5.67717	1.36938e-08	9.30271e-08	Y
ENSG00000096401	CDC5L	chr6	44387706	44450425	+	986.125	1035.86	1017.21	-0.0692739	0.0950731	-0.728638	0.466223	0.573369	N
ENSG00000096433	ITPR3	chr6	33620365	33696574	+	6128.17	6133.66	6131.6	-0.0014255	0.130029	-0.0109629	0.991253	0.994404	N
ENSG00000096654	ZNF184	chr6	27450743	27473118	-	144.623	140.435	142.006	0.0448341	0.159357	0.281344	0.778447	0.838658	N
ENSG00000096696	DSP	chr6	7541617	7586714	+	2295.32	2237.02	2258.88	0.0361269	0.106416	0.339486	0.734244	0.804313	N
ENSG00000096717	SIRT1	chr10	67884656	67918390	+	1024.2	1241.75	1160.17	-0.277707	0.0930568	-2.98428	0.0028425	0.00759525	Y
ENSG00000096746	HNRNPH3	chr10	68331174	68343191	+	3238.58	3149.29	3182.77	0.040659	0.0779751	0.521436	0.602063	0.695393	N
ENSG00000096872	IFT74	chr9	26947039	27062930	+	147.543	129.749	136.422	0.189365	0.175248	1.08056	0.279895	0.384523	N
ENSG00000096968	JAK2	chr9	4984390	5129948	+	165.457	149.057	155.207	0.152228	0.162748	0.93536	0.349603	0.459298	N
ENSG00000097007	ABL1	chr9	130713016	130887675	+	8008.37	5094.75	6187.36	0.652049	0.0958901	6.79996	1.04651e-11	1.07031e-10	Y
ENSG00000097021	ACOT7	chr1	6264269	6394391	-	1845.71	3688.67	2997.56	-0.998257	0.122742	-8.13295	4.18954e-16	6.89417e-15	Y
ENSG00000097033	SH3GLB1	chr1	86704570	86748184	+	1698.56	1683.97	1689.44	0.0129253	0.0945068	0.136766	0.891216	0.92255	N
ENSG00000097046	CDC7	chr1	91500851	91525764	+	1038.08	741.253	852.564	0.487997	0.104611	4.66487	3.08806e-06	1.49579e-05	Y
ENSG00000097096	SYDE2	chr1	85156889	85201016	-	36.6134	120.928	89.3102	-1.71161	0.253454	-6.75317	1.44654e-11	1.454e-10	Y
ENSG00000099139	PCSK5	chr9	75890644	76362975	+	377.502	246.009	295.319	0.614618	0.134671	4.56384	5.02258e-06	2.35127e-05	Y
ENSG00000099194	SCD	chr10	100347233	100364826	+	54384.5	12658.3	28305.6	2.10295	0.118846	17.6948	4.5987e-70	1.00795e-67	Y
ENSG00000099203	TMED1	chr19	10832067	10836318	-	1056.29	939.61	983.365	0.169174	0.0820585	2.06162	0.0392438	0.074904	N
ENSG00000099204	ABLIM1	chr10	114431113	114768061	-	1488.58	1661.15	1596.44	-0.158343	0.0736468	-2.15004	0.0315522	0.0622328	N
ENSG00000099219	ERMP1	chr9	5765076	5833117	-	533.466	267.478	367.223	0.995162	0.0984581	10.1075	5.11929e-24	1.53588e-22	Y
ENSG00000099246	RAB18	chr10	27504174	27542239	+	943.87	1199.39	1103.57	-0.344577	0.104998	-3.28174	0.0010317	0.0030581	Y
ENSG00000099250	NRP1	chr10	33177492	33336262	-	2132.47	1233.45	1570.59	0.790525	0.109927	7.19134	6.41584e-13	7.60123e-12	Y
ENSG00000099256	PRTFDC1	chr10	24848614	24952606	-	191.016	149.709	165.199	0.356493	0.193458	1.84274	0.0653664	0.115726	N
ENSG00000099282	TSPAN15	chr10	69451465	69507666	+	22.0292	22.545	22.3516	-0.0341007	0.427407	-0.079785	0.936408	0.954863	N
ENSG00000099284	MACROH2A2	chr10	70052846	70112282	+	573.909	514.13	536.547	0.155356	0.101885	1.52481	0.127306	0.202604	N
ENSG00000099290	WASHC2A	chr10	50067888	50133509	+	1248.55	1444.89	1371.27	-0.210146	0.0885426	-2.37339	0.0176255	0.0376232	Y
ENSG00000099308	MAST3	chr19	18097793	18151692	+	413.466	401.709	406.118	0.0369197	0.127608	0.28932	0.772336	0.834138	N
ENSG00000099326	MZF1	chr19	58561931	58573575	-	697.819	416.305	521.873	0.743246	0.115731	6.42218	1.34333e-10	1.20999e-09	Y
ENSG00000099330	OCEL1	chr19	17226213	17229219	+	281.177	148.25	198.098	0.917901	0.196986	4.65972	3.16642e-06	1.52999e-05	Y
ENSG00000099331	MYO9B	chr19	17075781	17214537	+	3110.25	2475.97	2713.82	0.328067	0.117583	2.79009	0.00526927	0.0130377	Y
ENSG00000099337	KCNK6	chr19	38319845	38332076	+	70.0322	49.2968	57.0726	0.497167	0.267302	1.85994	0.0628937	0.11196	N
ENSG00000099338	CATSPERG	chr19	38335775	38370943	+	21.0718	13.7491	16.4951	0.599543	0.630806	0.95044	0.341889	0.451122	N
ENSG00000099341	PSMD8	chr19	38374536	38383824	+	2769.16	4300.05	3725.97	-0.634484	0.0715918	-8.86252	7.82276e-19	1.57062e-17	Y
ENSG00000099364	FBXL19	chr16	30923055	30948783	+	752.262	645.608	685.603	0.217616	0.119977	1.81382	0.0697052	0.122021	N
ENSG00000099365	STX1B	chr16	30989256	31010638	-	51.7315	29.263	37.6886	0.814336	0.305741	2.66349	0.00773356	0.0182891	Y
ENSG00000099377	HSD3B7	chr16	30985207	30989147	+	96.4933	96.0693	96.2283	0.0068694	0.235273	0.0291976	0.976707	0.984317	N
ENSG00000099381	SETD1A	chr16	30957754	30984664	+	1901.88	1802.15	1839.55	0.0766594	0.0823077	0.931376	0.351659	0.461232	N
ENSG00000099385	BCL7C	chr16	30833626	30894960	-	991.677	1056.04	1031.9	-0.092344	0.105739	-0.873319	0.382489	0.492659	N
ENSG00000099617	EFNA2	chr19	1285873	1301431	+	35.219	9.51496	19.154	1.88253	0.495949	3.79582	0.000147154	0.000524327	Y
ENSG00000099622	CIRBP	chr19	1259384	1274880	+	2615.78	1700.74	2043.88	0.620289	0.109522	5.66362	1.48213e-08	1.00212e-07	Y
ENSG00000099624	ATP5F1D	chr19	1241746	1244825	+	1566.85	1778.9	1699.38	-0.184182	0.0962891	-1.9128	0.0557733	0.100959	N
ENSG00000099769	IGFALS	chr16	1790413	1794971	-	12.4728	7.23527	9.19934	0.759042	0.598874	1.26745	0.204995	0.2993	N
ENSG00000099783	HNRNPM	chr19	8444767	8489114	+	8474.71	9802.98	9304.88	-0.209881	0.0773775	-2.71242	0.00667933	0.0160975	Y
ENSG00000099795	NDUFB7	chr19	14566078	14572066	-	811.553	1062.81	968.591	-0.390196	0.0762656	-5.11628	3.11628e-07	1.77538e-06	Y
ENSG00000099797	TECR	chr19	14517085	14565980	+	2782.2	2473.03	2588.97	0.169522	0.0670188	2.52947	0.0114236	0.0257795	Y
ENSG00000099800	TIMM13	chr19	2425625	2427586	-	574.286	722.665	667.023	-0.330244	0.0984833	-3.35329	0.000798557	0.00243376	Y
ENSG00000099804	CDC34	chr19	531760	542092	+	1264.62	1588.72	1467.19	-0.329572	0.0648977	-5.07833	3.80767e-07	2.13232e-06	Y
ENSG00000099810	MTAP	chr9	21802636	21937651	+	826.717	905.451	875.925	-0.130632	0.102672	-1.27232	0.20326	0.297224	N
ENSG00000099812	MISP	chr19	751112	764318	+	1116.34	1755.81	1516.01	-0.653907	0.0682177	-9.58559	9.19294e-22	2.37049e-20	Y
ENSG00000099814	CEP170B	chr14	104865268	104896770	+	5588.6	5979.5	5832.91	-0.0979915	0.0909618	-1.07728	0.281354	0.386024	N
ENSG00000099817	POLR2E	chr19	1086574	1095380	-	2882.34	4597.09	3954.06	-0.673595	0.0639608	-10.5314	6.1923e-26	2.05295e-24	Y
ENSG00000099821	POLRMT	chr19	617221	633537	-	1412.72	1496.24	1464.92	-0.0842431	0.0820294	-1.02699	0.304427	0.411244	N
ENSG00000099822	HCN2	chr19	589881	617159	+	976.64	1265.71	1157.31	-0.376095	0.106332	-3.53698	0.000404734	0.00131071	Y
ENSG00000099840	IZUMO4	chr19	2096429	2099593	+	230.547	21.6472	99.9846	3.41632	0.351373	9.72277	2.41142e-22	6.49397e-21	Y
ENSG00000099849	RASSF7	chr11	560404	564025	+	1050.81	1810.98	1525.92	-0.786628	0.10022	-7.84902	4.19309e-15	6.2781e-14	Y
ENSG00000099860	GADD45B	chr19	2476122	2478259	+	621.199	1067.83	900.342	-0.782852	0.156494	-5.00244	5.66093e-07	3.09011e-06	Y
ENSG00000099864	PALM	chr19	708935	748329	+	170.268	313.304	259.665	-0.881156	0.189949	-4.63891	3.5026e-06	1.68008e-05	Y
ENSG00000099866	MADCAM1	chr19	489176	505343	+	28.7833	16.9508	21.388	0.759514	0.416188	1.82493	0.0680115	0.1196	N
ENSG00000099875	MKNK2	chr19	2037465	2051244	-	10506.2	3944.07	6404.88	1.41322	0.176002	8.02958	9.78088e-16	1.55128e-14	Y
ENSG00000099889	ARVCF	chr22	19969896	20016823	-	139.283	149.042	145.382	-0.104688	0.198309	-0.527902	0.597567	0.691162	N
ENSG00000099899	TRMT2A	chr22	20111875	20117392	-	1035.47	924.161	965.903	0.162738	0.0962396	1.69097	0.090843	0.152591	N
ENSG00000099901	RANBP1	chr22	20115938	20127355	+	3380.61	3613.48	3526.16	-0.0954421	0.0761668	-1.25307	0.210181	0.305759	N
ENSG00000099904	ZDHHC8	chr22	20129456	20148007	+	1342.6	1611.03	1510.37	-0.264292	0.124509	-2.12267	0.0337815	0.0658399	N
ENSG00000099910	KLHL22	chr22	20441519	20495844	-	923.118	864.213	886.302	0.0933341	0.0966306	0.965885	0.334102	0.443138	N
ENSG00000099917	MED15	chr22	20495913	20587632	+	3112.11	3229.04	3185.19	-0.0538088	0.099239	-0.542214	0.587671	0.68201	N
ENSG00000099940	SNAP29	chr22	20859007	20891214	+	1649.35	1535.49	1578.19	0.103108	0.0722007	1.42807	0.153272	0.235818	N
ENSG00000099942	CRKL	chr22	20917407	20953747	+	4297.09	3197.66	3609.95	0.425737	0.0764098	5.57176	2.52185e-08	1.65408e-07	Y
ENSG00000099949	LZTR1	chr22	20982269	20999032	+	1568.17	1478.7	1512.25	0.0839366	0.100101	0.838522	0.401737	0.512557	N
ENSG00000099953	MMP11	chr22	23768226	23784316	+	219.772	105.745	148.505	1.04606	0.261059	4.00699	6.14973e-05	0.000236936	Y
ENSG00000099954	CECR2	chr22	17359949	17558149	+	13.7514	8.89539	10.7164	0.660657	0.699615	0.944316	0.345008	0.454472	N
ENSG00000099956	SMARCB1	chr22	23786931	23838009	+	2253.97	2521.26	2421.03	-0.161327	0.0804474	-2.00538	0.0449228	0.0840358	N
ENSG00000099957	P2RX6	chr22	21009808	21028830	+	158.999	258.59	221.243	-0.703239	0.250468	-2.8077	0.00498962	0.0124237	Y
ENSG00000099958	DERL3	chr22	23834503	23839128	-	82.6081	27.4117	48.1104	1.59211	0.372605	4.27292	1.92926e-05	8.15581e-05	Y
ENSG00000099968	BCL2L13	chr22	17628855	17730855	+	1901.71	1996.47	1960.93	-0.0705843	0.0832246	-0.848119	0.396372	0.506941	N
ENSG00000099974	DDTL	chr22	23966888	23972556	+	177.019	63.2975	105.943	1.47997	0.206108	7.18059	6.94106e-13	8.18661e-12	Y
ENSG00000099977	DDT	chr22	23971365	23979828	-	2912.97	1767.58	2197.1	0.721304	0.072132	9.99978	1.52741e-23	4.48865e-22	Y
ENSG00000099991	CABIN1	chr22	24011192	24178628	+	2959.39	2431.01	2629.15	0.283221	0.0978717	2.8938	0.00380607	0.00982877	Y
ENSG00000099992	TBC1D10A	chr22	30291990	30326947	-	664.123	637.75	647.64	0.0560906	0.11499	0.487788	0.6257	0.715571	N
ENSG00000099994	SUSD2	chr22	24181487	24189106	+	35.5409	85.4188	66.7146	-1.27217	0.311689	-4.08155	4.47355e-05	0.000177068	Y
ENSG00000099995	SF3A1	chr22	30331988	30356919	-	3155.24	4124.84	3761.24	-0.386063	0.0695914	-5.54757	2.89664e-08	1.8858e-07	Y
ENSG00000099999	RNF215	chr22	30368811	30421771	-	730.966	484.35	576.831	0.590498	0.134837	4.37936	1.19028e-05	5.23227e-05	Y
ENSG00000100003	SEC14L2	chr22	30396941	30425303	+	755.794	284.73	461.379	1.40593	0.178001	7.89842	2.82455e-15	4.3234e-14	Y
ENSG00000100014	SPECC1L	chr22	24270817	24417739	+	1924.77	2058.41	2008.3	-0.0974039	0.0853266	-1.14154	0.253644	0.35558	N
ENSG00000100023	PPIL2	chr22	21666009	21700015	+	1233.13	1260.39	1250.17	-0.0319405	0.0900893	-0.354543	0.722932	0.795634	N
ENSG00000100024	UPB1	chr22	24494107	24528390	+	39.1777	36.2866	37.3708	0.119297	0.336312	0.354721	0.722799	0.795542	N
ENSG00000100027	YPEL1	chr22	21697536	21735794	-	72.2244	12.2068	34.7134	2.55208	0.414099	6.16297	7.13929e-10	5.8255e-09	Y
ENSG00000100028	SNRPD3	chr22	24555958	24582052	+	1974.42	1516.31	1688.1	0.38147	0.0967173	3.94418	8.00746e-05	0.000302719	Y
ENSG00000100029	PES1	chr22	30576625	30607083	-	2902.49	2915.13	2910.39	-0.00564127	0.1033	-0.0546107	0.956449	0.969472	N
ENSG00000100030	MAPK1	chr22	21759657	21867680	-	5310.81	5315.49	5313.73	-0.00116565	0.0619541	-0.0188148	0.984989	0.989629	N
ENSG00000100033	PRODH	chr22	18912777	18936553	-	12.2364	4.85257	7.62149	1.32429	0.942276	1.40542	0.159896	0.244248	N
ENSG00000100034	PPM1F	chr22	21919425	21952848	-	2805.56	2581.84	2665.73	0.118936	0.0985762	1.20654	0.227611	0.326272	N
ENSG00000100036	SLC35E4	chr22	30635781	30669016	+	493.548	408.143	440.17	0.270444	0.119513	2.26289	0.0236427	0.0484363	Y
ENSG00000100038	TOP3B	chr22	21957025	21982816	-	988.15	837.499	893.993	0.237685	0.0990692	2.39918	0.0164317	0.0353136	Y
ENSG00000100056	ESS2	chr22	19130279	19144684	-	564.036	686.842	640.79	-0.283406	0.107947	-2.62542	0.00865419	0.0201791	Y
ENSG00000100058	CRYBB2P1	chr22	25448105	25520854	+	335.785	228.357	268.643	0.556451	0.122389	4.54659	5.4523e-06	2.53514e-05	Y
ENSG00000100065	CARD10	chr22	37490362	37519542	-	924.888	921.395	922.705	0.00465822	0.104595	0.0445359	0.964477	0.97548	N
ENSG00000100068	LRP5L	chr22	25351418	25405377	-	113.106	98.6664	104.081	0.195252	0.269925	0.723356	0.469461	0.576399	N
ENSG00000100075	SLC25A1	chr22	19175581	19178739	-	3327.04	2700.53	2935.47	0.300206	0.0872305	3.44152	0.000578446	0.00181192	Y
ENSG00000100077	GRK3	chr22	25564675	25729294	+	191.36	217.239	207.534	-0.179552	0.140551	-1.27748	0.201432	0.295125	N
ENSG00000100083	GGA1	chr22	37608725	37633564	+	1145.05	1024.39	1069.64	0.160056	0.0801191	1.99773	0.0457462	0.0853207	N
ENSG00000100084	HIRA	chr22	19330698	19447450	-	1582.12	1427.82	1485.68	0.147891	0.0675227	2.19024	0.0285068	0.0569522	N
ENSG00000100092	SH3BP1	chr22	37634654	37656119	+	128.475	92.2678	105.845	0.471475	0.174851	2.69644	0.00700857	0.0168063	Y
ENSG00000100097	LGALS1	chr22	37675636	37679802	+	9308.11	8091.1	8547.48	0.202159	0.0803451	2.51613	0.0118651	0.0266463	Y
ENSG00000100099	HPS4	chr22	26443423	26483837	-	971.958	702.023	803.249	0.467393	0.116092	4.02607	5.6717e-05	0.000220239	Y
ENSG00000100100	PIK3IP1	chr22	31281594	31292534	-	153.439	10.7062	64.2309	3.82253	0.374875	10.1968	2.04899e-24	6.31544e-23	Y
ENSG00000100104	SRRD	chr22	26483877	26494658	+	382.001	411.16	400.226	-0.103558	0.097754	-1.05937	0.28943	0.394804	N
ENSG00000100105	PATZ1	chr22	31325804	31346346	-	1141.05	1021.8	1066.52	0.157918	0.0777016	2.03236	0.0421169	0.0795413	N
ENSG00000100106	TRIOBP	chr22	37697048	37776556	+	2245.01	2017.49	2102.81	0.153737	0.110673	1.38911	0.164798	0.250089	N
ENSG00000100109	TFIP11	chr22	26491225	26512505	-	1144.88	1303.31	1243.9	-0.185432	0.0925745	-2.00306	0.045171	0.0844302	N
ENSG00000100116	GCAT	chr22	37807905	37817176	+	420.19	580.426	520.338	-0.466911	0.113096	-4.12845	3.65219e-05	0.000146654	Y
ENSG00000100124	ANKRD54	chr22	37830855	37849327	-	983.981	1189.66	1112.53	-0.275469	0.0939158	-2.93314	0.00335548	0.00879323	Y
ENSG00000100129	EIF3L	chr22	37848868	37889407	+	4559.2	3750.33	4053.66	0.282077	0.080024	3.5249	0.000423642	0.00136522	Y
ENSG00000100138	SNU13	chr22	41673933	41690504	-	1547.34	1967.4	1809.88	-0.345651	0.0833937	-4.14481	3.40098e-05	0.000137442	Y
ENSG00000100139	MICALL1	chr22	37905657	37942822	+	2553.19	2394.92	2454.28	0.0914771	0.0724414	1.26277	0.206671	0.301458	N
ENSG00000100142	POLR2F	chr22	37952607	38041915	+	779.359	1021.45	930.669	-0.388548	0.0890656	-4.36249	1.28589e-05	5.61655e-05	Y
ENSG00000100147	CCDC134	chr22	41800679	41826299	+	153.148	200.888	182.986	-0.3924	0.166741	-2.35334	0.0186054	0.0394321	Y
ENSG00000100150	DEPDC5	chr22	31753867	31908033	+	469.059	341.443	389.299	0.456382	0.107887	4.23017	2.33519e-05	9.72081e-05	Y
ENSG00000100151	PICK1	chr22	38056311	38075701	+	632.397	505.408	553.029	0.321284	0.0901662	3.56324	0.000366299	0.0011987	Y
ENSG00000100154	TTC28	chr22	27978014	28679865	-	717.34	740.724	731.955	-0.0478659	0.146446	-0.326849	0.743782	0.811843	N
ENSG00000100156	SLC16A8	chr22	38078134	38084093	-	486.928	150.333	276.556	1.68787	0.238979	7.06284	1.63135e-12	1.8468e-11	Y
ENSG00000100162	CENPM	chr22	41938737	41947152	-	747.631	941.312	868.682	-0.330803	0.0804853	-4.11011	3.95474e-05	0.00015768	Y
ENSG00000100167	SEPTIN3	chr22	41969475	41998221	+	690.558	224.45	399.241	1.61524	0.122418	13.1945	9.44413e-40	6.29242e-38	Y
ENSG00000100196	KDELR3	chr22	38468078	38483447	+	1283.96	1041.93	1132.69	0.303359	0.123336	2.45962	0.0139084	0.0305992	Y
ENSG00000100197	CYP2D6	chr22	42126499	42130881	-	14.5524	10.5195	12.0319	0.460344	0.484358	0.950422	0.341898	0.451122	N
ENSG00000100201	DDX17	chr22	38483438	38507660	-	14975.1	8727.82	11070.5	0.778627	0.0919153	8.47114	2.42994e-17	4.39254e-16	Y
ENSG00000100206	DMC1	chr22	38518948	38570204	-	235.021	78.4162	137.143	1.57738	0.206991	7.6205	2.52695e-14	3.51656e-13	Y
ENSG00000100207	TCF20	chr22	42160013	42343616	-	2156.24	1494.84	1742.87	0.527351	0.0873875	6.03463	1.59324e-09	1.23796e-08	Y
ENSG00000100209	HSCB	chr22	28742039	28757515	+	182.653	214.276	202.418	-0.225925	0.140068	-1.61297	0.106752	0.174702	N
ENSG00000100211	CBY1	chr22	38656636	38673854	+	414.614	432.727	425.935	-0.0641075	0.1005	-0.637889	0.523546	0.624874	N
ENSG00000100216	TOMM22	chr22	38681957	38685421	+	841.006	1146.6	1032	-0.44579	0.0928582	-4.80076	1.58064e-06	8.07251e-06	Y
ENSG00000100219	XBP1	chr22	28794555	28800597	-	3026.54	2457.67	2670.99	0.3003	0.0728454	4.12243	3.7489e-05	0.000150186	Y
ENSG00000100220	RTCB	chr22	32387582	32412248	-	2140.53	2962.81	2654.45	-0.468223	0.0933183	-5.01748	5.23533e-07	2.8707e-06	Y
ENSG00000100221	JOSD1	chr22	38685543	38701556	-	2831.16	2066.77	2353.42	0.453317	0.0638743	7.09702	1.2748e-12	1.45992e-11	Y
ENSG00000100225	FBXO7	chr22	32474676	32498829	+	3620.36	2944.36	3197.86	0.298139	0.0666194	4.47526	7.63174e-06	3.4638e-05	Y
ENSG00000100226	GTPBP1	chr22	38705742	38738299	+	2441.12	1795.03	2037.31	0.442453	0.0851516	5.19606	2.03554e-07	1.18841e-06	Y
ENSG00000100227	POLDIP3	chr22	42583721	42614962	-	2038.26	2118.79	2088.6	-0.0556855	0.0735877	-0.756723	0.449216	0.557405	N
ENSG00000100228	RAB36	chr22	23145326	23164350	+	35.9828	28.5159	31.316	0.328332	0.340513	0.964227	0.334932	0.444015	N
ENSG00000100234	TIMP3	chr22	32801701	32863043	+	18724.4	8413.26	12280	1.15409	0.146162	7.89596	2.88079e-15	4.4052e-14	Y
ENSG00000100239	PPP6R2	chr22	50343304	50445090	+	2296.49	2074.52	2157.76	0.145769	0.0837968	1.73955	0.0819377	0.139957	N
ENSG00000100241	SBF1	chr22	50445000	50475035	-	5931.18	5777.42	5835.08	0.037509	0.0911	0.411735	0.680534	0.761559	N
ENSG00000100242	SUN2	chr22	38734725	38794143	-	4663.32	3748.68	4091.67	0.314482	0.0667644	4.71031	2.47334e-06	1.21936e-05	Y
ENSG00000100243	CYB5R3	chr22	42617840	42649392	-	4491.48	6205.9	5562.99	-0.466685	0.0551202	-8.46668	2.52485e-17	4.54444e-16	Y
ENSG00000100246	DNAL4	chr22	38778508	38794198	-	388.252	326.512	349.664	0.252582	0.117469	2.15021	0.031539	0.062217	N
ENSG00000100258	LMF2	chr22	50502949	50507702	-	6567.91	5685.42	6016.35	0.207855	0.0830684	2.50222	0.0123419	0.0275718	Y
ENSG00000100263	RHBDD3	chr22	29259872	29268209	-	765.399	736.24	747.175	0.0549423	0.147738	0.371891	0.709974	0.785774	N
ENSG00000100266	PACSIN2	chr22	42835412	43015149	-	2686.24	2754.58	2728.96	-0.0363802	0.0607468	-0.598883	0.549251	0.648879	N
ENSG00000100271	TTLL1	chr22	43039516	43089419	-	94.9272	69.4659	79.0139	0.44929	0.23701	1.89566	0.0580053	0.104341	N
ENSG00000100280	AP1B1	chr22	29327680	29423179	-	4505.31	5575.88	5174.42	-0.307676	0.0735696	-4.18211	2.88818e-05	0.000118232	Y
ENSG00000100281	HMGXB4	chr22	35257452	35295807	+	753.425	675.85	704.941	0.158577	0.110169	1.4394	0.150038	0.231905	N
ENSG00000100284	TOM1	chr22	35299275	35347992	+	1443.01	1529.66	1497.17	-0.0852257	0.0913799	-0.932652	0.350999	0.46071	N
ENSG00000100285	NEFH	chr22	29480218	29491390	+	7383.64	10436	9291.38	-0.499072	0.0841131	-5.93335	2.96819e-09	2.22946e-08	Y
ENSG00000100288	CHKB	chr22	50578959	50601455	-	785.891	553.09	640.39	0.505058	0.129439	3.9019	9.54391e-05	0.000355302	Y
ENSG00000100290	BIK	chr22	43110750	43129712	+	200.061	80.3329	125.231	1.31206	0.238184	5.50859	3.61723e-08	2.32899e-07	Y
ENSG00000100292	HMOX1	chr22	35380361	35394207	+	2336.91	2867.82	2668.73	-0.295002	0.17603	-1.67587	0.093764	0.156697	N
ENSG00000100294	MCAT	chr22	43132209	43143398	-	480.523	647.521	584.897	-0.431232	0.0964056	-4.4731	7.70943e-06	3.49806e-05	Y
ENSG00000100296	THOC5	chr22	29505879	29555216	-	861.948	908.934	891.314	-0.0749827	0.094786	-0.791074	0.428901	0.538592	N
ENSG00000100297	MCM5	chr22	35400134	35425431	+	7376.98	5319.62	6091.13	0.471595	0.0632976	7.45045	9.3024e-14	1.20725e-12	Y
ENSG00000100298	APOBEC3H	chr22	39097224	39104067	+	7.03549	11.9555	10.1105	-0.767818	0.619181	-1.24005	0.214956	0.311327	N
ENSG00000100299	ARSA	chr22	50622754	50628173	-	2494.42	1428.86	1828.44	0.80253	0.15494	5.1796	2.22359e-07	1.29247e-06	Y
ENSG00000100300	TSPO	chr22	43151547	43163242	+	4223.16	6118.87	5407.98	-0.535009	0.0610941	-8.75713	2.00292e-18	3.91189e-17	Y
ENSG00000100302	RASD2	chr22	35540831	35553999	+	188.386	25.6007	86.6452	2.86352	0.278343	10.2877	8.00307e-25	2.50548e-23	Y
ENSG00000100304	TTLL12	chr22	43166622	43187134	-	4402.74	4840.59	4676.4	-0.137168	0.067812	-2.02276	0.0430977	0.0811121	N
ENSG00000100307	CBX7	chr22	39120167	39152680	-	372.686	186.739	256.469	0.992371	0.136674	7.26087	3.84597e-13	4.67231e-12	Y
ENSG00000100311	PDGFB	chr22	39223359	39244982	-	284.89	23.8025	121.71	3.58478	0.637356	5.62446	1.86085e-08	1.24626e-07	Y
ENSG00000100316	RPL3	chr22	39312882	39320389	-	18495.2	11820.1	14323.3	0.645982	0.102199	6.32085	2.60122e-10	2.25178e-09	Y
ENSG00000100319	ZMAT5	chr22	29730956	29767011	-	211.304	235.544	226.454	-0.158603	0.138027	-1.14908	0.250525	0.3518	N
ENSG00000100320	RBFOX2	chr22	35738736	36028824	-	4637.3	3839.13	4138.44	0.271856	0.0757866	3.58712	0.000334348	0.00110499	Y
ENSG00000100321	SYNGR1	chr22	39349925	39385575	+	222.044	141.057	171.427	0.652744	0.158087	4.12902	3.64315e-05	0.000146403	Y
ENSG00000100324	TAB1	chr22	39399778	39437060	+	885.724	777.704	818.212	0.186662	0.118101	1.58052	0.113988	0.184349	N
ENSG00000100325	ASCC2	chr22	29788609	29838304	-	1425.6	1739.22	1621.61	-0.286763	0.0796284	-3.60126	0.000316679	0.00105211	Y
ENSG00000100330	MTMR3	chr22	29883169	30030868	+	1573.26	1307.45	1407.13	0.265401	0.107713	2.46397	0.0137406	0.030268	Y
ENSG00000100335	MIEF1	chr22	39499432	39518132	+	1593.5	1820.56	1735.41	-0.192041	0.0680927	-2.82029	0.00479803	0.0120092	Y
ENSG00000100342	APOL1	chr22	36253071	36267530	+	869.631	323.297	528.172	1.42287	0.144	9.88107	5.02909e-23	1.41217e-21	Y
ENSG00000100344	PNPLA3	chr22	43923792	43964488	+	57.6395	71.135	66.0742	-0.301643	0.335515	-0.899045	0.368629	0.478556	N
ENSG00000100345	MYH9	chr22	36281280	36387967	-	30169.6	44525.8	39142.2	-0.561596	0.0739191	-7.59745	3.02023e-14	4.17724e-13	Y
ENSG00000100347	SAMM50	chr22	43955442	44010531	+	1310.21	1721.35	1567.17	-0.392427	0.108658	-3.6116	0.000304315	0.00101359	Y
ENSG00000100348	TXN2	chr22	36467046	36481640	-	1500.97	1706.58	1629.48	-0.185572	0.0842572	-2.20244	0.0276341	0.0554192	N
ENSG00000100350	FOXRED2	chr22	36487190	36507101	-	9290.42	11105.6	10424.9	-0.25757	0.0792772	-3.24898	0.00115821	0.00339103	Y
ENSG00000100353	EIF3D	chr22	36510855	36529184	-	3896.61	3320.91	3536.79	0.231279	0.0895259	2.58338	0.00978384	0.0224678	Y
ENSG00000100354	TNRC6B	chr22	40044817	40335808	+	985.861	1092.33	1052.4	-0.147858	0.147209	-1.00441	0.315179	0.422695	N
ENSG00000100359	SGSM3	chr22	40370591	40410289	+	1770.22	1781.97	1777.56	-0.0103685	0.103037	-0.100629	0.919845	0.943276	N
ENSG00000100360	IFT27	chr22	36758202	36776256	-	560.155	451.945	492.524	0.306695	0.114506	2.67843	0.00739679	0.0175946	Y
ENSG00000100364	KIAA0930	chr22	45190338	45240769	-	2261.07	3834.7	3244.59	-0.762445	0.0898059	-8.48992	2.06774e-17	3.755e-16	Y
ENSG00000100372	SLC25A17	chr22	40769630	40819399	-	907.993	1242.26	1116.91	-0.451435	0.0833302	-5.41742	6.04648e-08	3.80006e-07	Y
ENSG00000100376	FAM118A	chr22	45308968	45341955	+	296.695	272.179	281.372	0.121098	0.11976	1.01117	0.311933	0.419041	N
ENSG00000100379	KCTD17	chr22	37051736	37063390	+	526.779	584.551	562.887	-0.153165	0.144477	-1.06013	0.289085	0.394368	N
ENSG00000100380	ST13	chr22	40824535	40856639	-	6843.74	6581.35	6679.75	0.0567904	0.0943119	0.602155	0.547071	0.647004	N
ENSG00000100387	RBX1	chr22	40951347	40973309	+	1255.39	1183.6	1210.52	0.0867814	0.10915	0.795064	0.426576	0.536476	N
ENSG00000100393	EP300	chr22	41092592	41180077	+	3994.67	4236.04	4145.52	-0.0848804	0.12392	-0.684963	0.493367	0.598403	N
ENSG00000100395	L3MBTL2	chr22	41205282	41231271	+	1464.83	1609	1554.94	-0.136051	0.0741257	-1.83541	0.066445	0.11725	N
ENSG00000100399	CHADL	chr22	41229510	41240931	-	42.9383	63.4022	55.7282	-0.560133	0.389529	-1.43797	0.150441	0.232369	N
ENSG00000100401	RANGAP1	chr22	41245611	41286251	-	5790.29	8335.5	7381.05	-0.525546	0.0819071	-6.41637	1.39566e-10	1.25498e-09	Y
ENSG00000100403	ZC3H7B	chr22	41301525	41360147	+	4656.93	5700.9	5309.41	-0.292202	0.0882375	-3.31154	0.000927855	0.00277899	Y
ENSG00000100410	PHF5A	chr22	41459717	41468692	-	853.801	981.221	933.439	-0.199012	0.104909	-1.89699	0.0578289	0.104059	N
ENSG00000100412	ACO2	chr22	41469117	41528989	+	4487.16	6488.52	5738.01	-0.532129	0.0927451	-5.73754	9.60616e-09	6.70181e-08	Y
ENSG00000100413	POLR3H	chr22	41525799	41544606	-	1676.03	2534.21	2212.39	-0.595823	0.0827301	-7.20201	5.93296e-13	7.06093e-12	Y
ENSG00000100416	TRMU	chr22	46330875	46357340	+	1473.33	1084.11	1230.06	0.442402	0.0851663	5.19457	2.05195e-07	1.19734e-06	Y
ENSG00000100417	PMM1	chr22	41576900	41589871	-	1160.55	1161.49	1161.13	-0.00217643	0.0985595	-0.0220824	0.982382	0.987891	N
ENSG00000100418	DESI1	chr22	41598028	41621043	-	2120.13	2527.65	2374.83	-0.253809	0.0809192	-3.13658	0.00170933	0.00479981	Y
ENSG00000100422	CERK	chr22	46684410	46738252	-	1259.26	1182.93	1211.55	0.0893344	0.0877317	1.01827	0.308551	0.415642	N
ENSG00000100425	BRD1	chr22	49773283	49827512	-	1755.55	1428.02	1550.85	0.296862	0.0797708	3.72144	0.000198093	0.000687659	Y
ENSG00000100426	ZBED4	chr22	49853844	49890080	+	779.947	662.959	706.83	0.234688	0.0833128	2.81696	0.00484812	0.0121191	Y
ENSG00000100429	HDAC10	chr22	50245183	50251405	-	1088.58	1039.55	1057.93	0.0654538	0.15957	0.410189	0.681668	0.762503	N
ENSG00000100439	ABHD4	chr14	22598237	22613215	+	1204.34	2083.52	1753.83	-0.791713	0.0854934	-9.26052	2.03446e-20	4.68698e-19	Y
ENSG00000100441	KHNYN	chr14	24429286	24441843	+	1925.65	1151.77	1441.97	0.739723	0.0982548	7.52862	5.12796e-14	6.90481e-13	Y
ENSG00000100442	FKBP3	chr14	45115599	45135319	-	1454.73	1269.07	1338.69	0.198886	0.0960378	2.07091	0.0383671	0.0734706	N
ENSG00000100445	SDR39U1	chr14	24439766	24442905	-	1005.68	825.141	892.844	0.283665	0.0871439	3.25514	0.00113337	0.00332819	Y
ENSG00000100461	RBM23	chr14	22893204	22919182	-	1263.35	1330.11	1305.08	-0.0739217	0.077904	-0.948882	0.342681	0.45201	N
ENSG00000100462	PRMT5	chr14	22920525	22929408	-	2042.94	2732.79	2474.1	-0.41882	0.0937795	-4.46601	7.96934e-06	3.60666e-05	Y
ENSG00000100473	COCH	chr14	30874514	30895065	+	128.361	62.6621	87.2994	1.03544	0.1917	5.40135	6.61399e-08	4.13696e-07	Y
ENSG00000100478	AP4S1	chr14	31025106	31130996	+	167.257	132.574	145.58	0.331781	0.15229	2.17861	0.0293608	0.0583409	N
ENSG00000100479	POLE2	chr14	49643555	49688422	-	255.479	175.746	205.646	0.545198	0.154058	3.53891	0.000401785	0.00130197	Y
ENSG00000100483	VCPKMT	chr14	50108632	50116600	-	116.636	144.798	134.237	-0.311095	0.174087	-1.78701	0.0739357	0.12833	N
ENSG00000100485	SOS2	chr14	50117130	50231578	-	949.524	668.73	774.028	0.506109	0.100865	5.01769	5.22965e-07	2.86858e-06	Y
ENSG00000100490	CDKL1	chr14	50329404	50416461	-	31.4594	33.2167	32.5577	-0.0883476	0.321284	-0.274983	0.783329	0.842101	N
ENSG00000100503	NIN	chr14	50719763	50831121	-	1251.54	1330.95	1301.17	-0.0889524	0.0866397	-1.02669	0.304565	0.411361	N
ENSG00000100504	PYGL	chr14	50857891	50944483	-	4820.7	3905.53	4248.72	0.303735	0.0850071	3.57305	0.000352842	0.00116004	Y
ENSG00000100505	TRIM9	chr14	50975262	51096061	-	196.185	18.051	84.8511	3.44433	0.266092	12.9441	2.53604e-38	1.54522e-36	Y
ENSG00000100519	PSMC6	chr14	52707178	52728590	+	1426.17	1636.07	1557.36	-0.196611	0.0959213	-2.04971	0.0403931	0.0768096	N
ENSG00000100522	GNPNAT1	chr14	52775193	52791668	-	1424.09	1726.48	1613.08	-0.276963	0.0940461	-2.94497	0.00322984	0.00850494	Y
ENSG00000100523	DDHD1	chr14	53036745	53153323	-	725.512	921.09	847.749	-0.343996	0.0979014	-3.5137	0.000441913	0.00141831	Y
ENSG00000100526	CDKN3	chr14	54396849	54420218	+	624.025	684.285	661.688	-0.130251	0.147107	-0.885417	0.375932	0.486078	N
ENSG00000100528	CNIH1	chr14	54423561	54441391	-	1901.77	1921.75	1914.26	-0.0142794	0.0963203	-0.148249	0.882146	0.916046	N
ENSG00000100532	CGRRF1	chr14	54509812	54539292	+	119.654	169.134	150.579	-0.497557	0.211065	-2.35737	0.0184049	0.0390702	Y
ENSG00000100554	ATP6V1D	chr14	67294371	67360265	-	1562.45	1884.52	1763.74	-0.269725	0.0761422	-3.54239	0.00039652	0.00128675	Y
ENSG00000100558	PLEK2	chr14	67386984	67412167	-	797.094	265.547	464.877	1.5857	0.14549	10.8991	1.16432e-27	4.24346e-26	Y
ENSG00000100564	PIGH	chr14	67581955	67600286	-	400.962	145.539	241.323	1.46125	0.195261	7.48356	7.23362e-14	9.55262e-13	Y
ENSG00000100567	PSMA3	chr14	58244843	58272012	+	1220.57	1538.88	1419.51	-0.33309	0.115544	-2.8828	0.00394154	0.0101223	Y
ENSG00000100568	VTI1B	chr14	67647085	67674820	-	1199.81	1648.89	1480.49	-0.45759	0.0840193	-5.44625	5.14429e-08	3.26557e-07	Y
ENSG00000100575	TIMM9	chr14	58408495	58427531	-	237.964	238.64	238.386	0.00112466	0.172486	0.00652028	0.994798	0.996497	N
ENSG00000100577	GSTZ1	chr14	77320996	77331597	+	444.751	468.504	459.596	-0.0736214	0.123947	-0.593976	0.552528	0.651288	N
ENSG00000100578	KIAA0586	chr14	58427385	58551297	+	488.571	524.404	510.967	-0.10208	0.108388	-0.941797	0.346296	0.455788	N
ENSG00000100580	TMED8	chr14	77335029	77377094	-	997.124	742.396	837.919	0.423449	0.104851	4.03859	5.37744e-05	0.000209741	Y
ENSG00000100583	SAMD15	chr14	77376689	77391497	+	54.4039	63.9734	60.3848	-0.228003	0.265956	-0.857297	0.391281	0.501731	N
ENSG00000100591	AHSA1	chr14	77457870	77469472	+	1941.23	2739.07	2439.88	-0.49589	0.0952285	-5.20737	1.91534e-07	1.12406e-06	Y
ENSG00000100592	DAAM1	chr14	59188646	59371405	+	347.397	723.676	582.571	-1.05788	0.110555	-9.56885	1.08096e-21	2.77377e-20	Y
ENSG00000100593	ISM2	chr14	77474394	77498816	-	490.83	27.2063	201.065	4.15559	0.269155	15.4394	8.89723e-54	9.95795e-52	Y
ENSG00000100596	SPTLC2	chr14	77505997	77616773	-	848.029	685.694	746.569	0.304508	0.110079	2.76626	0.00567032	0.0139101	Y
ENSG00000100599	RIN3	chr14	92513781	92688994	+	335.676	579.672	488.173	-0.791317	0.122855	-6.44108	1.18623e-10	1.07462e-09	Y
ENSG00000100600	LGMN	chr14	92703807	92748679	-	3699.31	3331.95	3469.71	0.150489	0.0805172	1.86903	0.0616193	0.110026	N
ENSG00000100601	ALKBH1	chr14	77672404	77708023	-	224.859	316.708	282.265	-0.491796	0.127484	-3.85772	0.000114449	0.000419053	Y
ENSG00000100603	SNW1	chr14	77717599	77761207	-	1570.53	1669.3	1632.26	-0.086754	0.0940778	-0.922151	0.35645	0.466197	N
ENSG00000100605	ITPK1	chr14	92936914	93116320	-	1604.82	2580.16	2214.41	-0.685023	0.0915493	-7.48256	7.28871e-14	9.60126e-13	Y
ENSG00000100612	DHRS7	chr14	60144119	60169856	-	1407.53	1439.54	1427.53	-0.0308814	0.100188	-0.308234	0.757904	0.822479	N
ENSG00000100614	PPM1A	chr14	60245752	60299087	+	1031.27	1050.68	1043.4	-0.0263193	0.0932873	-0.282131	0.777843	0.838336	N
ENSG00000100625	SIX4	chr14	60709539	60724351	-	316.23	276.779	291.573	0.194283	0.123625	1.57155	0.116055	0.187266	N
ENSG00000100626	GALNT16	chr14	69259277	69357033	+	123.989	41.6561	72.5308	1.57236	0.268898	5.84742	4.99248e-09	3.62569e-08	Y
ENSG00000100629	CEP128	chr14	80476983	80959517	-	244.273	236.805	239.606	0.049916	0.136013	0.366994	0.713624	0.788537	N
ENSG00000100632	ERH	chr14	69380128	69398299	-	2079.85	2410.86	2286.73	-0.212055	0.0876656	-2.41891	0.0155671	0.0336573	Y
ENSG00000100644	HIF1A	chr14	61695513	61748259	+	22427.4	18371.4	19892.4	0.287785	0.0932276	3.08691	0.00202247	0.00558373	Y
ENSG00000100647	SUSD6	chr14	69611596	69715144	+	622.088	774.895	717.592	-0.318313	0.0852013	-3.736	0.000186967	0.000652483	Y
ENSG00000100650	SRSF5	chr14	69726900	69772005	+	3628.85	2605.11	2989.01	0.478731	0.0936027	5.1145	3.14567e-07	1.78954e-06	Y
ENSG00000100664	EIF5	chr14	103333544	103345025	+	5826.83	6284	6112.56	-0.108642	0.0913684	-1.18906	0.234417	0.333858	N
ENSG00000100697	DICER1	chr14	95086228	95158010	-	1057.32	1061.31	1059.81	-0.00474353	0.0796254	-0.0595731	0.952496	0.966397	N
ENSG00000100711	ZFYVE21	chr14	103715730	103733668	+	709.305	808.176	771.1	-0.189384	0.086676	-2.18497	0.0288913	0.057589	N
ENSG00000100714	MTHFD1	chr14	64388031	64463457	+	5216.08	6137.4	5791.9	-0.234294	0.0581018	-4.03247	5.51927e-05	0.00021469	Y
ENSG00000100722	ZC3H14	chr14	88562970	88627596	+	1849.47	1912.49	1888.86	-0.047758	0.0790973	-0.603788	0.545985	0.645939	N
ENSG00000100726	TELO2	chr16	1493344	1510457	+	3228.77	2988.35	3078.51	0.111166	0.0850533	1.30702	0.191206	0.282557	N
ENSG00000100731	PCNX1	chr14	70907405	71115382	+	1420.81	1376.85	1393.34	0.0445563	0.0982707	0.453403	0.650258	0.736194	N
ENSG00000100739	BDKRB1	chr14	96256210	96268967	+	605.786	574.205	586.048	0.0753293	0.131187	0.574213	0.565824	0.66231	N
ENSG00000100744	GSKIP	chr14	96363452	96387288	+	574.756	720.506	665.849	-0.323672	0.101961	-3.17446	0.00150114	0.00427841	Y
ENSG00000100749	VRK1	chr14	96797382	96931722	+	504.35	474.309	485.574	0.0910926	0.136317	0.668243	0.503978	0.607678	N
ENSG00000100764	PSMC1	chr14	90256527	90275429	+	2233.34	3340.55	2925.34	-0.580075	0.107558	-5.39312	6.92435e-08	4.32081e-07	Y
ENSG00000100767	PAPLN	chr14	73237497	73274640	+	96.2517	102.152	99.9393	-0.09304	0.368365	-0.252576	0.800596	0.854413	N
ENSG00000100784	RPS6KA5	chr14	90847861	91060641	-	237.165	101.873	152.608	1.22446	0.157368	7.78083	7.20479e-15	1.05668e-13	Y
ENSG00000100796	PPP4R3A	chr14	91457611	91510554	-	1873.75	2267.52	2119.86	-0.274085	0.0720875	-3.80211	0.000143468	0.00051235	Y
ENSG00000100802	C14orf93	chr14	22985894	23010166	-	108.651	86.6809	94.9199	0.323582	0.250209	1.29325	0.195925	0.288396	N
ENSG00000100804	PSMB5	chr14	23016543	23035230	-	1798.13	2706.75	2366.02	-0.589369	0.0736983	-7.99705	1.27435e-15	2.00504e-14	Y
ENSG00000100811	YY1	chr14	100238298	100282788	+	3221.21	3118.23	3156.85	0.0466275	0.0631421	0.738453	0.460239	0.567957	N
ENSG00000100813	ACIN1	chr14	23058564	23095614	-	5005.8	4971.39	4984.3	0.00997431	0.0777612	0.128269	0.897936	0.927257	N
ENSG00000100814	CCNB1IP1	chr14	20311368	20333312	-	390.745	411.047	403.434	-0.0724596	0.119009	-0.608859	0.542618	0.64292	N
ENSG00000100815	TRIP11	chr14	91965991	92040896	-	1030.29	1064.6	1051.74	-0.046507	0.0831388	-0.559389	0.575896	0.671768	N
ENSG00000100823	APEX1	chr14	20455191	20457772	+	3218.33	4065.98	3748.11	-0.336868	0.069662	-4.83575	1.32646e-06	6.84976e-06	Y
ENSG00000100836	PABPN1	chr14	23321289	23326185	+	3490.03	3633.47	3579.68	-0.0580244	0.0801856	-0.723626	0.469296	0.576249	N
ENSG00000100842	EFS	chr14	23356403	23365752	-	1112.66	650.872	824.042	0.771046	0.0983854	7.83699	4.61457e-15	6.88304e-14	Y
ENSG00000100852	ARHGAP5	chr14	32076114	32159728	+	2279.1	2486.54	2408.75	-0.124984	0.0860068	-1.45318	0.146173	0.226865	N
ENSG00000100865	CINP	chr14	102341102	102362916	-	400.245	440.905	425.657	-0.138966	0.10425	-1.33301	0.182528	0.272051	N
ENSG00000100867	DHRS2	chr14	23630115	23645639	+	922.95	1911.9	1541.05	-1.05056	0.561664	-1.87044	0.0614228	0.109775	N
ENSG00000100883	SRP54	chr14	34981957	35029567	+	1390.53	1375.23	1380.97	0.0174063	0.105044	0.165705	0.868389	0.905335	N
ENSG00000100888	CHD8	chr14	21385194	21456126	-	2318.69	2429.01	2387.64	-0.0676571	0.0947171	-0.714307	0.475037	0.581354	N
ENSG00000100889	PCK2	chr14	24094053	24110598	+	1206.27	887.814	1007.24	0.440803	0.126538	3.48356	0.000494791	0.00156888	Y
ENSG00000100890	PRORP	chr14	35121846	35277622	+	723.312	713.476	717.165	0.0183636	0.0999066	0.183808	0.854164	0.894892	N
ENSG00000100897	DCAF11	chr14	24114195	24125242	+	1109.37	1104.08	1106.06	0.00699185	0.0684027	0.102216	0.918585	0.942413	N
ENSG00000100902	PSMA6	chr14	35278633	35317493	+	2795.08	3220.84	3061.18	-0.203918	0.10397	-1.96132	0.0498412	0.0916447	N
ENSG00000100906	NFKBIA	chr14	35401513	35404749	-	4694.96	3119.09	3710.04	0.589364	0.123258	4.78154	1.7396e-06	8.82439e-06	Y
ENSG00000100908	EMC9	chr14	24138959	24141591	-	665.352	848.805	780.01	-0.351165	0.0951786	-3.68953	0.000224665	0.000772092	Y
ENSG00000100911	PSME2	chr14	24143362	24147570	-	2328.93	2660.21	2535.98	-0.191859	0.0699959	-2.741	0.00612525	0.0149125	Y
ENSG00000100916	BRMS1L	chr14	35826338	35932325	+	273.196	379.36	339.548	-0.46994	0.148326	-3.16829	0.0015334	0.0043609	Y
ENSG00000100918	REC8	chr14	24171853	24180257	+	194.4	117.713	146.471	0.716181	0.254156	2.81787	0.00483426	0.0120922	Y
ENSG00000100926	TM9SF1	chr14	24189149	24195687	-	2861.44	2737.42	2783.93	0.064054	0.0602287	1.06351	0.287549	0.39268	N
ENSG00000100934	SEC23A	chr14	39031919	39109646	-	3245.99	5048.63	4372.64	-0.636851	0.0952499	-6.6861	2.2919e-11	2.24649e-10	Y
ENSG00000100938	GMPR2	chr14	24232422	24239242	+	718.653	755.907	741.937	-0.0740257	0.105358	-0.70261	0.482299	0.588325	N
ENSG00000100941	PNN	chr14	39175183	39183220	+	3017.23	2599.47	2756.13	0.214936	0.0908602	2.36557	0.0180024	0.0383188	Y
ENSG00000100949	RABGGTA	chr14	24265538	24271739	-	588.565	711.18	665.2	-0.273855	0.0873251	-3.13604	0.00171244	0.00480768	Y
ENSG00000100979	PLTP	chr20	45898621	45912155	-	122.998	96.0315	106.144	0.356177	0.188238	1.89216	0.0584691	0.105031	N
ENSG00000100982	PCIF1	chr20	45934683	45948023	+	1196.5	1048.67	1104.1	0.188172	0.0875847	2.14846	0.0316772	0.0624481	N
ENSG00000100983	GSS	chr20	34928432	34956027	-	2795.08	3305.06	3113.82	-0.241987	0.064111	-3.7745	0.000160329	0.000566918	Y
ENSG00000100991	TRPC4AP	chr20	35002404	35092807	-	3414.71	4011.96	3787.99	-0.232248	0.0525584	-4.41885	9.92266e-06	4.42218e-05	Y
ENSG00000100994	PYGB	chr20	25248085	25298012	+	2115.58	3396.92	2916.42	-0.682939	0.0880277	-7.75822	8.61264e-15	1.25384e-13	Y
ENSG00000100997	ABHD12	chr20	25294742	25390835	-	2137.18	2816.44	2561.71	-0.398579	0.0868523	-4.58916	4.45026e-06	2.10143e-05	Y
ENSG00000101000	PROCR	chr20	35172072	35216240	+	355.01	353.923	354.331	0.00491583	0.158534	0.0310081	0.975263	0.983301	N
ENSG00000101003	GINS1	chr20	25407673	25452628	+	679.386	584.01	619.776	0.219709	0.0959233	2.29046	0.0219946	0.0455507	Y
ENSG00000101004	NINL	chr20	25452697	25585531	-	564.591	357.512	435.166	0.654667	0.144741	4.52303	6.09604e-06	2.80963e-05	Y
ENSG00000101017	CD40	chr20	46118278	46129863	+	940.735	862.395	891.772	0.125994	0.0969903	1.29904	0.193932	0.285845	N
ENSG00000101019	UQCC1	chr20	35302566	35412031	-	938.84	1018.84	988.843	-0.119732	0.0840537	-1.42446	0.154312	0.237025	N
ENSG00000101040	ZMYND8	chr20	47209214	47356889	-	1392.71	714.179	968.628	0.962829	0.0769686	12.5094	6.63397e-36	3.64776e-34	Y
ENSG00000101052	IFT52	chr20	43590937	43647299	+	805.509	1027.57	944.295	-0.349665	0.114346	-3.05796	0.00222851	0.00610876	Y
ENSG00000101057	MYBL2	chr20	43667019	43716495	+	5394.26	7345.98	6614.08	-0.445242	0.0751416	-5.92537	3.11587e-09	2.33151e-08	Y
ENSG00000101079	NDRG3	chr20	36651766	36746090	-	638.461	767.32	718.998	-0.267075	0.116152	-2.29936	0.0214843	0.0446579	Y
ENSG00000101084	RAB5IF	chr20	36605779	36612557	+	2371.5	3884.77	3317.29	-0.711419	0.0815633	-8.72229	2.72634e-18	5.28555e-17	Y
ENSG00000101096	NFATC2	chr20	51386957	51562831	-	28.6181	83.5106	62.9259	-1.55946	0.39443	-3.95371	7.69495e-05	0.000292177	Y
ENSG00000101098	RIMS4	chr20	44751808	44810546	-	713.581	1092.28	950.267	-0.615248	0.183604	-3.35094	0.000805377	0.00245218	Y
ENSG00000101104	PABPC1L	chr20	44910060	44959035	+	606.078	375.496	461.964	0.689365	0.163695	4.21127	2.53935e-05	0.000104987	Y
ENSG00000101109	STK4	chr20	44966479	45080021	+	2417.57	1777.92	2017.79	0.442645	0.0642175	6.89291	5.46635e-12	5.80991e-11	Y
ENSG00000101115	SALL4	chr20	51782331	51802521	-	332.044	534.741	458.73	-0.68842	0.171318	-4.01836	5.86035e-05	0.000226839	Y
ENSG00000101126	ADNP	chr20	50888916	50931437	-	3844.84	3507.66	3634.11	0.132196	0.0667591	1.9802	0.0476809	0.0882021	N
ENSG00000101132	PFDN4	chr20	54208087	54228052	+	386.904	500.525	457.917	-0.368082	0.152512	-2.41346	0.0158019	0.0341275	Y
ENSG00000101138	CSTF1	chr20	56392371	56406362	+	1218.47	1053.58	1115.42	0.20993	0.080277	2.61507	0.00892095	0.0207337	Y
ENSG00000101144	BMP7	chr20	57168753	57266641	-	520.596	351.419	414.861	0.56396	0.101511	5.55565	2.76583e-08	1.80436e-07	Y
ENSG00000101146	RAE1	chr20	57351223	57379211	+	1160.12	1570.5	1416.61	-0.435909	0.103349	-4.21785	2.46638e-05	0.000102265	Y
ENSG00000101150	TPD52L2	chr20	63865228	63891545	+	6140.69	7971.6	7285.01	-0.37649	0.0628421	-5.99105	2.08497e-09	1.59413e-08	Y
ENSG00000101152	DNAJC5	chr20	63895126	63936031	+	4929.43	4756.74	4821.5	0.0510867	0.0852686	0.599126	0.549089	0.648736	N
ENSG00000101158	NELFCD	chr20	58981208	58995133	+	4128.08	4246.75	4202.25	-0.0408027	0.0727048	-0.56121	0.574654	0.670656	N
ENSG00000101160	CTSZ	chr20	58995185	59007254	-	6926.96	6783.93	6837.57	0.0296731	0.074135	0.400258	0.688967	0.768326	N
ENSG00000101161	PRPF6	chr20	63981132	64033100	+	3223.7	3779.72	3571.21	-0.229174	0.0802558	-2.85555	0.00429627	0.010916	Y
ENSG00000101162	TUBB1	chr20	59019429	59026654	+	6.75658	12.7033	10.4733	-0.908953	0.565034	-1.60867	0.107689	0.175943	N
ENSG00000101166	PRELID3B	chr20	59033145	59042809	-	1515.38	1785.9	1684.46	-0.236219	0.0907161	-2.60394	0.00921593	0.0213407	Y
ENSG00000101181	MTG2	chr20	62183029	62203568	+	1301.02	1846.38	1641.87	-0.505648	0.0702595	-7.19686	6.16147e-13	7.31084e-12	Y
ENSG00000101182	PSMA7	chr20	62136733	62143440	-	6074.09	10414.1	8786.6	-0.777552	0.0875267	-8.88359	6.47345e-19	1.31308e-17	Y
ENSG00000101187	SLCO4A1	chr20	62642503	62685785	+	12583.1	2068.72	6011.62	2.60482	0.159925	16.2877	1.20608e-59	1.71469e-57	Y
ENSG00000101189	MRGBP	chr20	62796473	62801729	+	1539.95	1362	1428.73	0.176682	0.0854703	2.06718	0.0387173	0.0740694	N
ENSG00000101190	TCFL5	chr20	62841005	62861822	-	702.131	760.363	738.526	-0.116859	0.112687	-1.03702	0.299726	0.405867	N
ENSG00000101191	DIDO1	chr20	62877738	62937952	-	3387.6	2940.37	3108.08	0.203675	0.0716286	2.84349	0.00446225	0.0112814	Y
ENSG00000101193	GID8	chr20	62938147	62948475	+	1860.04	1978.57	1934.12	-0.0898207	0.0823343	-1.09093	0.275305	0.37944	N
ENSG00000101199	ARFGAP1	chr20	63272785	63289790	+	3316	3991.29	3738.05	-0.267364	0.0888445	-3.00934	0.00261813	0.0070639	Y
ENSG00000101210	EEF1A2	chr20	63488014	63499185	-	8619.67	14987	12599.3	-0.797889	0.090077	-8.85786	8.15667e-19	1.63558e-17	Y
ENSG00000101213	PTK6	chr20	63528001	63537376	-	269.142	149.62	194.441	0.841915	0.184975	4.5515	5.3266e-06	2.48328e-05	Y
ENSG00000101216	GMEB2	chr20	63587602	63627101	-	1397.78	1464.3	1439.36	-0.0678896	0.0728877	-0.931427	0.351633	0.461232	N
ENSG00000101220	C20orf27	chr20	3753508	3767781	-	768.277	1371.21	1145.11	-0.83419	0.0909582	-9.17114	4.68053e-20	1.04475e-18	Y
ENSG00000101224	CDC25B	chr20	3786772	3806121	+	5291.74	5787.92	5601.85	-0.128991	0.100134	-1.28819	0.197681	0.290547	N
ENSG00000101236	RNF24	chr20	3927309	4015558	-	3603.91	1455.35	2261.06	1.30698	0.0861732	15.1669	5.86231e-52	6.16754e-50	Y
ENSG00000101246	ARFRP1	chr20	63698642	63708025	-	1260.19	1175.38	1207.18	0.0991121	0.12474	0.794549	0.426876	0.536647	N
ENSG00000101247	NDUFAF5	chr20	13785007	13821580	+	167.238	216.876	198.261	-0.373026	0.159354	-2.34087	0.0192389	0.0406112	Y
ENSG00000101255	TRIB3	chr20	362835	397559	+	1431.78	407.601	791.67	1.8155	0.165214	10.9888	4.32753e-28	1.61449e-26	Y
ENSG00000101265	RASSF2	chr20	4780023	4823608	-	32.1751	2.49513	13.6251	3.65939	0.591703	6.1845	6.22984e-10	5.13116e-09	Y
ENSG00000101266	CSNK2A1	chr20	472498	543835	-	2258.02	2576.89	2457.31	-0.189669	0.083347	-2.27566	0.0228666	0.0470664	Y
ENSG00000101276	SLC52A3	chr20	760080	776015	-	197.36	280.083	249.062	-0.504843	0.134014	-3.76709	0.000165162	0.00058244	Y
ENSG00000101290	CDS2	chr20	5126879	5197887	+	1036.47	965.483	992.104	0.101429	0.0799869	1.26807	0.204773	0.299132	N
ENSG00000101294	HM13	chr20	31514410	31577923	+	8727.04	9073.77	8943.75	-0.0561573	0.0582767	-0.963631	0.335231	0.4443	N
ENSG00000101298	SNPH	chr20	1266280	1309328	+	288.598	414.95	367.568	-0.526073	0.15104	-3.483	0.000495827	0.00157153	Y
ENSG00000101306	MYLK2	chr20	31819308	31834689	+	19.466	32.2946	27.4839	-0.721402	0.377409	-1.91146	0.0559457	0.101213	N
ENSG00000101307	SIRPB1	chr20	1561385	1620061	-	176.321	8.85947	71.6575	4.28631	0.376502	11.3845	4.99322e-30	2.05203e-28	Y
[truncated: 13,786 more rows]

## Sheet: log2FoldChange >= 1.5 & padj <=
Gene_Id	Gene_Name	Gene_Chr	Gene_Start	Gene_End	Gene_Strand	BaseMean(3D)	BaseMean(2D)	BaseMean (3D & 2D)	Log2FoldChange	lfcSE	Stat	p-value	padj	3Dvs2D (FDR0.005)
ENSG00000004399	PLXND1	chr3	129555175	129606818	-	2320.99	655.73	1280.2	1.82228	0.283101	6.43686	1.21972e-10	1.10306e-09	Y
ENSG00000005249	PRKAR2B	chr7	107044705	107161811	+	1204.53	369.194	682.443	1.70606	0.131636	12.9605	2.04975e-38	1.26851e-36	Y
ENSG00000006118	TMEM132A	chr11	60924463	60937159	+	4082.59	1221.82	2294.61	1.7398	0.179223	9.70741	2.80361e-22	7.51168e-21	Y
ENSG00000006459	KDM7A	chr7	140084746	140176983	-	1022.46	255.523	543.124	1.99928	0.21758	9.18872	3.97554e-20	8.93705e-19	Y
ENSG00000006740	ARHGAP44	chr17	12789498	12991643	+	22.6609	6.63016	12.6417	1.77732	0.504915	3.52004	0.000431479	0.00138878	Y
ENSG00000009709	PAX7	chr1	18630846	18748866	+	16.6297	2.77857	7.97273	2.58565	0.683504	3.78293	0.00015499	0.000550631	Y
ENSG00000011347	SYT7	chr11	61513714	61581148	-	1649.59	96.3395	678.807	4.1003	0.232188	17.6594	8.61194e-70	1.86171e-67	Y
ENSG00000011465	DCN	chr12	91140484	91182824	-	61.8274	8.13692	28.2708	2.9466	0.444063	6.63554	3.23317e-11	3.12639e-10	Y
ENSG00000014257	ACP3	chr3	132317369	132368298	+	25.0606	5.15216	12.6178	2.25892	0.566268	3.98914	6.63146e-05	0.000253946	Y
ENSG00000014914	MTMR11	chr1	149928651	149936879	-	204.417	64.7302	117.113	1.64641	0.257787	6.38671	1.69492e-10	1.50691e-09	Y
ENSG00000018280	SLC11A1	chr2	218382029	218396894	+	72.3915	10.5244	33.7246	2.77268	0.35592	7.79018	6.69138e-15	9.87808e-14	Y
ENSG00000019582	CD74	chr5	150400041	150412929	-	1337.1	49.194	532.157	4.75339	0.423422	11.2261	3.03467e-29	1.20025e-27	Y
ENSG00000023171	GRAMD1B	chr11	123358428	123627774	+	1751.28	379.878	894.155	2.20246	0.13931	15.8098	2.66352e-56	3.30968e-54	Y
ENSG00000023445	BIRC3	chr11	102317450	102339403	+	585.582	86.9526	273.939	2.75341	0.205408	13.4046	5.68588e-41	3.91829e-39	Y
ENSG00000025039	RRAGD	chr6	89364616	89412273	-	282.57	49.6415	136.99	2.50859	0.208877	12.0099	3.15236e-33	1.54016e-31	Y
ENSG00000025708	TYMP	chr22	50525752	50530032	-	2763.89	903.373	1601.07	1.61251	0.301712	5.34452	9.06582e-08	5.56683e-07	Y
ENSG00000028137	TNFRSF1B	chr1	12166991	12209228	+	89.039	29.3588	51.7389	1.60445	0.433669	3.69971	0.000215849	0.000744223	Y
ENSG00000037280	FLT4	chr5	180601506	180649624	-	14.1091	3.58391	7.53085	2.03567	0.683318	2.9791	0.00289099	0.00771565	Y
ENSG00000039068	CDH1	chr16	68737292	68835541	+	3104.3	390.696	1408.3	2.99038	0.505568	5.9149	3.32076e-09	2.47076e-08	Y
ENSG00000042980	ADAM28	chr8	24294069	24359014	+	34.5407	5.54441	16.418	2.61995	0.468616	5.59083	2.25984e-08	1.49215e-07	Y
ENSG00000047365	ARAP2	chr4	35948221	36244514	-	79.4374	21.0569	42.9495	1.92293	0.317082	6.06444	1.32414e-09	1.04065e-08	Y
ENSG00000107159	CA9	chr9	35673918	35681159	+	4433.46	1.75214	1663.64	11.3886	0.50497	22.553	1.25425e-112	6.38494e-110	Y
ENSG00000049089	COL9A2	chr1	40300489	40317813	-	21.5033	5.92903	11.7694	1.84241	0.572658	3.21729	0.00129409	0.00374715	Y
ENSG00000049249	TNFRSF9	chr1	7915871	7943165	-	486.969	26.9171	199.437	4.20237	0.308293	13.6311	2.61594e-42	1.91121e-40	Y
ENSG00000054179	ENTPD2	chr9	137048107	137054061	-	100.296	25.3589	53.4604	1.99229	0.266049	7.48845	6.96917e-14	9.22655e-13	Y
ENSG00000055955	ITIH4	chr3	52812962	52830688	-	300.938	16.1298	122.933	4.20942	0.238406	17.6565	9.06246e-70	1.93263e-67	Y
ENSG00000056487	PHF21B	chr22	44881162	45010005	-	23.0258	7.04628	13.0386	1.70058	0.50905	3.34069	0.000835708	0.00253426	Y
ENSG00000056558	TRAF1	chr9	120902393	120929173	-	248.415	44.084	120.708	2.48834	0.313903	7.92711	2.24303e-15	3.45676e-14	Y
ENSG00000056736	IL17RB	chr3	53846568	53865794	+	330.523	111.03	193.34	1.56552	0.180364	8.6798	3.96473e-18	7.58392e-17	Y
ENSG00000105141	CASP14	chr19	15049480	15058293	+	17116.4	8.88622	6424.21	10.9029	0.383147	28.4562	4.08358e-178	8.05538e-175	Y
ENSG00000061656	SPAG4	chr20	35615829	35621094	+	1001.03	46.7703	404.616	4.40662	0.174661	25.2295	1.90181e-140	2.14375e-137	Y
ENSG00000062038	CDH3	chr16	68636189	68722616	+	1277.34	153.739	575.089	3.05575	0.519389	5.88335	4.02051e-09	2.96484e-08	Y
ENSG00000064270	ATP2C2	chr16	84368527	84464187	+	68.5872	10.3357	32.18	2.72412	0.522989	5.20875	1.90115e-07	1.11656e-06	Y
ENSG00000243509	TNFRSF6B	chr20	63696652	63698684	+	258.206	0	96.8274	10.5618	1.10489	9.55912	1.18762e-21	3.03265e-20	Y
ENSG00000065717	TLE2	chr19	2997639	3047635	-	156.294	49.9488	89.8281	1.63096	0.239639	6.8059	1.00418e-11	1.02969e-10	Y
ENSG00000065989	PDE4A	chr19	10416773	10469630	+	64.2349	21.6016	37.5891	1.55936	0.388194	4.01698	5.89494e-05	0.000228066	Y
ENSG00000066248	NGEF	chr2	232878701	233013256	-	259.405	51.7093	129.595	2.33625	0.216957	10.7683	4.86102e-27	1.71231e-25	Y
ENSG00000067191	CACNB1	chr17	39173453	39197703	-	453.309	115.772	242.348	1.96399	0.171549	11.4486	2.3902e-30	1.01397e-28	Y
ENSG00000067840	PDZD4	chrX	153802166	153830565	-	279.226	49.5018	135.648	2.48938	0.245558	10.1376	3.76048e-24	1.13686e-22	Y
ENSG00000069188	SDK2	chr17	73334384	73644445	-	54.6498	8.66972	25.9123	2.61825	0.463579	5.64791	1.62415e-08	1.09486e-07	Y
ENSG00000069667	RORA	chr15	60488284	61229302	-	425.99	23.73	174.578	4.15447	0.217324	19.1164	1.84238e-81	5.1919e-79	Y
ENSG00000071575	TRIB2	chr2	12716889	12742734	+	573.195	109.089	283.129	2.40307	0.186147	12.9095	3.97976e-38	2.40631e-36	Y
ENSG00000072818	ACAP1	chr17	7336529	7351477	+	141.586	29.5648	71.5728	2.25082	0.233388	9.6441	5.20646e-22	1.36711e-20	Y
ENSG00000073282	TP63	chr3	189631389	189897276	+	36.1781	11.6482	20.8469	1.66992	0.435433	3.83508	0.000125523	0.000454642	Y
ENSG00000073756	PTGS2	chr1	186671791	186680423	-	8625.19	869.692	3778.01	3.31084	0.273683	12.0973	1.09084e-33	5.44762e-32	Y
ENSG00000074317	SNCB	chr5	176620082	176630556	-	17.187	2.54323	8.03463	2.69785	0.778427	3.46577	0.00052871	0.00166705	Y
ENSG00000124731	TREM1	chr6	41267926	41286682	-	127.813	0.220395	48.0674	8.96954	1.01009	8.87999	6.68668e-19	1.35285e-17	Y
ENSG00000075213	SEMA3A	chr7	83955777	84492724	-	176.031	38.8486	90.2921	2.1856	0.400715	5.45423	4.91842e-08	3.131e-07	Y
ENSG00000075826	SEC31B	chr10	100486646	100519864	-	424.674	149.005	252.381	1.50646	0.209612	7.18688	6.62865e-13	7.84159e-12	Y
ENSG00000076641	PAG1	chr8	80967810	81112068	-	152.964	29.2501	75.6427	2.38135	0.351199	6.78064	1.19648e-11	1.21426e-10	Y
ENSG00000077238	IL4R	chr16	27313668	27364778	+	783.655	221.358	432.219	1.81756	0.165149	11.0055	3.59383e-28	1.34713e-26	Y
ENSG00000077420	APBB1IP	chr10	26438341	26567803	+	138.81	47.7739	81.9123	1.52579	0.283066	5.39022	7.03715e-08	4.38946e-07	Y
ENSG00000078900	TP73	chr1	3652516	3736201	+	73.2793	11.6381	34.7535	2.63558	0.378717	6.95923	3.42145e-12	3.72886e-11	Y
ENSG00000079308	TNS1	chr2	217799588	218033982	-	595.028	144.192	313.256	2.0369	0.25976	7.84147	4.45292e-15	6.6545e-14	Y
ENSG00000080031	PTPRH	chr19	55181247	55209506	-	44.0467	1.44007	17.4175	4.91213	0.654198	7.50863	5.975e-14	7.9908e-13	Y
ENSG00000080854	IGSF9B	chr11	133896438	133956985	-	238.417	45.7428	117.996	2.37267	0.310768	7.63486	2.26066e-14	3.15992e-13	Y
ENSG00000081041	CXCL2	chr4	74097040	74099196	-	140.817	15.9352	62.7657	3.16184	0.364158	8.6826	3.86837e-18	7.40859e-17	Y
ENSG00000081479	LRP2	chr2	169127109	169362534	-	290.866	10.2901	115.506	4.7912	0.587719	8.1522	3.57367e-16	5.89917e-15	Y
ENSG00000084628	NKAIN1	chr1	31179745	31239887	-	214.275	18.8783	92.1521	3.51255	0.350054	10.0343	1.0772e-23	3.20139e-22	Y
ENSG00000087266	SH3BP2	chr4	2793071	2841098	+	2888.67	690.949	1515.09	2.06144	0.143806	14.3349	1.32398e-46	1.10549e-44	Y
ENSG00000088340	FER1L4	chr20	35558737	35607562	-	1558.01	106.058	650.542	3.86732	0.148156	26.1031	3.36543e-150	4.08537e-147	Y
ENSG00000088970	KIZ	chr20	21125983	21246622	+	666.122	213.203	383.048	1.64016	0.172259	9.52149	1.70718e-21	4.31057e-20	Y
ENSG00000090539	CHRD	chr3	184380073	184390736	+	537.216	51.4136	233.59	3.37171	0.208061	16.2054	4.61664e-59	6.3908e-57	Y
ENSG00000091592	NLRP1	chr17	5499427	5619424	-	40.9686	13.2854	23.6666	1.61853	0.425235	3.80621	0.000141115	0.000505202	Y
ENSG00000092067	CEBPE	chr14	23117304	23119616	-	51.4954	11.144	26.2758	2.21705	0.440678	5.031	4.8792e-07	2.68662e-06	Y
ENSG00000092758	COL9A3	chr20	62816244	62841159	+	50.9753	14.9979	28.4894	1.73512	0.508569	3.41176	0.000645442	0.00200427	Y
ENSG00000095303	PTGS1	chr9	122370530	122395703	+	514.808	127.943	273.017	2.00368	0.226512	8.84582	9.0857e-19	1.81496e-17	Y
ENSG00000095637	SORBS1	chr10	95311771	95561414	-	154.336	49.0073	88.5056	1.65433	0.252966	6.53972	6.16349e-11	5.77246e-10	Y
ENSG00000187908	DMBT1	chr10	122560665	122643740	+	526.74	1.19923	198.277	8.8886	0.673664	13.1944	9.44999e-40	6.29242e-38	Y
ENSG00000095752	IL11	chr19	55364382	55370463	-	722.848	142.564	360.171	2.3398	0.236044	9.91257	3.67096e-23	1.04948e-21	Y
ENSG00000099194	SCD	chr10	100347233	100364826	+	54384.5	12658.3	28305.6	2.10295	0.118846	17.6948	4.5987e-70	1.00795e-67	Y
ENSG00000099617	EFNA2	chr19	1285873	1301431	+	35.219	9.51496	19.154	1.88253	0.495949	3.79582	0.000147154	0.000524327	Y
ENSG00000099840	IZUMO4	chr19	2096429	2099593	+	230.547	21.6472	99.9846	3.41632	0.351373	9.72277	2.41142e-22	6.49397e-21	Y
ENSG00000099958	DERL3	chr22	23834503	23839128	-	82.6081	27.4117	48.1104	1.59211	0.372605	4.27292	1.92926e-05	8.15581e-05	Y
ENSG00000100027	YPEL1	chr22	21697536	21735794	-	72.2244	12.2068	34.7134	2.55208	0.414099	6.16297	7.13929e-10	5.8255e-09	Y
ENSG00000100100	PIK3IP1	chr22	31281594	31292534	-	153.439	10.7062	64.2309	3.82253	0.374875	10.1968	2.04899e-24	6.31544e-23	Y
ENSG00000100156	SLC16A8	chr22	38078134	38084093	-	486.928	150.333	276.556	1.68787	0.238979	7.06284	1.63135e-12	1.8468e-11	Y
ENSG00000100167	SEPTIN3	chr22	41969475	41998221	+	690.558	224.45	399.241	1.61524	0.122418	13.1945	9.44413e-40	6.29242e-38	Y
ENSG00000100206	DMC1	chr22	38518948	38570204	-	235.021	78.4162	137.143	1.57738	0.206991	7.6205	2.52695e-14	3.51656e-13	Y
ENSG00000100302	RASD2	chr22	35540831	35553999	+	188.386	25.6007	86.6452	2.86352	0.278343	10.2877	8.00307e-25	2.50548e-23	Y
ENSG00000100311	PDGFB	chr22	39223359	39244982	-	284.89	23.8025	121.71	3.58478	0.637356	5.62446	1.86085e-08	1.24626e-07	Y
ENSG00000100505	TRIM9	chr14	50975262	51096061	-	196.185	18.051	84.8511	3.44433	0.266092	12.9441	2.53604e-38	1.54522e-36	Y
ENSG00000100558	PLEK2	chr14	67386984	67412167	-	797.094	265.547	464.877	1.5857	0.14549	10.8991	1.16432e-27	4.24346e-26	Y
ENSG00000100593	ISM2	chr14	77474394	77498816	-	490.83	27.2063	201.065	4.15559	0.269155	15.4394	8.89723e-54	9.95795e-52	Y
ENSG00000100626	GALNT16	chr14	69259277	69357033	+	123.989	41.6561	72.5308	1.57236	0.268898	5.84742	4.99248e-09	3.62569e-08	Y
ENSG00000101187	SLCO4A1	chr20	62642503	62685785	+	12583.1	2068.72	6011.62	2.60482	0.159925	16.2877	1.20608e-59	1.71469e-57	Y
ENSG00000101255	TRIB3	chr20	362835	397559	+	1431.78	407.601	791.67	1.8155	0.165214	10.9888	4.32753e-28	1.61449e-26	Y
ENSG00000101265	RASSF2	chr20	4780023	4823608	-	32.1751	2.49513	13.6251	3.65939	0.591703	6.1845	6.22984e-10	5.13116e-09	Y
ENSG00000101307	SIRPB1	chr20	1561385	1620061	-	176.321	8.85947	71.6575	4.28631	0.376502	11.3845	4.99322e-30	2.05203e-28	Y
ENSG00000101443	WFDC2	chr20	45469753	45481532	+	4491.82	229.001	1827.56	4.28904	0.147028	29.1716	4.45275e-187	2.34229e-183	Y
ENSG00000101670	LIPG	chr18	49560699	49599185	+	39.4554	13.6048	23.2987	1.5328	0.430973	3.5566	0.000375689	0.00122571	Y
ENSG00000101695	RNF125	chr18	32018825	32073219	+	62.0818	13.5701	31.762	2.18393	0.324956	6.7207	1.80853e-11	1.79499e-10	Y
ENSG00000102144	PGK1	chrX	77910739	78129295	+	53417.1	18348.8	31499.4	1.5417	0.0868825	17.7447	1.894e-70	4.20975e-68	Y
ENSG00000102265	TIMP1	chrX	47582408	47586789	+	67533.4	17897.2	36510.8	1.91597	0.114342	16.7565	5.07955e-63	7.85886e-61	Y
ENSG00000102878	HSF4	chr16	67164681	67169945	+	3986.52	687.58	1924.68	2.53409	0.194469	13.0309	8.1681e-39	5.19761e-37	Y
ENSG00000103089	FA2H	chr16	74712955	74774831	-	56.4874	3.48666	23.3619	3.97407	0.584826	6.79531	1.08081e-11	1.10326e-10	Y
ENSG00000165474	GJB2	chr13	20187463	20192938	-	2399.53	5.3293	903.154	8.84785	0.690846	12.8073	1.49305e-37	8.85783e-36	Y
ENSG00000104267	CA2	chr8	85463968	85481493	+	540.611	132.998	285.853	2.02444	0.285755	7.08452	1.39525e-12	1.58978e-11	Y
ENSG00000104313	EYA1	chr8	71197433	71592025	-	17.4724	1.14384	7.26705	3.82002	0.860555	4.43901	9.03716e-06	4.05503e-05	Y
ENSG00000104419	NDRG1	chr8	133237171	133302022	-	51379.5	2005.89	20521	4.67884	0.255802	18.2909	9.78107e-75	2.37469e-72	Y
ENSG00000104760	FGL1	chr8	17864380	17910365	-	27.6714	6.57584	14.4867	2.07293	0.562586	3.68465	0.000229016	0.00078451	Y
ENSG00000104765	BNIP3L	chr8	26383054	26505636	+	7393.08	992.033	3392.43	2.89818	0.145546	19.9125	3.17304e-88	9.81838e-86	Y
ENSG00000104856	RELB	chr19	45001449	45038198	+	709.002	217.358	401.724	1.70912	0.191602	8.92013	4.65734e-19	9.59497e-18	Y
ENSG00000104888	SLC17A7	chr19	49429401	49442360	-	102.285	10.7429	45.0711	3.24468	0.432756	7.49771	6.49421e-14	8.61944e-13	Y
ENSG00000104953	TLE6	chr19	2977538	2995179	+	48.7583	6.0827	22.086	2.98639	0.476608	6.26592	3.70628e-10	3.13781e-09	Y
ENSG00000105048	TNNT1	chr19	55132698	55149206	-	961.504	241.404	511.442	1.99554	0.113152	17.6359	1.30607e-69	2.74815e-67	Y
ENSG00000105122	RASAL3	chr19	15451624	15464544	-	63.2791	5.64506	27.2578	3.4798	0.450878	7.71781	1.18342e-14	1.70865e-13	Y
ENSG00000116014	KISS1R	chr19	917287	921005	+	552.357	1.44265	208.036	8.5582	0.570647	14.9974	7.63962e-51	7.58244e-49	Y
ENSG00000105479	CCDC114	chr19	48296457	48321971	-	27.3038	8.0649	15.2795	1.73331	0.469964	3.68817	0.000225875	0.000775821	Y
ENSG00000105559	PLEKHA4	chr19	48837097	48868617	-	527.412	157.552	296.249	1.73631	0.263219	6.59644	4.21142e-11	4.01817e-10	Y
ENSG00000105613	MAST1	chr19	12833951	12874952	+	104.767	34.3682	60.7676	1.59337	0.259363	6.14338	8.07834e-10	6.52094e-09	Y
ENSG00000257017	HP	chr16	72054505	72061055	+	675.973	1.78893	254.608	8.53055	0.552385	15.4431	8.39297e-54	9.46068e-52	Y
ENSG00000105668	UPK1A	chr19	35666516	35678483	+	57.2415	2.85805	23.2518	4.24063	0.567277	7.47542	7.69581e-14	1.01038e-12	Y
ENSG00000105835	NAMPT	chr7	106248298	106286326	-	13929.1	2078.94	6522.75	2.74483	0.13055	21.0252	3.86064e-98	1.56217e-95	Y
ENSG00000047457	CP	chr3	149162410	149221829	-	177.738	0.462338	66.9408	8.35398	0.933615	8.948	3.61987e-19	7.5363e-18	Y
ENSG00000106006	HOXA6	chr7	27145396	27150603	-	95.9797	32.9885	56.6102	1.53122	0.25148	6.08883	1.13739e-09	9.04241e-09	Y
ENSG00000106366	SERPINE1	chr7	101127104	101139247	+	22313.3	3655.1	10651.9	2.61013	0.176319	14.8034	1.39185e-49	1.31525e-47	Y
ENSG00000106688	SLC1A1	chr9	4490468	4587469	+	188.208	48.2328	100.723	1.95232	0.191936	10.1717	2.65289e-24	8.12918e-23	Y
ENSG00000107105	ELAVL2	chr9	23690104	23826337	-	53.1298	13.3615	28.2747	1.99588	0.521294	3.82869	0.000128825	0.000465534	Y
ENSG00000196735	HLA-DQA1	chr6	32628179	32647062	+	51.0486	0.219042	19.2801	7.64366	1.01465	7.53329	4.94761e-14	6.67335e-13	Y
ENSG00000286037	AC011479.5	chr19	38290117	38292423	-	32.7745	0	12.2904	7.58134	1.13117	6.70222	2.05274e-11	2.02085e-10	Y
ENSG00000108813	DLX4	chr17	49968970	49974959	+	119.282	38.4329	68.7511	1.63565	0.205714	7.95106	1.84928e-15	2.86674e-14	Y
ENSG00000108840	HDAC5	chr17	44076746	44123702	-	591.153	196.212	344.315	1.5854	0.165923	9.55505	1.2352e-21	3.14397e-20	Y
ENSG00000108932	SLC16A6	chr17	68267026	68291267	-	144.066	21.9161	67.7225	2.71808	0.391347	6.94545	3.77266e-12	4.09747e-11	Y
ENSG00000109107	ALDOC	chr17	28573115	28576948	-	2173.66	198.679	939.297	3.44609	0.142466	24.1889	2.91099e-129	1.99732e-126	Y
ENSG00000110002	VWA5A	chr11	124115404	124147721	+	46.368	13.1853	25.6288	1.80219	0.356237	5.05895	4.21562e-07	2.34002e-06	Y
ENSG00000110852	CLEC2B	chr12	9852984	9870136	-	235.413	32.121	108.355	2.87122	0.22308	12.8708	6.57173e-38	3.94329e-36	Y
ENSG00000111432	FZD10	chr12	130162459	130165740	+	80.2173	8.28775	35.2613	3.25319	0.540558	6.0182	1.7637e-09	1.36169e-08	Y
ENSG00000111674	ENO2	chr12	6913745	6923698	+	5005.73	317.169	2075.38	3.97941	0.189631	20.985	8.99258e-98	3.46127e-95	Y
ENSG00000111700	SLCO1B3	chr12	20810702	20916911	+	30.3368	4.51691	14.1994	2.79859	0.568472	4.923	8.52267e-07	4.54073e-06	Y
ENSG00000111859	NEDD9	chr6	11183298	11382348	-	72.5483	9.14631	32.9221	2.98413	0.481778	6.19398	5.86623e-10	4.86213e-09	Y
ENSG00000112096	SOD2	chr6	159669069	159745186	-	27905	4110.2	13033.2	2.76329	0.146964	18.8025	7.20921e-79	1.89614e-76	Y
ENSG00000112715	VEGFA	chr6	43770184	43786487	+	38628	5122.1	17686.8	2.91455	0.118487	24.5981	1.32446e-133	1.04507e-130	Y
ENSG00000113083	LOX	chr5	122063195	122078360	-	30467.7	1834.39	12571.9	4.05395	0.25809	15.7075	1.34345e-55	1.61839e-53	Y
ENSG00000113369	ARRDC3	chr5	91368631	91383317	-	5162.96	1101.09	2624.29	2.2284	0.127392	17.4925	1.63423e-68	3.1451e-66	Y
ENSG00000113739	STC2	chr5	173314713	173329503	-	7702.9	2031.61	4158.35	1.92297	0.42734	4.49985	6.8002e-06	3.10695e-05	Y
ENSG00000115009	CCL20	chr2	227805739	227817564	+	45.7258	0.193113	17.2679	7.48621	1.015	7.37556	1.63656e-13	2.0711e-12	Y
ENSG00000114023	FAM162A	chr3	122384176	122412334	+	2207.27	356.442	1050.5	2.63262	0.151801	17.3426	2.24233e-67	4.06738e-65	Y
ENSG00000114268	PFKFB4	chr3	48517684	48562015	-	3591.46	625.14	1737.51	2.52159	0.168824	14.9362	1.91533e-50	1.84304e-48	Y
ENSG00000114270	COL7A1	chr3	48564073	48595267	-	24913.9	8330.02	14549	1.58039	0.149137	10.5969	3.08007e-26	1.04082e-24	Y
ENSG00000114480	GBE1	chr3	81489703	81761645	-	6614.16	1685.93	3534.02	1.97242	0.124917	15.7898	3.65708e-56	4.50878e-54	Y
ENSG00000114646	CSPG5	chr3	47562238	47580792	-	190.036	42.4321	97.7835	2.15478	0.219222	9.82923	8.4259e-23	2.34513e-21	Y
ENSG00000114739	ACVR2B	chr3	38453890	38493142	+	153.448	45.226	85.8093	1.7625	0.27073	6.51017	7.50645e-11	6.97229e-10	Y
ENSG00000115008	IL1A	chr2	112773925	112784493	-	508.003	30.7658	209.73	4.06563	0.295074	13.7783	3.44072e-43	2.61048e-41	Y
ENSG00000143546	S100A8	chr1	153390032	153391073	-	63.6372	0.346406	24.0804	7.38445	1.0291	7.17563	7.19752e-13	8.4639e-12	Y
ENSG00000115252	PDE1A	chr2	182140036	182523192	-	19.7001	3.47585	9.55994	2.47222	0.784649	3.15074	0.00162857	0.00459676	Y
ENSG00000115257	PCSK4	chr19	1481428	1490752	-	65.5602	17.9748	35.8193	1.83989	0.443275	4.15068	3.31495e-05	0.000134205	Y
ENSG00000115339	GALNT3	chr2	165747588	165794659	-	192.052	52.0767	104.567	1.88708	0.60756	3.10599	0.00189645	0.00527085	Y
ENSG00000115414	FN1	chr2	215360440	215436073	-	9346.33	2644.16	5157.47	1.82136	0.250045	7.28414	3.23728e-13	3.98187e-12	Y
ENSG00000115457	IGFBP2	chr2	216632828	216664436	+	27.5446	8.09886	15.391	1.77394	0.466094	3.80597	0.000141249	0.000505455	Y
ENSG00000115461	IGFBP5	chr2	216672105	216695549	-	4005.65	279.73	1676.95	3.84007	0.594341	6.46106	1.03969e-10	9.50048e-10	Y
ENSG00000115548	KDM3A	chr2	86440647	86492716	+	2859.73	839.873	1597.32	1.7689	0.093038	19.0127	1.33985e-80	3.7095e-78	Y
ENSG00000108342	CSF3	chr17	40015361	40017813	+	272.052	1.55477	102.991	7.38198	0.632326	11.6743	1.72434e-31	7.75266e-30	Y
ENSG00000116017	ARID3A	chr19	925781	975939	+	1329.15	345.991	714.674	1.94059	0.144788	13.403	5.80768e-41	3.98482e-39	Y
ENSG00000116032	GRIN3B	chr19	1000419	1009732	+	83.2242	18.0105	42.4657	2.18415	0.344679	6.33676	2.34649e-10	2.04247e-09	Y
ENSG00000116132	PRRX1	chr1	170662728	170739421	+	90.0539	8.28652	38.9493	3.45791	0.507805	6.80952	9.79279e-12	1.00547e-10	Y
ENSG00000116285	ERRFI1	chr1	8004404	8026309	-	8339.34	968.163	3732.35	3.10753	0.151934	20.4532	5.629e-93	2.01889e-90	Y
ENSG00000116574	RHOU	chr1	228735479	228746664	+	254.869	83.0005	147.451	1.61028	0.175166	9.1929	3.82381e-20	8.6205e-19	Y
ENSG00000116690	PRG4	chr1	186296279	186314567	+	208.254	53.4767	111.518	1.94724	0.243915	7.98331	1.42464e-15	2.23259e-14	Y
ENSG00000116852	KIF21B	chr1	200969390	201023700	-	138.063	40.3262	76.9777	1.76447	0.227973	7.73982	9.95589e-15	1.44141e-13	Y
ENSG00000116962	NID1	chr1	235975830	236065109	-	287.199	91.2136	164.708	1.64908	0.271423	6.07569	1.23453e-09	9.7557e-09	Y
ENSG00000116977	LGALS8	chr1	236518000	236552981	+	1864.27	632.674	1094.52	1.56049	0.124351	12.549	4.02329e-36	2.24352e-34	Y
ENSG00000116983	HPCAL4	chr1	39678648	39691485	-	81.5068	19.242	42.5913	2.08393	0.33819	6.162	7.18298e-10	5.85207e-09	Y
ENSG00000117266	CDK18	chr1	205504595	205532793	+	3009.04	616.203	1513.52	2.28717	0.179297	12.7564	2.87325e-37	1.6856e-35	Y
ENSG00000117394	SLC2A1	chr1	42925375	42958868	-	13262.8	4385.89	7714.74	1.59653	0.136435	11.7018	1.24767e-31	5.75714e-30	Y
ENSG00000117643	MAN1C1	chr1	25617468	25786207	+	93.5103	31.049	54.472	1.57301	0.297345	5.29017	1.22205e-07	7.39463e-07	Y
ENSG00000118160	SLC8A2	chr19	47428017	47471893	-	397.68	138.699	235.817	1.51639	0.146649	10.3403	4.6297e-25	1.47598e-23	Y
ENSG00000118503	TNFAIP3	chr6	137867214	137883312	+	1538.12	272.851	747.328	2.49582	0.155511	16.0492	5.79232e-58	7.55444e-56	Y
ENSG00000118513	MYB	chr6	135181308	135219173	+	27.0294	7.69609	14.9461	1.83803	0.605822	3.03395	0.00241374	0.00656745	Y
ENSG00000118849	RARRES1	chr3	158696892	158732489	-	329.728	106.142	189.987	1.62706	0.214903	7.57114	3.69972e-14	5.06377e-13	Y
ENSG00000119514	GALNT12	chr9	98807670	98850081	+	28.619	2.50304	12.2965	3.43815	0.677707	5.0732	3.91176e-07	2.18596e-06	Y
ENSG00000119950	MXI1	chr10	110207605	110287365	+	2534.74	217.571	1086.51	3.54061	0.191327	18.5055	1.86432e-76	4.74529e-74	Y
ENSG00000120738	EGR1	chr5	138465479	138469303	+	2146.02	678.395	1228.75	1.66198	0.188188	8.83152	1.03263e-18	2.05497e-17	Y
ENSG00000121207	LRAT	chr4	154626945	154753120	+	38.2499	3.68661	16.6478	3.38087	0.573848	5.89158	3.8253e-09	2.8275e-08	Y
ENSG00000121769	FABP3	chr1	31365253	31376850	-	30.3047	5.91674	15.0622	2.33947	0.498013	4.6976	2.6324e-06	1.28972e-05	Y
ENSG00000121858	TNFSF10	chr3	172505508	172523475	-	1587.46	464.844	885.826	1.7705	0.358972	4.93215	8.13286e-07	4.35657e-06	Y
ENSG00000122477	LRRC39	chr1	100148449	100178273	-	17.6695	5.47333	10.0469	1.68312	0.534431	3.14937	0.00163625	0.00461679	Y
ENSG00000122641	INHBA	chr7	41667168	41705834	-	582.69	48.1353	248.593	3.59626	0.308528	11.6562	2.13396e-31	9.53993e-30	Y
ENSG00000122756	CNTFR	chr9	34551432	34590140	-	57.2989	19.6414	33.763	1.55754	0.450994	3.45358	0.000553199	0.00173697	Y
ENSG00000122861	PLAU	chr10	73909177	73917496	+	30.1786	4.83562	14.3392	2.6209	0.588462	4.45382	8.43563e-06	3.80025e-05	Y
ENSG00000122877	EGR2	chr10	62811996	62919900	-	15.1542	3.41083	7.81458	2.11345	0.852863	2.47807	0.0132096	0.0292495	Y
ENSG00000122884	P4HA1	chr10	73007217	73096974	-	8014.75	1145.9	3721.72	2.80655	0.125084	22.4374	1.69947e-111	8.12709e-109	Y
ENSG00000123095	BHLHE41	chr12	26120030	26125037	-	411.336	123.435	231.398	1.74259	0.227801	7.64962	2.01571e-14	2.82755e-13	Y
ENSG00000123405	NFE2	chr12	54292111	54301015	-	201.364	25.6395	91.536	2.95006	0.334404	8.82184	1.12594e-18	2.22943e-17	Y
ENSG00000123570	RAB9B	chrX	103822327	103832257	-	21.0682	6.96907	12.2562	1.59309	0.559293	2.84839	0.00439406	0.0111376	Y
ENSG00000123610	TNFAIP6	chr2	151357592	151380046	+	110.849	11.2711	48.6128	3.27733	0.355086	9.2297	2.71391e-20	6.16233e-19	Y
ENSG00000123689	G0S2	chr1	209675412	209676390	+	3767.85	396.058	1660.48	3.24923	0.315626	10.2946	7.45665e-25	2.34409e-23	Y
ENSG00000124102	PI3	chr20	45174902	45176544	+	2548.91	303.239	1145.37	3.0728	0.438086	7.01416	2.31341e-12	2.57279e-11	Y
ENSG00000124107	SLPI	chr20	45252239	45254564	-	10415.3	2937.97	5741.96	1.82533	0.0933864	19.546	4.4655e-85	1.32962e-82	Y
ENSG00000124116	WFDC3	chr20	45747944	45791932	-	85.7867	4.42412	34.9351	4.19722	0.41226	10.181	2.41051e-24	7.40084e-23	Y
ENSG00000124134	KCNS1	chr20	45091214	45101127	-	280.89	37.0617	128.498	2.92341	0.244321	11.9654	5.39053e-33	2.61748e-31	Y
ENSG00000124145	SDC4	chr20	45325288	45348424	-	19482.2	6580.56	11418.7	1.56581	0.174261	8.98539	2.5783e-19	5.46883e-18	Y
ENSG00000124391	IL17C	chr16	88638572	88640468	+	44.2896	3.7028	18.9229	3.5002	0.510739	6.85321	7.22111e-12	7.54677e-11	Y
ENSG00000124406	ATP8A1	chr4	42408373	42657105	-	112.042	37.0866	65.195	1.58884	0.235997	6.73247	1.66805e-11	1.66289e-10	Y
ENSG00000124466	LYPD3	chr19	43460787	43465608	-	181.032	50.8677	99.6793	1.83597	0.230647	7.96009	1.71916e-15	2.67029e-14	Y
ENSG00000205755	CRLF2	chrX	1187549	1212723	-	84.2196	0.595312	31.9544	7.24062	1.00315	7.21791	5.27937e-13	6.31644e-12	Y
ENSG00000124772	CPNE5	chr6	36740775	36839444	-	34.064	5.56047	16.2493	2.55888	0.555863	4.60343	4.15588e-06	1.97483e-05	Y
ENSG00000125246	CLYBL	chr13	99606669	99897134	+	46.2136	16.0142	27.339	1.52616	0.340422	4.48315	7.35494e-06	3.3478e-05	Y
ENSG00000125538	IL1B	chr2	112829751	112836816	-	415.431	50.939	187.623	3.03745	0.276289	10.9938	4.09539e-28	1.5315e-26	Y
ENSG00000125629	INSIG2	chr2	118088452	118110997	+	867.061	258.246	486.552	1.74782	0.18881	9.25706	2.10129e-20	4.82685e-19	Y
ENSG00000125730	C3	chr19	6677704	6730562	-	42987.9	14688.4	25300.7	1.54919	0.273033	5.67399	1.39509e-08	9.46104e-08	Y
ENSG00000125735	TNFSF14	chr19	6661253	6670588	-	114.616	21.0075	56.1107	2.42751	0.379032	6.40448	1.50878e-10	1.35173e-09	Y
ENSG00000125895	TMEM74B	chr20	1180561	1185415	-	204.412	11.4339	83.8006	4.12816	0.329788	12.5176	5.98175e-36	3.30063e-34	Y
ENSG00000127129	EDN2	chr1	41478775	41484683	-	81.8855	24.785	46.1977	1.72111	0.434404	3.96201	7.43199e-05	0.000282953	Y
ENSG00000127152	BCL11B	chr14	99169287	99272197	-	63.0739	18.1945	35.0242	1.78006	0.328862	5.41278	6.20531e-08	3.89522e-07	Y
ENSG00000127252	PLAAT1	chr3	193241128	193277738	+	24.2589	5.14794	12.3146	2.23868	0.580379	3.85728	0.000114657	0.000419621	Y
ENSG00000127329	PTPRB	chr12	70515866	70637440	-	260.099	41.5611	123.513	2.63784	0.262342	10.055	8.73577e-24	2.60603e-22	Y
ENSG00000127507	ADGRE2	chr19	14732392	14778560	-	952.358	147.996	449.632	2.6848	0.172741	15.5424	1.79285e-54	2.05022e-52	Y
ENSG00000127578	WFIKKN1	chr16	629239	634117	+	607.084	24.8178	243.168	4.59972	0.26964	17.0587	3.0117e-65	4.84975e-63	Y
ENSG00000128039	SRD5A3	chr4	55346242	55373100	+	972.417	286.08	543.456	1.7608	0.108205	16.2728	1.53945e-59	2.16911e-57	Y
ENSG00000128242	GAL3ST1	chr22	30554635	30574665	-	34.1402	1.2565	13.5879	4.81774	1.55861	3.09104	0.00199455	0.00551426	Y
ENSG00000128310	GALR3	chr22	37823382	37825485	+	53.6929	18.5174	31.7083	1.51268	0.407787	3.7095	0.000207673	0.000717601	Y
ENSG00000128342	LIF	chr22	30240453	30246759	-	1389.66	336.032	731.142	2.04824	0.305409	6.70656	1.99265e-11	1.96784e-10	Y
ENSG00000172689	MS4A10	chr11	60785333	60801305	+	25.183	0	9.44361	7.20027	1.13528	6.34228	2.26383e-10	1.97815e-09	Y
ENSG00000129946	SHC2	chr19	416583	460996	-	62.6159	7.64746	28.2606	3.04678	0.461117	6.60739	3.91164e-11	3.75028e-10	Y
ENSG00000129990	SYT5	chr19	55171196	55180289	-	27.347	6.06348	14.0448	2.16965	0.543291	3.99353	6.50966e-05	0.000249645	Y
ENSG00000130487	KLHDC7B	chr22	50545899	50551023	+	1388.82	75.9829	568.297	4.18637	0.443995	9.42889	4.1446e-21	1.00723e-19	Y
ENSG00000130592	LSP1	chr11	1853084	1892267	+	75.8695	20.6763	41.3738	1.8643	0.308505	6.04302	1.5126e-09	1.17937e-08	Y
ENSG00000130720	FIBCD1	chr9	130902438	130939286	-	875.51	79.3537	377.912	3.45353	0.254419	13.5742	5.69716e-42	4.06818e-40	Y
ENSG00000130775	THEMIS2	chr1	27872543	27886685	+	20.6341	5.40844	11.1181	1.92562	0.783412	2.45799	0.0139716	0.0306912	Y
ENSG00000131094	C1QL1	chr17	44959693	44968303	-	2652.2	756.801	1467.57	1.80827	0.298888	6.05001	1.44841e-09	1.13323e-08	Y
ENSG00000131196	NFATC1	chr18	79395856	79529325	+	545.24	187.17	321.446	1.54005	0.229102	6.72211	1.7911e-11	1.77994e-10	Y
ENSG00000131398	KCNC3	chr19	50311937	50333515	-	884.422	178.206	443.037	2.30593	0.201223	11.4595	2.10619e-30	9.03202e-29	Y
ENSG00000132470	ITGB4	chr17	75721328	75757818	+	699.915	218.876	399.266	1.67278	0.14616	11.4448	2.49553e-30	1.05299e-28	Y
ENSG00000132639	SNAP25	chr20	10218830	10307418	+	25.8631	6.93904	14.0356	1.91686	0.47662	4.02179	5.77572e-05	0.000223812	Y
ENSG00000132688	NES	chr1	156668763	156677407	-	481.955	160.953	281.329	1.57896	0.142717	11.0636	1.88418e-28	7.09648e-27	Y
ENSG00000204622	HLA-J	chr6	30005971	30009956	+	24.1852	0	9.06947	7.1428	1.097	6.51118	7.45612e-11	6.93371e-10	Y
ENSG00000133661	SFTPD	chr10	79937740	79982614	-	15.3487	4.25678	8.41625	1.82254	0.601412	3.03044	0.00244199	0.0066386	Y
ENSG00000133710	SPINK5	chr5	148025683	148137382	+	117.523	20.6732	56.9919	2.516	0.319424	7.87669	3.36174e-15	5.09622e-14	Y
ENSG00000134070	IRAK2	chr3	10164919	10243745	+	999.131	328.261	579.837	1.60509	0.176368	9.10081	8.96645e-20	1.95441e-18	Y
ENSG00000134107	BHLHE40	chr3	4979437	4985323	+	17910	4567.08	9570.69	1.97127	0.127423	15.4703	5.50871e-54	6.25417e-52	Y
ENSG00000134339	SAA2	chr11	18239223	18248668	-	39.9735	1.4016	15.866	4.78015	0.688562	6.94223	3.8597e-12	4.18625e-11	Y
ENSG00000134824	FADS2	chr11	61792980	61867354	+	6713.85	2174.46	3876.73	1.62567	0.153536	10.5882	3.38041e-26	1.13745e-24	Y
ENSG00000134955	SLC37A2	chr11	125063302	125090516	+	756.908	254.286	442.769	1.56936	0.140424	11.1759	5.35209e-29	2.09063e-27	Y
ENSG00000135114	OASL	chr12	121019111	121039242	-	1868.72	598.752	1074.99	1.64127	0.455498	3.60324	0.000314274	0.001045	Y
ENSG00000135245	HILPDA	chr7	128455849	128458418	+	1789.74	221.808	809.782	3.01096	0.171869	17.5189	1.02776e-68	2.05305e-66	Y
ENSG00000135318	NT5E	chr6	85449584	85495791	+	1758.74	195.792	781.897	3.16572	0.21058	15.0334	4.43867e-51	4.46157e-49	Y
ENSG00000135424	ITGA7	chr12	55684568	55716043	-	211.632	61.7203	117.937	1.76527	0.21082	8.37338	5.59885e-17	9.69873e-16	Y
ENSG00000135625	EGR4	chr2	73290929	73293701	-	67.5191	17.6915	36.3768	1.91302	0.380827	5.02333	5.0783e-07	2.79041e-06	Y
ENSG00000135643	KCNMB4	chr12	70366290	70434292	+	299.609	80.6519	162.761	1.88479	0.163609	11.5201	1.0454e-30	4.55731e-29	Y
ENSG00000135842	NIBAN1	chr1	184790724	184974508	-	96.3588	22.2741	50.0559	2.12275	0.401492	5.28715	1.24235e-07	7.51171e-07	Y
ENSG00000136286	MYO1G	chr7	44962662	44979088	-	1481.14	292.831	738.446	2.33582	0.169712	13.7634	4.22875e-43	3.19301e-41	Y
ENSG00000136352	NKX2-1	chr14	36516392	36521149	-	105.361	22.4538	53.5439	2.23451	0.334133	6.68749	2.27026e-11	2.22804e-10	Y
ENSG00000136630	HLX	chr1	220879431	220885059	+	451.713	118.671	243.562	1.932	0.187914	10.2813	8.55589e-25	2.66839e-23	Y
ENSG00000179344	HLA-DQB1	chr6	32659467	32668383	-	2158.14	16.5111	819.62	7.04279	0.221986	31.7263	6.7394e-221	5.31773e-217	Y
ENSG00000137285	TUBB2B	chr6	3224277	3231730	-	79.6222	27.5458	47.0744	1.54016	0.272731	5.64718	1.63104e-08	1.09904e-07	Y
ENSG00000137331	IER3	chr6	30743199	30744548	-	5895.3	907.556	2777.96	2.7002	0.140793	19.1785	5.6024e-82	1.60748e-79	Y
ENSG00000137462	TLR2	chr4	153684070	153705702	+	147.811	15.7928	65.2995	3.21454	0.41308	7.78188	7.14539e-15	1.04992e-13	Y
ENSG00000138640	FAM13A	chr4	88725955	89111398	-	853.32	152.796	415.492	2.47566	0.219492	11.279	1.66566e-29	6.65463e-28	Y
ENSG00000138821	SLC39A8	chr4	102251041	102431258	-	8051.57	2633.63	4665.36	1.61211	0.138895	11.6067	3.81229e-31	1.68994e-29	Y
ENSG00000139289	PHLDA1	chr12	76025447	76033932	-	2090.9	651.886	1191.52	1.68238	0.168746	9.96993	2.06383e-23	5.98701e-22	Y
ENSG00000139318	DUSP6	chr12	89347235	89352501	-	662.976	94.0915	307.423	2.82038	0.174416	16.1704	8.15155e-59	1.09948e-56	Y
ENSG00000139597	N4BP2L1	chr13	32400723	32428311	-	96.4189	16.9806	46.7699	2.49276	0.292247	8.52964	1.46806e-17	2.70016e-16	Y
ENSG00000139832	RAB20	chr13	110523066	110561722	-	421.824	123.405	235.312	1.76983	0.195208	9.06636	1.23058e-19	2.66024e-18	Y
ENSG00000140519	RHCG	chr15	89471398	89496589	-	77.4771	15.7757	38.9137	2.31986	0.385873	6.01199	1.83262e-09	1.41214e-08	Y
ENSG00000140600	SH3GL3	chr15	83447228	83618743	+	91.8953	18.6967	46.1461	2.31039	0.367724	6.28294	3.32239e-10	2.83562e-09	Y
ENSG00000140832	MARVELD3	chr16	71626161	71642114	+	69.141	23.634	40.6991	1.54247	0.479393	3.21755	0.00129291	0.00374445	Y
ENSG00000140937	CDH11	chr16	64943753	65126112	-	55.1345	17.617	31.6861	1.65892	0.507079	3.27152	0.0010697	0.00316064	Y
ENSG00000141314	RHBDL3	chr17	32265832	32324659	+	57.9262	17.5332	32.6806	1.70592	0.337606	5.05299	4.3495e-07	2.41029e-06	Y
ENSG00000141622	RNF165	chr18	46326809	46463140	+	377.457	107.486	208.725	1.80779	0.152033	11.8907	1.32264e-32	6.26806e-31	Y
ENSG00000206073	SERPINB4	chr18	63637259	63644256	-	728.675	6.02555	277.019	6.943	0.654356	10.6104	2.66493e-26	9.02474e-25	Y
ENSG00000142156	COL6A1	chr21	45981769	46005050	+	33226.7	6275.19	16382	2.40457	0.164212	14.6431	1.49205e-48	1.33785e-46	Y
ENSG00000142173	COL6A2	chr21	46098112	46132848	+	23484.1	1302.86	9620.84	4.17164	0.275104	15.1639	6.13255e-52	6.40913e-50	Y
ENSG00000142303	ADAMTS10	chr19	8580240	8610735	-	82.9805	24.7441	46.5827	1.72906	0.313019	5.52382	3.31705e-08	2.1471e-07	Y
ENSG00000142552	RCN3	chr19	49528003	49546962	+	42.003	4.241	18.4017	3.31254	0.597003	5.54861	2.87951e-08	1.87543e-07	Y
ENSG00000142583	SLC2A5	chr1	9035106	9088478	-	59.3618	10.5351	28.8451	2.49675	0.391226	6.38186	1.74946e-10	1.55112e-09	Y
ENSG00000143226	FCGR2A	chr1	161505430	161524013	+	35.2232	4.62304	16.0981	2.93768	0.550871	5.33279	9.6714e-08	5.91797e-07	Y
ENSG00000143320	CRABP2	chr1	156699606	156705816	-	303.758	92.9032	171.974	1.71563	0.205421	8.3518	6.72287e-17	1.16203e-15	Y
ENSG00000143365	RORC	chr1	151806071	151831845	-	33.7023	2.75387	14.3595	3.61296	0.569109	6.34846	2.17488e-10	1.90254e-09	Y
ENSG00000164400	CSF2	chr5	132073789	132076170	+	45.4959	0.439437	17.3356	6.89972	1.10774	6.22863	4.70534e-10	3.92415e-09	Y
ENSG00000143590	EFNA3	chr1	155078837	155087538	+	464.373	43.2069	201.144	3.4182	0.197233	17.3308	2.75628e-67	4.94282e-65	Y
ENSG00000137033	IL33	chr9	6215786	6257983	+	132.269	1.18534	50.3417	6.8988	0.66586	10.3607	3.74113e-25	1.19997e-23	Y
ENSG00000144063	MALL	chr2	110083870	110116022	-	653	55.6028	279.627	3.55459	0.285409	12.4544	1.32384e-35	7.15461e-34	Y
ENSG00000144285	SCN1A	chr2	165984641	166149214	-	45.1789	2.94821	18.7847	3.93966	0.575987	6.83985	7.92782e-12	8.24712e-11	Y
ENSG00000144802	NFKBIZ	chr3	101827991	101861022	+	714.964	165.005	371.24	2.11678	0.135754	15.5928	8.1505e-55	9.59874e-53	Y
ENSG00000144821	MYH15	chr3	108380368	108529322	-	219.998	63.0464	121.903	1.81201	0.371013	4.88395	1.03982e-06	5.47163e-06	Y
ENSG00000145107	TM4SF19	chr3	196319342	196338503	-	83.5127	20.4659	44.1085	2.03148	0.299735	6.77757	1.22213e-11	1.2379e-10	Y
ENSG00000145901	TNIP1	chr5	151029945	151093577	-	4594.6	1441.89	2624.16	1.67164	0.145658	11.4765	1.73227e-30	7.46912e-29	Y
ENSG00000146205	ANO7	chr2	241188509	241225377	+	201.627	51.4212	107.748	1.96516	0.210461	9.33737	9.87567e-21	2.34358e-19	Y
ENSG00000146278	PNRC1	chr6	89080751	89085160	+	2775.96	767.337	1520.57	1.85357	0.142601	12.9983	1.25131e-38	7.86729e-37	Y
ENSG00000146674	IGFBP3	chr7	45912245	45921874	-	31256.9	3984.01	14211.4	2.97195	0.31415	9.46027	3.07137e-21	7.58518e-20	Y
ENSG00000147027	TMEM47	chrX	34627075	34657285	-	99.4528	12.2032	44.9218	3.0593	0.311926	9.80778	1.04237e-22	2.87581e-21	Y
ENSG00000147168	IL2RG	chrX	71107404	71112108	-	150.647	26.3158	72.94	2.52296	0.330558	7.63242	2.30392e-14	3.21754e-13	Y
ENSG00000147234	FRMPD3	chrX	107522450	107605251	+	68.5154	18.2345	37.0898	1.91307	0.280832	6.81215	9.61528e-12	9.88526e-11	Y
ENSG00000147852	VLDLR	chr9	2621787	2660056	+	818.667	30.5336	326.084	4.71988	0.27495	17.1663	4.74688e-66	8.14245e-64	Y
ENSG00000147872	PLIN2	chr9	19108375	19149290	-	14592.4	809.053	5977.81	4.17346	0.147491	28.2964	3.82571e-176	6.70817e-173	Y
ENSG00000148053	NTRK2	chr9	84668551	85027070	+	22.2278	0.911855	8.90532	4.59728	0.8671	5.3019	1.14605e-07	6.9561e-07	Y
ENSG00000148200	NR6A1	chr9	124517275	124771311	-	75.6795	12.9639	36.4823	2.53351	0.394189	6.42716	1.30013e-10	1.17309e-09	Y
ENSG00000148655	LRMDA	chr10	75431624	76560168	+	92.9717	26.9831	51.7288	1.76964	0.335185	5.2796	1.29464e-07	7.80098e-07	Y
ENSG00000149131	SERPING1	chr11	57597387	57614848	+	73.4809	3.49437	29.7393	4.35809	1.24176	3.5096	0.000448777	0.00143712	Y
ENSG00000149380	P4HA3	chr11	74235801	74311640	-	71.3544	14.6504	35.9144	2.25827	0.438259	5.15283	2.56587e-07	1.47512e-06	Y
ENSG00000149418	ST14	chr11	130159782	130210362	+	126.417	34.2202	68.7942	1.89349	0.31818	5.95099	2.66527e-09	2.00959e-08	Y
ENSG00000149926	TLCD3B	chr16	30024427	30052978	-	22.0643	7.1646	12.752	1.59232	0.597209	2.66627	0.00766977	0.01816	Y
ENSG00000149968	MMP3	chr11	102835801	102843609	-	120.666	29.2827	63.5514	2.0471	0.715375	2.86157	0.00421543	0.0107359	Y
ENSG00000150636	CCDC102B	chr18	68715209	69055189	+	36.5297	7.6489	18.4792	2.2776	0.535159	4.25593	2.08185e-05	8.73302e-05	Y
ENSG00000151006	PRSS53	chr16	31083425	31089628	-	499.076	130.344	268.618	1.93488	0.226098	8.5577	1.15138e-17	2.13512e-16	Y
ENSG00000151150	ANK3	chr10	60026298	60733490	-	159.813	40.9216	85.5057	1.97073	0.388698	5.07009	3.97627e-07	2.21729e-06	Y
ENSG00000151715	TMEM45B	chr11	129815848	129860003	+	77.0295	6.95936	33.2356	3.46368	0.439375	7.88319	3.19117e-15	4.86098e-14	Y
ENSG00000151882	CCL28	chr5	43376645	43412391	-	1903.39	596.421	1086.54	1.67378	0.105438	15.8745	9.51306e-57	1.20101e-54	Y
ENSG00000152256	PDK1	chr2	172555373	172608669	+	2069.31	327.508	980.683	2.66123	0.109666	24.2667	4.40158e-130	3.15733e-127	Y
ENSG00000152784	PRDM8	chr4	80183879	80204329	+	127.953	29.3142	66.3036	2.12875	0.343993	6.18835	6.07958e-10	5.01263e-09	Y
ENSG00000154133	ROBO4	chr11	124883691	124898500	-	24.785	6.58813	13.412	1.90598	0.490881	3.88278	0.000103268	0.000381747	Y
ENSG00000154319	FAM167A	chr8	11421476	11475908	-	154.452	30.5177	76.9933	2.3429	0.312162	7.50541	6.12386e-14	8.15532e-13	Y
ENSG00000154358	OBSCN	chr1	228208063	228378876	+	335.623	107.869	193.277	1.63502	0.181934	8.98689	2.54322e-19	5.40169e-18	Y
ENSG00000154451	GBP5	chr1	89258950	89272804	-	221.548	28.6052	100.959	2.95259	0.287777	10.26	1.06726e-24	3.32197e-23	Y
ENSG00000154721	JAM2	chr21	25639258	25717562	+	562.918	49.5727	242.077	3.51003	0.22818	15.3827	2.13729e-53	2.32611e-51	Y
ENSG00000154856	APCDD1	chr18	10454635	10489949	+	22.8634	1.86246	9.73783	3.53859	0.694666	5.09395	3.50682e-07	1.97506e-06	Y
ENSG00000155265	GOLGA7B	chr10	97849843	97871580	+	62.8017	12.3197	31.2504	2.35165	0.548058	4.29088	1.77963e-05	7.56582e-05	Y
ENSG00000156265	MAP3K7CL	chr21	29077471	29175889	+	23.5038	2.39981	10.3138	3.35896	0.71888	4.67249	2.97567e-06	1.44578e-05	Y
ENSG00000156273	BACH1	chr21	29194071	29630751	+	2305.22	690.84	1296.23	1.73882	0.152806	11.3792	5.30696e-30	2.1753e-28	Y
ENSG00000157570	TSPAN18	chr11	44726465	44932423	+	94.7096	20.6708	48.4353	2.18835	0.2785	7.85761	3.91524e-15	5.90129e-14	Y
ENSG00000159167	STC1	chr8	23841929	23854806	-	12246	2361.73	6068.32	2.37422	0.138272	17.1706	4.40614e-66	7.64102e-64	Y
ENSG00000159208	CIART	chr1	150282543	150287093	+	268.43	92.4532	158.444	1.54514	0.241688	6.3931	1.62557e-10	1.44769e-09	Y
ENSG00000231881	AL109615.2	chr6	44058792	44089288	+	2082.25	17.5438	791.808	6.86149	0.241123	28.4564	4.05903e-178	8.05538e-175	Y
ENSG00000159387	IRX6	chr16	55324203	55330756	+	16.1461	4.89768	9.11582	1.71286	0.663986	2.57967	0.00988952	0.0226775	Y
ENSG00000159399	HK2	chr2	74834127	74893359	+	8762.13	1208.69	4041.23	2.85817	0.143287	19.9471	1.5872e-88	5.00952e-86	Y
ENSG00000159860	TCAF2P1	chr7	143800732	143817973	+	127.265	8.77324	53.2075	3.85462	0.405824	9.49825	2.13439e-21	5.33801e-20	Y
ENSG00000159871	LYPD5	chr19	43785874	43827206	-	104.257	24.7533	54.5671	2.06803	0.34315	6.0266	1.67447e-09	1.2966e-08	Y
ENSG00000160469	BRSK1	chr19	55282072	55312562	+	66.8368	6.93728	29.3996	3.3055	0.431635	7.6581	1.88699e-14	2.65643e-13	Y
ENSG00000161638	ITGA5	chr12	54395261	54419266	-	17107.7	3715.68	8737.67	2.20261	0.133217	16.534	2.08658e-61	3.10645e-59	Y
ENSG00000161642	ZNF385A	chr12	54369133	54391298	-	419.054	106.206	223.524	1.97303	0.205155	9.61724	6.76215e-22	1.76095e-20	Y
ENSG00000161653	NAGS	chr17	44004622	44009068	+	268.464	70.7911	144.918	1.91149	0.248987	7.67705	1.62791e-14	2.3165e-13	Y
ENSG00000286733	AC090164.5	chr15	101602786	101614531	-	19.505	0	7.31438	6.83394	1.13375	6.02774	1.66269e-09	1.28874e-08	Y
ENSG00000162068	NTN3	chr16	2471297	2474145	+	44.3243	9.20456	22.3745	2.27485	0.463807	4.90473	9.3556e-07	4.96605e-06	Y
ENSG00000162426	SLC45A1	chr1	8317826	8344167	+	43.2502	9.69033	22.2753	2.16722	0.41662	5.2019	1.97261e-07	1.15509e-06	Y
ENSG00000162433	AK4	chr1	65147549	65232145	+	5939.42	1295.39	3036.9	2.19682	0.113993	19.2715	9.32066e-83	2.72388e-80	Y
ENSG00000162490	DRAXIN	chr1	11691710	11725857	+	201.616	26.837	92.3791	2.92426	0.361891	8.08049	6.4505e-16	1.0462e-14	Y
ENSG00000162511	LAPTM5	chr1	30732469	30757774	-	56.0948	4.0522	23.5682	3.79462	0.506865	7.48645	7.07606e-14	9.35238e-13	Y
ENSG00000162645	GBP2	chr1	89106132	89150456	-	1983.51	682.8	1170.57	1.53706	0.127889	12.0188	2.83138e-33	1.39196e-31	Y
ENSG00000162654	GBP4	chr1	89181144	89198942	-	205.831	44.2209	104.825	2.20361	0.306899	7.18022	6.95979e-13	8.20257e-12	Y
ENSG00000163072	NOSTRIN	chr2	168786539	168865514	+	21.5433	7.49519	12.7632	1.52152	0.484566	3.13996	0.00168973	0.00474985	Y
ENSG00000163083	INHBB	chr2	120346136	120351803	+	55.1712	2.48301	22.2411	4.59291	0.62332	7.36847	1.726e-13	2.17556e-12	Y
ENSG00000163131	CTSS	chr1	150730188	150765792	-	162.838	23.0001	75.4392	2.8308	0.282227	10.0302	1.12285e-23	3.33076e-22	Y
ENSG00000240758	AC010655.2	chr7	128455937	128469197	+	29.0653	0.193113	11.0202	6.83004	1.1245	6.07383	1.24892e-09	9.86447e-09	Y
ENSG00000163235	TGFA	chr2	70447284	70554193	-	1157.45	396.342	681.755	1.54767	0.183655	8.42704	3.54517e-17	6.2861e-16	Y
ENSG00000163354	DCST2	chr1	155018520	155033781	-	25.5043	3.85282	11.9721	2.7215	0.596337	4.5637	5.02608e-06	2.35221e-05	Y
ENSG00000163435	ELF3	chr1	202007945	202017183	+	194.071	36.9034	95.8411	2.37833	0.397778	5.97902	2.24484e-09	1.70809e-08	Y
ENSG00000163516	ANKZF1	chr2	219229783	219236679	+	2049.31	453.941	1052.2	2.17309	0.15827	13.7303	6.68729e-43	4.97793e-41	Y
ENSG00000163568	AIM2	chr1	159062484	159147096	-	104.501	18.6292	50.8313	2.48437	0.267277	9.29511	1.47049e-20	3.44299e-19	Y
ENSG00000163617	CCDC191	chr3	113964137	114056594	-	98.9256	32.4211	57.3603	1.61167	0.262423	6.14149	8.1751e-10	6.59229e-09	Y
ENSG00000163661	PTX3	chr3	157436850	157443633	+	1124.6	304.267	611.89	1.89088	0.161012	11.7437	7.60736e-32	3.52058e-30	Y
ENSG00000163734	CXCL3	chr4	74036589	74038807	-	78.8717	4.98466	32.6923	4.02032	0.459934	8.74107	2.30905e-18	4.49311e-17	Y
ENSG00000163739	CXCL1	chr4	73869393	73871308	+	735.594	27.2107	292.854	4.79477	0.226141	21.2025	9.0481e-100	3.85914e-97	Y
ENSG00000163794	UCN	chr2	27307400	27308445	-	21.1446	6.30678	11.871	1.73417	0.492594	3.52048	0.000430774	0.00138679	Y
ENSG00000163814	CDCP1	chr3	45082277	45146422	-	6095.29	1405.57	3164.22	2.11636	0.129182	16.3828	2.53792e-60	3.70843e-58	Y
ENSG00000163874	ZC3H12A	chr1	37474580	37484377	+	2155.11	545.592	1149.16	1.98043	0.112846	17.5498	5.97077e-69	1.20801e-66	Y
ENSG00000133048	CHI3L1	chr1	203178931	203186704	-	133.274	1.33986	50.8151	6.68449	0.715366	9.34416	9.26261e-21	2.2014e-19	Y
ENSG00000164076	CAMKV	chr3	49857988	49869935	-	16.6275	4.32625	8.93921	1.91224	0.78104	2.44832	0.0143523	0.0313833	Y
ENSG00000164096	C4orf3	chr4	119296419	119304445	-	4429.9	1219.71	2423.53	1.86096	0.130161	14.2974	2.27289e-46	1.87793e-44	Y
ENSG00000164171	ITGA2	chr5	52989340	53094779	+	4645.63	842.759	2268.84	2.4626	0.189912	12.9671	1.88077e-38	1.16852e-36	Y
ENSG00000277027	RMRP	chr9	35657754	35658017	-	126.1	1.29947	48.0998	6.52499	1.14058	5.72077	1.06043e-08	7.33976e-08	Y
ENSG00000164849	GPR146	chr7	1044546	1059261	+	307.825	66.0564	156.72	2.21022	0.193391	11.4288	3.00365e-30	1.25398e-28	Y
ENSG00000164867	NOS3	chr7	150991017	151014588	+	74.9037	5.72609	31.6677	3.68742	0.411092	8.96983	2.9698e-19	6.24054e-18	Y
ENSG00000165105	RASEF	chr9	82979590	83063177	-	49.537	9.38072	24.4393	2.40197	0.416281	5.77008	7.92355e-09	5.60222e-08	Y
ENSG00000159337	PLA2G4D	chr15	42067009	42094562	-	317.827	3.62915	121.453	6.52194	0.619882	10.5213	6.89458e-26	2.27622e-24	Y
ENSG00000165591	FAAH2	chrX	57286706	57489196	+	26.2669	5.52553	13.3035	2.20905	0.610951	3.61576	0.000299468	0.0009985	Y
ENSG00000165757	JCAD	chr10	30012803	30115494	-	137.914	32.6924	72.1504	2.07043	0.308852	6.70364	2.03296e-11	2.00263e-10	Y
ENSG00000165959	CLMN	chr14	95181940	95319908	-	230.499	59.515	123.634	1.94218	0.277234	7.00556	2.46e-12	2.73004e-11	Y
ENSG00000166046	TCP11L2	chr12	106301929	106347003	+	178.873	62.1321	105.91	1.51509	0.239332	6.33047	2.44419e-10	2.12399e-09	Y
ENSG00000166407	LMO1	chr11	8224309	8268716	-	133.267	42.1782	76.3366	1.65124	0.246242	6.70579	2.00322e-11	1.97704e-10	Y
ENSG00000166432	ZMAT1	chrX	101882288	101932079	-	190.486	57.8534	107.591	1.7067	0.24636	6.92769	4.27775e-12	4.59545e-11	Y
ENSG00000166592	RRAD	chr16	66921679	66925536	-	996.175	239.839	523.465	2.0536	0.243425	8.43627	3.27639e-17	5.82917e-16	Y
ENSG00000105642	KCNN1	chr19	17951293	18000080	+	67.0339	0.811773	25.6451	6.496	0.834157	7.78751	6.83435e-15	1.00703e-13	Y
ENSG00000171388	APLN	chrX	129645259	129654956	-	742.343	8.31938	283.578	6.48861	0.288225	22.5123	3.14472e-112	1.55084e-109	Y
ENSG00000064692	SNCAIP	chr5	122311354	122464219	+	76.3134	1.03352	29.2635	6.36634	0.716717	8.88264	6.52895e-19	1.32264e-17	Y
ENSG00000167046	AL357033.1	chr20	62640719	62643304	-	24.7402	8.61749	14.6635	1.52763	0.54775	2.78891	0.00528854	0.0130792	Y
ENSG00000167525	PROCA1	chr17	28703197	28711854	-	148.854	47.5291	85.526	1.63767	0.295245	5.54681	2.90929e-08	1.89248e-07	Y
ENSG00000167536	DHRS13	chr17	28897781	28903079	-	777.28	268.937	459.566	1.52994	0.150781	10.1467	3.42632e-24	1.03783e-22	Y
ENSG00000167619	TMEM145	chr19	42313309	42325064	+	306.974	26.3728	131.598	3.53902	0.290941	12.164	4.83158e-34	2.49174e-32	Y
ENSG00000167771	RCOR2	chr11	63911230	63917164	-	151.686	19.0228	68.7714	2.9915	0.328001	9.1204	7.48494e-20	1.65203e-18	Y
ENSG00000167772	ANGPTL4	chr19	8363289	8374370	+	5452.31	381.655	2283.15	3.83662	0.263645	14.5522	5.65416e-48	4.84936e-46	Y
ENSG00000167774	AC010323.1	chr19	8308283	8321379	-	75.524	21.9483	42.0392	1.78361	0.546645	3.26283	0.00110306	0.00325128	Y
ENSG00000167874	TMEM88	chr17	7855066	7856099	+	37.6195	6.99521	18.4793	2.40056	0.638813	3.75784	0.000171387	0.00060291	Y
ENSG00000167925	GHDC	chr17	42188799	42194532	-	155.222	37.8158	81.8433	2.03654	0.203706	9.99745	1.56371e-23	4.58678e-22	Y
ENSG00000168010	ATG16L2	chr11	72814406	72843674	+	450.798	86.9253	223.378	2.36579	0.243306	9.72351	2.39391e-22	6.45784e-21	Y
ENSG00000168143	FAM83B	chr6	54846771	54945099	+	382.425	115.948	215.877	1.71955	0.203325	8.45712	2.74061e-17	4.91472e-16	Y
ENSG00000168209	DDIT4	chr10	72273924	72276036	+	21567.9	3723.83	10415.3	2.53363	0.171794	14.7481	3.16574e-49	2.92155e-47	Y
ENSG00000168243	GNG4	chr1	235547685	235650754	-	168.106	31.821	82.9281	2.41599	0.231105	10.4541	1.40333e-25	4.58509e-24	Y
ENSG00000168350	DEGS2	chr14	100143957	100159645	-	19.586	5.0769	10.5178	1.93761	0.718765	2.69575	0.00702308	0.016836	Y
ENSG00000168785	TSPAN5	chr4	98470367	98658611	-	424.778	138.653	245.95	1.61771	0.188617	8.57672	9.76136e-18	1.82517e-16	Y
ENSG00000168961	LGALS9	chr17	27629798	27649560	+	61.6439	17.3672	33.971	1.80679	0.379103	4.76595	1.87963e-06	9.47378e-06	Y
ENSG00000169116	PARM1	chr4	74933095	75050115	+	57.4533	14.9243	30.8727	1.96186	0.427306	4.59124	4.40628e-06	2.08377e-05	Y
ENSG00000169242	EFNA1	chr1	155127876	155134899	+	5497.32	1315.44	2883.64	2.06259	0.161099	12.8032	1.5724e-37	9.29365e-36	Y
ENSG00000169245	CXCL10	chr4	76021118	76023497	-	30.7054	1.55903	12.4889	4.35943	0.759553	5.73947	9.4971e-09	6.62865e-08	Y
ENSG00000169429	CXCL8	chr4	73740541	73743716	+	559.738	26.1255	226.23	4.42973	0.287869	15.388	1.97015e-53	2.15909e-51	Y
ENSG00000169851	PCDH7	chr4	30720415	31146805	+	583.668	97.5931	279.871	2.58448	0.242253	10.6685	1.42856e-26	4.92231e-25	Y
ENSG00000169918	OTUD7A	chr15	31475398	31870789	-	208.941	31.8225	98.2418	2.69722	0.283854	9.50213	2.05646e-21	5.15946e-20	Y
ENSG00000170006	TMEM154	chr4	152618628	152680012	-	624.826	213.107	367.501	1.54859	0.124346	12.4539	1.33129e-35	7.17035e-34	Y
ENSG00000255398	HCAR3	chr12	122714756	122716811	-	301.632	3.76609	115.466	6.24481	0.412615	15.1347	9.5603e-52	9.86085e-50	Y
ENSG00000170271	FAXDC2	chr5	154818492	154859252	-	54.2003	15.9339	30.2838	1.74392	0.353345	4.93544	7.99687e-07	4.28518e-06	Y
ENSG00000170345	FOS	chr14	75278826	75282230	+	794.561	239.331	447.542	1.732	0.209397	8.27135	1.32454e-16	2.24518e-15	Y
ENSG00000170379	TCAF2	chr7	143620952	143730409	+	635.719	42.6932	265.078	3.90883	0.227868	17.1539	5.87538e-66	9.96983e-64	Y
ENSG00000170525	PFKFB3	chr10	6144934	6254644	+	12477.6	1587.2	5671.1	2.97511	0.118738	25.0561	1.49735e-138	1.47685e-135	Y
ENSG00000170909	OSCAR	chr19	54094668	54102692	-	162.541	29.4347	79.3497	2.45073	0.258024	9.49808	2.13788e-21	5.33827e-20	Y
ENSG00000170915	PAQR8	chr6	52361421	52407777	+	65.7253	17.8718	35.8168	1.84962	0.499666	3.70171	0.000214148	0.000739004	Y
ENSG00000171119	NRTN	chr19	5823802	5828324	+	40.2132	10.1672	21.4344	1.95916	0.481178	4.0716	4.66914e-05	0.000184301	Y
ENSG00000171236	LRG1	chr19	4536402	4540036	-	40.769	0.593959	15.6596	6.19333	1.00893	6.13851	8.32975e-10	6.70672e-09	Y
ENSG00000171246	NPTX1	chr17	80466834	80477843	-	8298.2	2345.9	4578.01	1.82251	0.359471	5.06999	3.97842e-07	2.21771e-06	Y
ENSG00000171303	KCNK3	chr2	26692690	26733420	+	637.827	44.5143	267.007	3.82661	0.237784	16.0928	2.86589e-58	3.80055e-56	Y
ENSG00000171310	CHST11	chr12	104455295	104762014	+	569.565	123.169	290.567	2.21902	0.18301	12.1251	7.77254e-34	3.944e-32	Y
ENSG00000171345	KRT19	chr17	41523617	41528308	-	960.828	294.778	544.547	1.69975	0.195566	8.69147	3.57784e-18	6.8772e-17	Y
ENSG00000205129	C4orf47	chr4	185426249	185449826	+	27.7759	0.309044	10.6091	6.19222	1.08727	5.69521	1.23223e-08	8.4584e-08	Y
ENSG00000171557	FGG	chr4	154604134	154612967	-	34.4331	1.50692	13.8542	4.53773	0.876529	5.17693	2.25561e-07	1.30915e-06	Y
ENSG00000171564	FGB	chr4	154562956	154571086	+	16.1107	0.529439	6.3724	4.88136	1.06395	4.58795	4.47626e-06	2.11117e-05	Y
ENSG00000171872	KLF17	chr1	44118821	44135140	+	33.2163	11.8422	19.8575	1.5116	0.475674	3.1778	0.00148396	0.00423401	Y
ENSG00000171903	CYP4F11	chr19	15912367	15934867	-	26.4293	7.25653	14.4463	1.8411	0.553439	3.32665	0.000878958	0.00265115	Y
ENSG00000171954	CYP4F22	chr19	15508525	15552317	+	51.8478	6.39469	23.4396	3.05171	0.541895	5.63155	1.78593e-08	1.19829e-07	Y
ENSG00000172164	SNTB1	chr8	120535745	120813273	-	429.937	118.454	235.26	1.85237	0.270244	6.85443	7.15971e-12	7.48757e-11	Y
ENSG00000172183	ISG20	chr15	88636153	88656483	+	168.252	30.2353	81.9916	2.45882	0.314572	7.81642	5.43476e-15	8.07589e-14	Y
ENSG00000172264	MACROD2	chr20	13995369	16053197	+	18.3868	5.41877	10.2818	1.74764	0.535492	3.26362	0.00109999	0.00324407	Y
ENSG00000172296	SPTLC3	chr20	13008972	13169103	+	113.378	20.3884	55.2596	2.48323	0.367276	6.7612	1.36852e-11	1.37822e-10	Y
ENSG00000172379	ARNT2	chr15	80404350	80597933	+	977.666	91.9304	424.081	3.41639	0.189972	17.9837	2.616e-72	5.98305e-70	Y
ENSG00000172638	EFEMP2	chr11	65866441	65873592	-	158.305	9.62463	65.3797	3.99824	0.418542	9.55279	1.26245e-21	3.20818e-20	Y
ENSG00000095713	CRTAC1	chr10	97865000	98030828	-	1222.64	17.353	469.336	6.14065	0.777169	7.90131	2.75996e-15	4.22863e-14	Y
ENSG00000172716	SLFN11	chr17	35350305	35373701	-	19.0666	3.97751	9.63592	2.31379	0.680287	3.40119	0.000670924	0.00207686	Y
ENSG00000173110	HSPA6	chr1	161524540	161526894	+	60.0116	18.3577	33.978	1.73695	0.407062	4.26703	1.98089e-05	8.34055e-05	Y
ENSG00000173281	PPP1R3B	chr8	9136255	9151574	-	966.237	250.66	519.001	1.9449	0.141749	13.7207	7.63102e-43	5.65377e-41	Y
ENSG00000173432	SAA1	chr11	18266260	18269977	+	106.484	21.0197	53.0688	2.3509	0.403899	5.82053	5.86614e-09	4.23096e-08	Y
ENSG00000173531	MST1	chr3	49683947	49689501	-	168.385	57.264	98.9344	1.54755	0.214746	7.20641	5.74473e-13	6.85242e-12	Y
ENSG00000173727	AP000769.1	chr11	65455258	65466720	+	47.1998	5.02205	20.8387	3.17203	0.564616	5.61804	1.93132e-08	1.2909e-07	Y
ENSG00000173890	GPR160	chr3	170037995	170085392	+	56.2776	17.4912	32.0361	1.68683	0.357846	4.71385	2.43077e-06	1.201e-05	Y
ENSG00000173991	TCAP	chr17	39665349	39666554	+	17.8709	6.14775	10.5439	1.50743	0.590114	2.55446	0.0106351	0.0242006	Y
ENSG00000266976	AC079466.1	chr19	28606688	28615229	+	26.7086	0.438084	10.2895	6.13747	1.12253	5.46751	4.56397e-08	2.91595e-07	Y
ENSG00000174788	PCP2	chr19	7631611	7633719	-	31.4526	1.40147	12.6707	4.44436	0.746854	5.95078	2.66875e-09	2.01125e-08	Y
ENSG00000175164	ABO	chr9	133250401	133276024	-	85.8243	11.2577	39.2202	2.91385	0.421617	6.91113	4.80801e-12	5.14059e-11	Y
ENSG00000175265	GOLGA8A	chr15	34379068	34437466	-	6730.62	1261.64	3312.51	2.41451	0.155191	15.5583	1.39684e-54	1.62085e-52	Y
ENSG00000175414	ARL10	chr5	176365487	176401865	+	1010.02	225.932	519.966	2.15602	0.147945	14.5731	4.1655e-48	3.61185e-46	Y
ENSG00000175426	PCSK1	chr5	96390333	96434143	-	923.172	141.722	434.766	2.70221	0.12911	20.9296	2.88036e-97	1.08226e-94	Y
ENSG00000175874	CREG2	chr2	101345550	101387503	-	293.73	78.8085	159.404	1.89613	0.149428	12.6893	6.7804e-37	3.89097e-35	Y
ENSG00000175938	ORAI3	chr16	30949068	30956461	+	1695.97	596.745	1008.95	1.50438	0.141272	10.6489	1.76465e-26	6.04076e-25	Y
ENSG00000176171	BNIP3	chr10	131966455	131982013	-	4980.18	708.877	2310.62	2.81304	0.13557	20.7498	1.23112e-95	4.51819e-93	Y
ENSG00000176381	PRR18	chr6	166305300	166308448	-	23.8294	5.2812	12.2368	2.16502	0.688164	3.14608	0.00165473	0.00466226	Y
ENSG00000176383	B3GNT4	chr12	122203681	122208952	+	396.277	46.6334	177.75	3.07399	0.274962	11.1797	5.12723e-29	2.00776e-27	Y
ENSG00000176406	RIMS2	chr8	103500696	104256094	+	38.6173	7.4412	19.1323	2.38419	0.4239	5.62442	1.86137e-08	1.24626e-07	Y
ENSG00000176678	FOXL1	chr16	86576368	86583478	+	182.051	30.8972	87.5798	2.55562	0.226778	11.2693	1.86104e-29	7.41643e-28	Y
ENSG00000176700	SCAND2P	chr15	84631451	84647478	+	567.457	194.51	334.365	1.53976	0.171841	8.96035	3.23639e-19	6.76469e-18	Y
ENSG00000177098	SCN4B	chr11	118133377	118152888	-	45.213	9.41877	22.8416	2.24058	0.382074	5.86427	4.5111e-09	3.305e-08	Y
ENSG00000177181	RIMKLA	chr1	42380792	42424232	+	539.018	21.0081	215.262	4.70192	0.276921	16.9793	1.16875e-64	1.84441e-62	Y
ENSG00000177283	FZD8	chr10	35638249	35642278	-	267.727	82.5493	151.991	1.69247	0.185247	9.13625	6.46535e-20	1.43099e-18	Y
ENSG00000278249	SCARNA2	chr1	109100193	109100612	+	51.0909	0.746024	19.6253	6.12073	0.815588	7.50468	6.15796e-14	8.19383e-13	Y
ENSG00000177453	NIM1K	chr5	43192071	43280850	+	404.911	21.2551	165.126	4.24636	0.336449	12.6211	1.61528e-36	9.16933e-35	Y
ENSG00000177606	JUN	chr1	58780791	58784047	-	8263.98	2156.63	4446.88	1.93798	0.291876	6.63976	3.14201e-11	3.04197e-10	Y
ENSG00000177679	SRRM3	chr7	76201896	76287288	+	42.8151	13.4903	24.4871	1.64341	0.392491	4.18713	2.82507e-05	0.000115829	Y
ENSG00000177943	MAMDC4	chr9	136850943	136860799	+	700.927	172.358	370.572	2.01951	0.190108	10.623	2.3306e-26	7.94366e-25	Y
ENSG00000177989	ODF3B	chr22	50529710	50532580	-	521.99	81.378	246.607	2.66923	0.250242	10.6666	1.4588e-26	5.00463e-25	Y
ENSG00000178199	ZC3H12D	chr6	149446795	149485014	-	226.9	24.2959	100.273	3.21883	0.214806	14.9848	9.23142e-51	9.10507e-49	Y
ENSG00000178403	NEUROG2	chr4	112513516	112516180	-	19.3036	4.55373	10.0849	2.08074	0.589668	3.52867	0.000417659	0.0013487	Y
ENSG00000074410	CA12	chr15	63321378	63381846	-	3959.22	57.583	1520.7	6.101	0.302439	20.1727	1.70218e-90	5.71534e-88	Y
ENSG00000178752	ERFE	chr2	238158970	238168900	+	283.195	90.2507	162.605	1.64872	0.189438	8.70325	3.22508e-18	6.21428e-17	Y
ENSG00000179044	EXOC3L1	chr16	67184379	67190185	-	54.9737	17.0394	31.2648	1.66909	0.496854	3.35932	0.000781349	0.00238547	Y
ENSG00000179299	NSUN7	chr4	40749925	40811184	+	31.7766	11.2134	18.9246	1.51838	0.407163	3.72916	0.000192122	0.000668846	Y
ENSG00000166670	MMP10	chr11	102770502	102780628	-	203.563	3.10245	78.2753	6.05176	1.23787	4.88885	1.01425e-06	5.35134e-06	Y
ENSG00000179388	EGR3	chr8	22687659	22693480	-	138.095	13.2627	60.0747	3.3571	0.365454	9.18612	4.0726e-20	9.12922e-19	Y
ENSG00000179583	CIITA	chr16	10866222	10943021	+	619.354	188.077	349.806	1.71388	0.212517	8.06466	7.34372e-16	1.18256e-14	Y
ENSG00000179715	PCED1B	chr12	47079603	47236662	+	195.797	68.5561	116.271	1.51194	0.265244	5.70019	1.19676e-08	8.22565e-08	Y
ENSG00000179855	GIPC3	chr19	3585478	3593541	+	39.8524	9.40333	20.8217	2.05116	0.492782	4.1624	3.14922e-05	0.00012789	Y
ENSG00000179913	B3GNT3	chr19	17794828	17813576	+	33.1425	2.87689	14.2265	3.57111	0.578615	6.17182	6.75102e-10	5.53731e-09	Y
ENSG00000179954	SSC5D	chr19	55488404	55519099	+	31.9844	10.491	18.551	1.59059	0.484155	3.28529	0.00101877	0.00302431	Y
ENSG00000180448	ARHGAP45	chr19	1065923	1086628	+	7424.18	2172.53	4141.9	1.77203	0.100507	17.6309	1.42697e-69	2.96303e-67	Y
ENSG00000180720	CHRM4	chr11	46385098	46386608	-	39.0552	11.4465	21.7998	1.78312	0.389178	4.58176	4.61084e-06	2.17075e-05	Y
ENSG00000180730	SHISA2	chr13	26044597	26052016	-	119.772	33.2888	65.7202	1.86736	0.303261	6.15761	7.38509e-10	6.00433e-09	Y
ENSG00000180929	GPR62	chr3	51955381	51957499	+	37.3413	5.73862	17.5896	2.68312	0.462669	5.79923	6.66208e-09	4.75721e-08	Y
ENSG00000181126	HLA-V	chr6	29790954	29797811	+	370.426	103.821	203.798	1.83344	0.158086	11.5977	4.23251e-31	1.87096e-29	Y
ENSG00000181418	DDN	chr12	48995149	48999375	-	93.0131	32.5811	55.2431	1.50711	0.249116	6.04982	1.45009e-09	1.13399e-08	Y
ENSG00000181458	TMEM45A	chr3	100492619	100577444	+	1461.72	361.045	773.799	2.02178	0.112003	18.0511	7.7288e-73	1.79365e-70	Y
ENSG00000181577	C6orf223	chr6	44000580	44007612	+	123.962	36.298	69.1721	1.77091	0.230486	7.68339	1.54927e-14	2.21259e-13	Y
ENSG00000174403	MIR1-1HG-AS1	chr20	62544343	62551526	-	16.0285	0.219042	6.14758	5.97483	1.13362	5.27059	1.35984e-07	8.16886e-07	Y
ENSG00000181744	DIPK2A	chr3	143971823	144048719	+	1534.89	468.582	868.446	1.71037	0.120705	14.1698	1.40839e-45	1.13978e-43	Y
ENSG00000181790	ADGRB1	chr8	142449430	142545009	+	40.6977	8.39001	20.5054	2.25627	0.478277	4.7175	2.38764e-06	1.18191e-05	Y
ENSG00000181885	CLDN7	chr17	7259903	7263983	-	54.4417	17.7924	31.5359	1.63265	0.337394	4.83901	1.30486e-06	6.7581e-06	Y
ENSG00000182240	BACE2	chr21	41167801	41282530	+	807.271	180.858	415.763	2.15554	0.228267	9.44304	3.62127e-21	8.8738e-20	Y
ENSG00000182272	B4GALNT4	chr11	369499	382117	+	814.879	225.94	446.792	1.8449	0.125402	14.7119	5.40301e-49	4.90029e-47	Y
ENSG00000182472	CAPN12	chr19	38730187	38769904	-	54.8336	3.92758	23.0173	3.78046	0.542527	6.96825	3.20912e-12	3.50715e-11	Y
ENSG00000164056	SPRY1	chr4	123396795	123403760	+	126.752	2.0557	48.817	5.85957	0.501477	11.6846	1.52749e-31	6.92684e-30	Y
ENSG00000182885	ADGRG3	chr16	57668277	57689378	+	43.3667	4.89166	19.3198	3.13544	0.523663	5.98752	2.13069e-09	1.6283e-08	Y
ENSG00000183018	SPNS2	chr17	4498881	4539035	+	75.7067	9.78374	34.5049	2.96247	0.478299	6.19377	5.87404e-10	4.8635e-09	Y
ENSG00000183186	C2CD4C	chr19	405445	409147	-	106.341	33.7024	60.9418	1.66156	0.292435	5.68181	1.33277e-08	9.07745e-08	Y
ENSG00000183250	LINC01547	chr21	44932814	44939937	-	747.956	232.597	425.856	1.68053	0.129764	12.9507	2.32875e-38	1.42442e-36	Y
ENSG00000183729	NPBWR1	chr8	52938431	52941117	+	301.772	58.3217	149.616	2.38078	0.180803	13.1678	1.34431e-39	8.91371e-38	Y
ENSG00000219607	PPP1R3G	chr6	5085341	5089487	+	1085.15	18.7126	418.627	5.84112	0.245754	23.7681	7.13897e-125	4.33308e-122	Y
ENSG00000183963	SMTN	chr22	31064105	31104757	+	6274.87	2196.77	3726.06	1.51413	0.166987	9.06735	1.21944e-19	2.63977e-18	Y
ENSG00000184500	PROS1	chr3	93873051	93980003	-	609.82	202.406	355.186	1.5842	0.173951	9.10722	8.45235e-20	1.84746e-18	Y
ENSG00000272666	U62317.1	chr22	50542305	50542906	-	21.0232	0.347635	8.10096	5.7915	1.09586	5.2849	1.2577e-07	7.5987e-07	Y
ENSG00000184702	SEPTIN5	chr22	19714503	19724224	+	176.432	56.0575	101.198	1.65364	0.204771	8.07557	6.71645e-16	1.08822e-14	Y
ENSG00000184716	SERINC4	chr15	43794162	43800221	-	54.2898	11.7529	27.7042	2.18167	0.457992	4.76355	1.90212e-06	9.58409e-06	Y
ENSG00000184731	FAM110C	chr2	38814	46870	-	72.3817	8.04533	32.1715	3.1544	0.548603	5.74988	8.93083e-09	6.25555e-08	Y
ENSG00000185022	MAFF	chr22	38200767	38216507	+	1688.03	352.571	853.37	2.26135	0.136758	16.5354	2.04145e-61	3.0682e-59	Y
ENSG00000185033	SEMA4B	chr15	90160604	90229679	+	9981.91	1946.91	4960.04	2.35746	0.160164	14.719	4.86666e-49	4.43935e-47	Y
ENSG00000185046	ANKS1B	chr12	98726457	99984654	-	22.9928	5.57419	12.1062	2.07186	0.674645	3.07104	0.00213312	0.00586972	Y
ENSG00000185100	ADSS1	chr14	104724186	104747325	+	2402.38	407.026	1155.28	2.55714	0.147764	17.3056	4.26903e-67	7.48552e-65	Y
ENSG00000185168	LINC00482	chr17	81303771	81309248	-	30.4974	3.84721	13.841	2.94385	0.560426	5.25287	1.49745e-07	8.94787e-07	Y
ENSG00000185186	LINC00313	chr21	43461960	43479534	-	183.751	11.0077	75.7865	4.0474	0.325679	12.4276	1.85188e-35	9.9066e-34	Y
ENSG00000185499	MUC1	chr1	155185824	155192916	-	8006.94	864.489	3542.91	3.21134	0.174611	18.3914	1.53959e-75	3.85656e-73	Y
ENSG00000185585	OLFML2A	chr9	124777133	124814885	+	567.785	92.8386	270.943	2.60512	0.251095	10.375	3.22074e-25	1.03728e-23	Y
ENSG00000185666	SYN3	chr22	32507820	33058381	-	34.0972	6.77957	17.0237	2.30663	0.46818	4.9268	8.35854e-07	4.46383e-06	Y
ENSG00000185862	EVI2B	chr17	31303770	31314105	-	66.8472	9.52327	31.0197	2.85096	0.4901	5.8171	5.98789e-09	4.30893e-08	Y
ENSG00000186314	PRELID2	chr5	145471799	145835369	-	182.434	50.0064	99.6667	1.87676	0.2271	8.26404	1.40828e-16	2.382e-15	Y
ENSG00000186352	ANKRD37	chr4	185396021	185400628	+	391.113	44.8029	174.669	3.13271	0.174534	17.949	4.88937e-72	1.10227e-69	Y
ENSG00000186480	INSIG1	chr7	155297776	155310235	+	8340.72	1370.42	3984.28	2.60477	0.103379	25.1964	4.38993e-140	4.6185e-137	Y
ENSG00000186918	ZNF395	chr8	28345590	28402701	-	1833.68	221.864	826.296	3.04626	0.193647	15.731	9.27543e-56	1.12597e-53	Y
ENSG00000187193	MT1X	chr16	56682470	56684196	+	6233.12	1219.73	3099.75	2.35332	0.275827	8.53187	1.44004e-17	2.65481e-16	Y
ENSG00000187391	MAGI2	chr7	78017055	79453667	-	138.036	47.7651	81.6167	1.52644	0.19588	7.79277	6.55584e-15	9.68705e-14	Y
ENSG00000187479	C11orf96	chr11	43925342	43943878	+	59.5178	9.38084	28.1822	2.66726	0.386958	6.89289	5.46715e-12	5.80991e-11	Y
ENSG00000187730	GABRD	chr1	2019329	2030758	+	21.5476	4.70445	11.0206	2.18725	0.571761	3.82546	0.000130526	0.000470389	Y
ENSG00000184564	SLITRK6	chr13	85792790	85806683	-	170.88	3.21249	66.0877	5.76285	0.499746	11.5316	9.14725e-31	3.99869e-29	Y
ENSG00000187957	DNER	chr2	229357629	229714555	-	564.706	142.37	300.746	1.99312	0.281736	7.07442	1.50076e-12	1.70631e-11	Y
ENSG00000188038	NRN1L	chr16	67884885	67888855	+	16.7093	3.06427	8.18117	2.43313	0.61996	3.92466	8.68532e-05	0.000325208	Y
ENSG00000188060	RAB42	chr1	28592200	28595443	+	191.01	63.9777	111.615	1.56725	0.233152	6.72201	1.79236e-11	1.78006e-10	Y
ENSG00000188747	NOXA1	chr9	137423350	137434406	+	18.113	5.28457	10.0952	1.75353	0.601295	2.91625	0.00354266	0.00922096	Y
ENSG00000188820	CALHM6	chr6	116461370	116463771	+	207.177	45.7237	106.268	2.17279	0.203449	10.6798	1.26569e-26	4.38024e-25	Y
ENSG00000189127	ANKRD34B	chr5	80556755	80570280	-	26.5832	2.45544	11.5033	3.4002	0.765155	4.44381	8.8378e-06	3.97689e-05	Y
ENSG00000189143	CLDN4	chr7	73799542	73832693	+	64.1709	21.543	37.5285	1.57498	0.495203	3.18047	0.00147035	0.00420051	Y
ENSG00000189334	S100A14	chr1	153614255	153616986	-	177.749	20.5997	79.5306	3.11563	0.401583	7.75837	8.60279e-15	1.25356e-13	Y
ENSG00000196126	HLA-DRB1	chr6	32578769	32589848	-	1975.51	110.618	809.954	4.14575	0.206522	20.0741	1.2424e-89	4.08465e-87	Y
ENSG00000166920	C15orf48	chr15	45430529	45448761	+	884.85	16.9257	342.397	5.70967	0.454028	12.5756	2.8764e-36	1.62116e-34	Y
ENSG00000196611	MMP1	chr11	102789919	102798160	-	965.975	64.3841	402.48	3.91078	0.696445	5.61535	1.9617e-08	1.31065e-07	Y
ENSG00000262880	AC113189.2	chr17	7420103	7444081	+	234.5	4.5181	90.7613	5.68099	0.432449	13.1368	2.02689e-39	1.31631e-37	Y
ENSG00000196739	COL27A1	chr9	114155537	114312511	+	347.054	106.812	196.902	1.69824	0.201582	8.4246	3.61999e-17	6.39721e-16	Y
ENSG00000196782	MAML3	chr4	139716753	140154184	-	19.9473	3.94822	9.94786	2.32075	0.648377	3.57932	0.000344484	0.00113611	Y
ENSG00000196843	ARID5A	chr2	96536743	96552634	+	219.374	72.383	127.505	1.59885	0.20209	7.91156	2.54189e-15	3.8983e-14	Y
ENSG00000196968	FUT11	chr10	73772276	73780251	+	1584.77	463.769	884.143	1.76938	0.139097	12.7205	4.55068e-37	2.63056e-35	Y
ENSG00000197182	MIRLET7BHG	chr22	46053869	46113928	+	303.16	105.549	179.653	1.51827	0.19972	7.60201	2.91574e-14	4.0398e-13	Y
ENSG00000197249	SERPINA1	chr14	94376747	94390693	-	64.8425	6.61922	28.4529	3.22914	0.433143	7.45513	8.9777e-14	1.16703e-12	Y
ENSG00000197355	UAP1L1	chr9	137077517	137084539	+	511.785	171.952	299.389	1.57488	0.148858	10.5798	3.6994e-26	1.24213e-24	Y
ENSG00000197457	STMN3	chr20	63639705	63657682	-	3679.88	464.808	1670.46	2.9849	0.174331	17.122	1.01751e-65	1.67263e-63	Y
ENSG00000197467	COL13A1	chr10	69801867	69964275	+	90.9787	4.97039	37.2235	4.22086	0.542264	7.78378	7.03896e-15	1.03525e-13	Y
ENSG00000197558	SSPO	chr7	149776042	149833979	+	92.3103	27.2909	51.6731	1.7537	0.292135	6.00305	1.93639e-09	1.48774e-08	Y
ENSG00000197562	RAB40C	chr16	589357	629272	+	2980.73	883.533	1669.98	1.75321	0.144474	12.1351	6.87994e-34	3.51367e-32	Y
ENSG00000197632	SERPINB2	chr18	63871692	63903888	+	405.88	120.977	227.816	1.75466	0.288956	6.07241	1.26004e-09	9.94234e-09	Y
ENSG00000197766	CFD	chr19	859664	863641	+	234.595	62.8757	127.271	1.88879	0.210661	8.96604	3.07357e-19	6.44144e-18	Y
ENSG00000197930	ERO1A	chr14	52639915	52695900	-	7535.29	2477.1	4373.92	1.60509	0.117817	13.6236	2.89897e-42	2.10823e-40	Y
ENSG00000197993	KEL	chr7	142941114	142962363	-	17.4267	5.42472	9.92545	1.70731	0.711221	2.40053	0.0163712	0.0351934	Y
ENSG00000198053	SIRPA	chr20	1894167	1940592	+	3407.45	225.164	1418.52	3.91708	0.309667	12.6493	1.12862e-36	6.45317e-35	Y
ENSG00000273445	AC133644.1	chr2	87477495	87478034	-	35.209	0.61686	13.5889	5.62488	0.915047	6.1471	7.89141e-10	6.37984e-09	Y
ENSG00000198417	MT1F	chr16	56657731	56660698	+	213.311	54.4426	114.018	1.96049	0.255075	7.68592	1.51899e-14	2.1713e-13	Y
ENSG00000198502	HLA-DRB5	chr6	32517353	32530287	-	134.329	4.61437	53.2572	4.83218	0.427218	11.3108	1.16037e-29	4.69533e-28	Y
ENSG00000103888	CEMIP	chr15	80779343	80951776	+	8165.96	167.02	3166.62	5.60982	0.387351	14.4825	1.56213e-47	1.33254e-45	Y
ENSG00000198598	MMP17	chr12	131828393	131851783	+	188.336	65.9979	111.875	1.50832	0.211987	7.11518	1.11765e-12	1.2893e-11	Y
ENSG00000198743	SLC5A3	chr21	34073578	34106260	+	7888.63	2493.58	4516.73	1.66126	0.176212	9.42764	4.19428e-21	1.01674e-19	Y
ENSG00000198848	CES1	chr16	55802851	55833337	-	19.6233	4.58307	10.2232	2.12641	0.618281	3.43924	0.000583355	0.00182549	Y
ENSG00000203709	MIR29B2CHG	chr1	207801518	207879115	-	32.0613	6.95104	16.3674	2.184	0.473988	4.60771	4.07123e-06	1.94044e-05	Y
ENSG00000163220	S100A9	chr1	153357854	153361023	+	419.408	8.87917	162.828	5.57137	0.27454	20.2935	1.46849e-91	5.14983e-89	Y
ENSG00000203877	RIPPLY2	chr6	83853266	83857515	+	26.6244	6.98615	14.3505	1.93061	0.489775	3.94184	8.08603e-05	0.000305058	Y
ENSG00000204054	LINC00963	chr9	129476946	129513687	+	5191.89	1222.53	2711.04	2.08548	0.127781	16.3207	7.03292e-60	1.00897e-57	Y
ENSG00000204128	C2orf72	chr2	231037523	231049719	+	311.102	9.79066	122.782	4.99705	0.275395	18.145	1.40657e-73	3.36318e-71	Y
ENSG00000204257	HLA-DMA	chr6	32948613	32969094	-	190.971	34.5997	93.2389	2.44289	0.340618	7.17194	7.39422e-13	8.68862e-12	Y
ENSG00000204287	HLA-DRA	chr6	32439878	32445046	+	720.938	40.1489	295.445	4.14026	0.268198	15.4373	9.18647e-54	1.02093e-51	Y
ENSG00000204531	POU5F1	chr6	31164337	31180731	-	184.398	55.9009	104.087	1.71561	0.263265	6.51665	7.18939e-11	6.68961e-10	Y
ENSG00000283293	RN7SK	chr6	52995621	52995948	+	1147.47	24.288	445.481	5.55536	1.1557	4.80691	1.53281e-06	7.84347e-06	Y
ENSG00000204677	FAM153CP	chr5	178006348	178086529	+	66.9226	9.04291	30.7478	2.89248	0.353385	8.18507	2.72137e-16	4.5064e-15	Y
ENSG00000204876	AC021218.1	chr7	155962632	155966343	+	52.4958	8.47714	24.9841	2.61778	0.474006	5.52268	3.33875e-08	2.16027e-07	Y
ENSG00000204950	LRRC10B	chr11	61508749	61511018	+	120.116	20.4868	57.8477	2.53649	0.279968	9.05994	1.30523e-19	2.81776e-18	Y
ENSG00000057149	SERPINB3	chr18	63655197	63661893	-	527.642	11.8141	205.25	5.48463	1.17665	4.66121	3.14349e-06	1.52047e-05	Y
ENSG00000205464	ATP6AP1L	chr5	82279462	82386977	+	25.7807	8.85283	15.2008	1.52611	0.554608	2.75168	0.005929	0.0144861	Y
ENSG00000183734	ASCL2	chr11	2268495	2270952	-	113.227	2.56211	44.0615	5.46326	0.522902	10.448	1.49707e-25	4.88126e-24	Y
ENSG00000205930	C21orf62-AS1	chr21	32772100	32955437	+	21.6632	7.23826	12.6476	1.59449	0.512522	3.11106	0.00186418	0.00519121	Y
ENSG00000203837	PNLIPRP3	chr10	116427847	116477957	+	116.121	2.82142	45.3087	5.44927	0.606688	8.982	2.65886e-19	5.63214e-18	Y
ENSG00000206530	CFAP44	chr3	113286930	113441610	-	275.954	62.0828	142.285	2.14438	0.163101	13.1475	1.75856e-39	1.14677e-37	Y
ENSG00000211459	MT-RNR1	chrM	648	1601	+	46138.8	6332.1	21259.6	2.86507	0.164219	17.4467	3.64956e-68	6.85639e-66	Y
ENSG00000213859	KCTD11	chr17	7351889	7354944	+	2898.54	475.986	1384.44	2.60617	0.195049	13.3616	1.01333e-40	6.92266e-39	Y
ENSG00000214193	SH3D21	chr1	36306368	36329340	+	1278.23	157.965	578.063	3.01245	0.173251	17.3878	1.02135e-67	1.87418e-65	Y
ENSG00000214212	C19orf38	chr19	10836575	10869790	+	49.2502	16.1291	28.5495	1.61425	0.339315	4.75739	1.96112e-06	9.84992e-06	Y
ENSG00000214274	ANG	chr14	20684177	20698971	+	198.643	43.4672	101.658	2.18258	0.286925	7.6068	2.80973e-14	3.89977e-13	Y
ENSG00000214338	SOGA3	chr6	127472794	127519191	-	17.0699	5.91687	10.0993	1.51607	0.557274	2.72051	0.00651818	0.01575	Y
ENSG00000214491	SEC14L6	chr22	30522799	30546682	-	381.274	116.941	216.066	1.6959	0.183725	9.23066	2.68965e-20	6.11605e-19	Y
ENSG00000214922	HLA-F-AS1	chr6	29726601	29749049	-	125.83	43.9359	74.6462	1.51487	0.271701	5.57551	2.468e-08	1.62146e-07	Y
ENSG00000215347	SLC25A5P1	chr22	42000446	42001991	-	16.6302	4.9851	9.35202	1.77876	0.702932	2.53049	0.0113904	0.0257155	Y
ENSG00000217236	SP9	chr2	174334954	174338500	+	124.891	21.0829	60.0109	2.54485	0.301958	8.42783	3.52125e-17	6.25071e-16	Y
ENSG00000219410	AC125494.1	chr12	6663260	6672069	+	168.389	52.6992	96.0829	1.68057	0.361142	4.65347	3.26387e-06	1.57274e-05	Y
ENSG00000219435	CATSPERZ	chr11	64300358	64304770	+	77.0656	18.8405	40.6749	2.05601	0.311944	6.59097	4.36968e-11	4.1566e-10	Y
ENSG00000196415	PRTN3	chr19	840999	848175	+	31.6147	0.678923	12.2798	5.44794	0.899545	6.05633	1.39266e-09	1.09178e-08	Y
ENSG00000223509	AC135983.3	chr15	32519848	32536926	-	132.192	46.5009	78.6351	1.50279	0.252315	5.956	2.58488e-09	1.95458e-08	Y
ENSG00000223745	CCDC18-AS1	chr1	93262186	93346025	-	105.536	35.3225	61.6525	1.56391	0.2937	5.32484	1.01041e-07	6.1713e-07	Y
ENSG00000223802	CERS1	chr19	18868545	18896727	-	123.769	30.0038	65.1657	2.04095	0.476758	4.2809	1.86137e-05	7.88211e-05	Y
ENSG00000223865	HLA-DPB1	chr6	33075990	33089696	+	114.724	6.90389	47.3364	3.99592	0.358699	11.14	8.00896e-29	3.10539e-27	Y
ENSG00000223923	AC010136.1	chr2	217978707	217993747	+	34.5808	1.44265	13.8695	4.56154	0.682009	6.68839	2.25643e-11	2.21585e-10	Y
ENSG00000224389	C4B	chr6	32014795	32035418	+	193.013	23.4759	87.0521	3.02513	0.352669	8.57781	9.66946e-18	1.81013e-16	Y
ENSG00000224536	AC096677.1	chr1	201507241	201534784	+	18.7882	6.14722	10.8876	1.60071	0.561932	2.84859	0.00439133	0.0111325	Y
ENSG00000224596	ZMIZ1-AS1	chr10	78943328	79067895	-	30.3816	3.61059	13.6497	3.01911	0.561332	5.37847	7.51213e-08	4.66544e-07	Y
ENSG00000225205	AC078883.1	chr2	172480840	172556596	-	67.3571	12.5165	33.0817	2.44609	0.390554	6.26312	3.77344e-10	3.19295e-09	Y
ENSG00000225774	SIRPAP1	chr22	30542536	30544305	+	75.9042	9.69304	34.5222	2.97593	0.435318	6.83623	8.13028e-12	8.42995e-11	Y
ENSG00000226510	UPK1A-AS1	chr19	35667948	35673291	-	42.8876	1.50717	17.0248	4.86238	0.651292	7.46574	8.28298e-14	1.0785e-12	Y
ENSG00000226816	AC005082.1	chr7	23205787	23208045	+	37.8561	11.4361	21.3436	1.73264	0.368808	4.69794	2.62803e-06	1.28819e-05	Y
ENSG00000227039	ITGB2-AS1	chr21	44921051	44929678	+	238.602	48.1745	119.585	2.3185	0.202662	11.4402	2.63144e-30	1.10738e-28	Y
ENSG00000227258	SMIM2-AS1	chr13	44110451	44240517	+	71.2646	14.1939	35.5954	2.33353	0.35961	6.48905	8.6381e-11	7.96714e-10	Y
ENSG00000227630	LINC01132	chr1	234724042	234736720	+	110.794	10.5867	48.1645	3.36993	0.352543	9.55892	1.18992e-21	3.03361e-20	Y
ENSG00000228274	AL021707.2	chr22	38667585	38681847	-	43.1662	13.2316	24.4571	1.68264	0.442577	3.80192	0.000143582	0.000512522	Y
ENSG00000228288	PCAT6	chr1	202810954	202812156	+	169.534	28.9467	81.6667	2.56674	0.236023	10.8749	1.51752e-27	5.45513e-26	Y
ENSG00000228451	SDAD1P1	chr8	26375913	26382953	-	46.8487	6.26438	21.4835	2.88077	0.457116	6.30205	2.93733e-10	2.52886e-09	Y
ENSG00000228830	AL160408.2	chr1	234607008	234609483	+	319.979	86.7163	174.19	1.89222	0.204001	9.27553	1.76731e-20	4.10749e-19	Y
ENSG00000229358	DPY19L1P1	chr7	32580949	32761787	-	18.4276	5.01775	10.0465	1.88365	0.602844	3.1246	0.00178048	0.00497747	Y
ENSG00000229589	ACVR2B-AS1	chr3	38451027	38454820	-	60.9616	12.3911	30.6051	2.27502	0.410928	5.53631	3.08906e-08	2.00611e-07	Y
ENSG00000229644	NAMPTP1	chr10	36521721	36524234	-	125.797	31.2222	66.6879	2.02724	0.235222	8.6184	6.78964e-18	1.28783e-16	Y
ENSG00000230479	AP000695.1	chr21	36430360	36481070	+	21.4603	5.21722	11.3084	2.0131	0.696486	2.89037	0.00384788	0.00992375	Y
ENSG00000230658	KLHL7-DT	chr7	23100214	23105703	-	30.4633	9.66522	17.4645	1.64143	0.427254	3.84181	0.000122128	0.000443961	Y
ENSG00000230882	AC005077.4	chr7	76071469	76074963	-	34.6619	6.62455	17.1386	2.41926	0.570388	4.24143	2.221e-05	9.2773e-05	Y
ENSG00000231160	KLF3-AS1	chr4	38602438	38664914	-	21.3814	6.56724	12.1225	1.69833	0.57994	2.92846	0.00340646	0.00890317	Y
ENSG00000231389	HLA-DPA1	chr6	33064569	33080775	-	55.8969	2.1062	22.2777	4.69114	0.652389	7.19071	6.44546e-13	7.6306e-12	Y
ENSG00000231453	LINC01305	chr2	174326027	174330643	+	61.8782	5.99204	26.9493	3.31559	0.458768	7.22716	4.93214e-13	5.91444e-12	Y
ENSG00000141750	STAC2	chr17	39210541	39225945	-	45.6568	1.09108	17.8032	5.3752	0.795159	6.75991	1.38079e-11	1.38969e-10	Y
ENSG00000231890	DARS-AS1	chr2	135985176	136022593	+	91.2623	9.338	40.0596	3.27158	0.356113	9.18691	4.04285e-20	9.07541e-19	Y
ENSG00000232124	AP001057.1	chr21	44200602	44207399	-	42.2942	1.37542	16.72	4.8641	0.675168	7.20428	5.83497e-13	6.95481e-12	Y
ENSG00000232434	AJM1	chr9	136844415	136848801	+	1271.54	279.086	651.258	2.18316	0.167857	13.0061	1.12995e-38	7.13269e-37	Y
ENSG00000232618	AL355304.1	chr6	142946406	142957945	+	51.1653	4.79322	22.1827	3.39148	0.484234	7.0038	2.49115e-12	2.76073e-11	Y
ENSG00000232803	SLCO4A1-AS1	chr20	62663019	62666724	-	44.169	4.94074	19.6513	3.12397	0.486957	6.41529	1.40555e-10	1.26244e-09	Y
ENSG00000233452	STXBP5-AS1	chr6	146824539	147204614	-	37.1344	2.91277	15.7459	3.71499	0.658652	5.64029	1.69766e-08	1.14149e-07	Y
ENSG00000233493	TMEM238	chr19	55379244	55384292	-	495.901	169.412	291.845	1.54149	0.144499	10.6679	1.43915e-26	4.94799e-25	Y
ENSG00000233885	YEATS2-AS1	chr3	183806457	183810783	-	23.4244	6.89214	13.0917	1.75294	0.537013	3.26424	0.00109759	0.00323758	Y
ENSG00000234409	CCDC188	chr22	20148416	20151055	-	23.992	5.8843	12.6747	2.01282	0.636679	3.16143	0.00156998	0.00444808	Y
ENSG00000234498	RPL13AP20	chr12	12875499	12876107	+	26.4614	7.95958	14.8978	1.73404	0.487609	3.55621	0.000376237	0.00122724	Y
ENSG00000234745	HLA-B	chr6	31269491	31357188	-	47577.8	12770.6	25823.3	1.89732	0.135656	13.9862	1.89275e-44	1.49348e-42	Y
ENSG00000234807	LINC01135	chr1	58785128	58901109	+	71.0751	14.7625	35.8797	2.26975	0.328495	6.90954	4.86211e-12	5.19492e-11	Y
ENSG00000234869	AL021392.1	chr22	46541495	46548196	+	25.7411	5.37779	13.014	2.26967	0.576947	3.93394	8.35655e-05	0.000314137	Y
ENSG00000234883	MIR155HG	chr21	25561909	25575168	+	20.5472	2.89135	9.51229	2.91491	0.752042	3.87599	0.000106191	0.00039209	Y
ENSG00000235194	PPP1R3E	chr14	23295652	23302859	-	747.702	167.275	384.935	2.15577	0.172829	12.4734	1.04277e-35	5.67447e-34	Y
ENSG00000235531	MSC-AS1	chr8	71828167	72118393	+	146.417	36.1202	77.4815	2.01769	0.244405	8.25551	1.5125e-16	2.55009e-15	Y
ENSG00000235831	BHLHE40-AS1	chr3	4896809	4980414	-	87.5105	24.8939	48.3751	1.80333	0.287666	6.26883	3.63768e-10	3.08139e-09	Y
ENSG00000237289	CKMT1B	chr15	43593054	43604901	+	82.7333	28.4569	48.8106	1.5431	0.310981	4.96202	6.97623e-07	3.76769e-06	Y
ENSG00000237330	RNF223	chr1	1070967	1074306	-	143.157	23.8361	68.5814	2.57151	0.299865	8.57557	9.86013e-18	1.84145e-16	Y
ENSG00000237399	PITRM1-AS1	chr10	3141632	3167972	+	34.2986	10.3624	19.3385	1.75084	0.437869	3.99856	6.37297e-05	0.00024476	Y
ENSG00000237499	WAKMAR2	chr6	137823673	137868233	-	84.7415	16.1559	41.8755	2.38187	0.345826	6.8875	5.67823e-12	6.01801e-11	Y
ENSG00000237686	AL109615.3	chr6	43995723	44074652	-	192.068	31.5997	91.7755	2.62131	0.229259	11.4338	2.83418e-30	1.18953e-28	Y
ENSG00000237950	AL357079.1	chr1	43937918	43940781	-	33.9736	8.27105	17.9095	2.04868	0.579119	3.53759	0.000403801	0.00130796	Y
ENSG00000237989	LINC01679	chr21	43358147	43362349	-	1614.47	252.208	763.055	2.67719	0.183172	14.6157	2.22953e-48	1.96559e-46	Y
ENSG00000239257	RPL23AP1	chr6	29726669	29727139	-	41.2473	8.40144	20.7187	2.27989	0.532117	4.28457	1.83091e-05	7.76293e-05	Y
ENSG00000240583	AQP1	chr7	30911694	30925517	+	66.6479	22.4955	39.0526	1.55106	0.339682	4.56622	4.96607e-06	2.3262e-05	Y
ENSG00000166922	SCG5	chr15	32641676	32697098	+	107.74	2.77227	42.1351	5.35257	0.576275	9.28822	1.56886e-20	3.65703e-19	Y
ENSG00000241769	LINC00893	chrX	149527591	149540959	-	24.0704	7.84944	13.9323	1.63763	0.727664	2.25053	0.0244152	0.0497863	Y
ENSG00000242574	HLA-DMB	chr6	32934629	32941028	-	109.421	29.7522	59.628	1.87086	0.353081	5.29866	1.16657e-07	7.0752e-07	Y
ENSG00000105877	DNAH11	chr7	21543039	21901839	+	722.462	17.8985	282.11	5.34304	0.186973	28.5765	1.31635e-179	3.46223e-176	Y
ENSG00000243649	CFB	chr6	31945650	31952084	+	4688.79	285.751	1936.89	4.03036	0.148724	27.0997	9.93318e-162	1.42505e-158	Y
ENSG00000244041	LINC01011	chr6	2987967	2991173	+	66.2837	22.6207	38.9943	1.56216	0.370559	4.21568	2.49028e-05	0.00010312	Y
ENSG00000244165	P2RY11	chr19	10111693	10115372	+	506.961	124.765	268.089	2.01989	0.209869	9.6245	6.30142e-22	1.6464e-20	Y
ENSG00000244176	AP003733.1	chr11	62011751	62012602	-	21.826	4.18664	10.8014	2.40991	0.637146	3.78235	0.000155354	0.000551674	Y
ENSG00000244731	C4A	chr6	31982057	32002681	+	494.92	129.346	266.436	1.93765	0.177973	10.8873	1.32531e-27	4.79696e-26	Y
ENSG00000245468	LINC02447	chr4	7093776	7103394	-	17.8707	5.22947	9.96994	1.76882	0.619211	2.85658	0.00428233	0.0108842	Y
ENSG00000247095	MIR210HG	chr11	565660	568457	-	1502.6	36.9572	586.572	5.33054	0.228994	23.2781	7.39144e-120	4.16587e-117	Y
ENSG00000248323	LUCAT1	chr5	91054834	91314547	-	2059.5	69.0687	815.481	4.91245	0.213116	23.0505	1.45237e-117	7.63995e-115	Y
ENSG00000250519	AP002784.1	chr11	94185439	94282203	+	29.0624	6.69313	15.0816	2.10715	0.44752	4.70851	2.49534e-06	1.22906e-05	Y
ENSG00000251562	MALAT1	chr11	65497688	65506516	+	26932.5	2434.07	11621	3.46768	0.366877	9.45188	3.3281e-21	8.18081e-20	Y
ENSG00000253549	CA3-AS1	chr8	85440596	85464915	-	22.1417	4.68749	11.2328	2.22545	0.572545	3.88695	0.000101513	0.000375697	Y
ENSG00000253669	GASAL1	chr8	102805517	102810039	+	235.863	65.1723	129.181	1.85412	0.169249	10.955	6.28929e-28	2.31895e-26	Y
ENSG00000253802	SIRLNT	chr8	40298697	40353133	-	100.747	20.5745	50.6394	2.31396	0.323791	7.14648	8.90337e-13	1.04e-11	Y
ENSG00000253837	AC090197.1	chr8	23336171	23366125	+	23.105	7.06222	13.0783	1.68073	0.570992	2.94352	0.00324501	0.00854346	Y
ENSG00000170074	FAM153A	chr5	177707981	177783398	-	71.3091	1.84337	27.893	5.27834	0.596411	8.85018	8.73783e-19	1.7499e-17	Y
ENSG00000253882	AC099548.2	chr7	143761790	143836933	-	240.224	9.81052	96.2155	4.63897	0.33655	13.7839	3.18672e-43	2.44124e-41	Y
ENSG00000254369	HOXA-AS3	chr7	27129977	27155928	+	131.844	45.1456	77.6576	1.53549	0.240236	6.39159	1.64173e-10	1.46126e-09	Y
ENSG00000255031	AP002807.1	chr11	68050740	68053762	+	52.964	9.94248	26.0755	2.37505	0.378333	6.27767	3.43686e-10	2.92857e-09	Y
ENSG00000255185	PDXDC2P	chr16	70010751	70065945	-	54.6797	10.1262	26.8338	2.46207	0.624905	3.93991	8.15136e-05	0.000307155	Y
ENSG00000255346	NOX5	chr15	68930525	69062762	+	331.506	48.1899	154.433	2.78722	0.197537	14.1099	3.3019e-45	2.63168e-43	Y
ENSG00000198535	C2CD4A	chr15	62066977	62070917	+	521.102	13.3232	203.74	5.27831	0.619314	8.52283	1.55699e-17	2.85376e-16	Y
ENSG00000255423	EBLN2	chr3	73061659	73063337	+	19.8249	6.99685	11.8074	1.5098	0.534789	2.82316	0.00475528	0.0119135	Y
ENSG00000255571	MIR9-3HG	chr15	89361579	89398487	+	91.1844	27.8278	51.5866	1.70358	0.261011	6.52685	6.71692e-11	6.27217e-10	Y
ENSG00000255585	AL590627.1	chr9	137776539	137789235	-	20.5895	6.29908	11.658	1.68352	0.642117	2.62183	0.00874603	0.0203691	Y
ENSG00000255690	TRIL	chr7	28953358	28958330	-	22.1465	6.00359	12.0572	1.8559	0.647245	2.86738	0.00413882	0.0105687	Y
ENSG00000256116	AP001453.2	chr11	64229214	64234352	-	31.7757	10.8316	18.6856	1.57408	0.515787	3.0518	0.00227471	0.00621703	Y
ENSG00000129521	EGLN3	chr14	33924227	34462774	-	8194.65	217.129	3208.7	5.2359	0.259317	20.1911	1.17128e-90	4.01826e-88	Y
ENSG00000257529	RPL36A-HNRNPH2	chrX	101391011	101412297	+	935.641	272.193	520.986	1.78236	0.603436	2.95368	0.00314008	0.00830043	Y
ENSG00000257913	DDN-AS1	chr12	48998367	49019235	+	129.33	42.8495	75.2797	1.5916	0.312626	5.09108	3.56025e-07	2.00086e-06	Y
ENSG00000258512	LINC00239	chr14	101730437	101732522	+	28.7397	5.73437	14.3614	2.28353	0.528471	4.32101	1.55315e-05	6.68402e-05	Y
ENSG00000258818	RNASE4	chr14	20684560	20701216	+	937.414	114.712	423.225	3.03063	0.201267	15.0578	3.06983e-51	3.12548e-49	Y
ENSG00000258824	AL122035.1	chr14	64422935	64448557	-	17.3492	4.53464	9.3401	1.95424	0.582091	3.35727	0.000787154	0.00240226	Y
ENSG00000259171	AL163636.2	chr14	20684587	20700576	+	69.9588	5.97485	29.9688	3.5369	1.19844	2.95126	0.00316482	0.00835512	Y
ENSG00000259207	ITGB3	chr17	47253827	47313743	+	768.13	71.1557	332.521	3.42238	0.261355	13.0948	3.52832e-39	2.26343e-37	Y
ENSG00000259341	AC015660.1	chr15	99423769	99435160	-	381.844	20.0573	155.727	4.2466	0.283957	14.9551	1.4429e-50	1.39696e-48	Y
ENSG00000259976	AC093010.2	chr3	114314501	114329714	-	32.7779	6.84646	16.5708	2.28093	0.493227	4.6245	3.7551e-06	1.79519e-05	Y
ENSG00000260231	KDM7A-DT	chr7	140177184	140179640	+	1054.77	218.872	532.332	2.26911	0.200312	11.3279	9.54737e-30	3.90163e-28	Y
ENSG00000260293	AC106820.4	chr16	2476558	2482173	+	55.6973	10.1256	27.215	2.46256	0.420653	5.85413	4.79511e-09	3.50332e-08	Y
ENSG00000260401	AP002761.4	chr11	73238975	73242335	+	34.0959	4.1338	15.3696	3.06049	0.543022	5.63603	1.74017e-08	1.16808e-07	Y
ENSG00000260563	AC132872.1	chr17	82293716	82294910	+	355.331	120.437	208.522	1.56341	0.230893	6.77112	1.27789e-11	1.29106e-10	Y
ENSG00000260793	AC003102.1	chr17	44221401	44223710	+	53.122	15.3074	29.4879	1.79132	0.326371	5.48861	4.05103e-08	2.60193e-07	Y
ENSG00000260997	AC004847.1	chr7	44958999	44960909	-	103.21	11.9286	46.1592	3.11062	0.35255	8.82322	1.11216e-18	2.2049e-17	Y
ENSG00000261051	AC107021.2	chr3	146059585	146061679	-	35.1346	6.05648	16.9608	2.53281	0.506923	4.99643	5.84006e-07	3.18349e-06	Y
ENSG00000261052	SULT1A3	chr16	30199228	30204310	+	77.155	19.2571	40.9688	1.99914	0.433394	4.61276	3.97351e-06	1.89444e-05	Y
ENSG00000261115	TMEM178B	chr7	141074064	141480380	+	50.1207	12.1891	26.4135	2.03254	0.527199	3.85535	0.000115562	0.000422736	Y
ENSG00000261147	AC091167.2	chr15	90249556	90272208	+	28.1401	7.85978	15.4649	1.83719	0.499882	3.67524	0.000237625	0.000810452	Y
ENSG00000261371	PECAM1	chr17	64319415	64413776	-	270.888	63.4261	141.225	2.08974	0.181545	11.5109	1.16307e-30	5.05633e-29	Y
ENSG00000261487	AC135048.1	chr16	30948386	30956511	+	92.3379	27.3006	51.6895	1.76457	0.290082	6.08298	1.17969e-09	9.35986e-09	Y
ENSG00000261594	TPBGL	chr11	75240774	75243704	+	839.194	32.2378	334.846	4.69102	0.571822	8.20364	2.3321e-16	3.88216e-15	Y
ENSG00000261713	SSTR5-AS1	chr16	1064093	1078731	-	61.203	20.4393	35.7257	1.56491	0.306273	5.10951	3.22988e-07	1.83216e-06	Y
ENSG00000261888	AC144831.1	chr17	83104255	83106910	+	57.0098	17.6944	32.4377	1.68157	0.439465	3.82641	0.000130025	0.000468904	Y
ENSG00000262202	AC007952.4	chr17	19112000	19112636	-	97.2979	27.2207	53.4996	1.84607	0.247023	7.47325	7.82382e-14	1.02378e-12	Y
ENSG00000262703	AC009121.3	chr16	11348143	11349321	-	28.3848	6.69812	14.8306	2.09245	0.506506	4.13114	3.60969e-05	0.000145206	Y
ENSG00000253861	SLC2A3P1	chr5	168552277	168553727	-	24.7795	0.618088	9.67863	5.13405	1.01765	5.04503	4.53446e-07	2.5073e-06	Y
ENSG00000263535	AK4P1	chr17	31345519	31346190	+	104.969	32.5532	59.7092	1.70117	0.271927	6.25598	3.95015e-10	3.32821e-09	Y
ENSG00000263934	SNORD3A	chr17	19188016	19188714	+	58.2147	6.01063	25.5872	3.27303	0.497075	6.58459	4.56137e-11	4.33371e-10	Y
ENSG00000264058	AC073508.2	chr17	40627356	40665141	-	67.7216	21.0923	38.5783	1.66845	0.501086	3.32966	0.000869507	0.00262516	Y
ENSG00000265185	SNORD3B-1	chr17	19061912	19062669	+	42.4577	11.796	23.2941	1.83935	0.409991	4.48631	7.24672e-06	3.30235e-05	Y
ENSG00000265690	AC074143.1	chr16	67163385	67165815	+	1479.83	318.574	754.046	2.2122	0.223272	9.90811	3.8382e-23	1.09531e-21	Y
ENSG00000266088	AC004585.1	chr17	40516892	40527002	+	20.9058	4.39036	10.5836	2.24605	0.629528	3.56783	0.000359956	0.00118023	Y
ENSG00000266714	MYO15B	chr17	75588058	75626849	+	160.95	46.8459	89.635	1.76428	0.253127	6.96995	3.17052e-12	3.46976e-11	Y
ENSG00000177294	FBXO39	chr17	6776215	6797101	+	43.901	1.14372	17.1777	5.13348	0.741535	6.92278	4.42867e-12	4.75111e-11	Y
ENSG00000267123	SCAT1	chr17	78605233	78632155	-	16.3096	3.52767	8.32088	2.21868	0.625171	3.54892	0.000386814	0.00125862	Y
ENSG00000267322	SNHG22	chr18	49814023	49851059	+	21.5117	1.49586	9.0018	3.86812	0.789414	4.9	9.58387e-07	5.07357e-06	Y
ENSG00000267607	AC011511.5	chr19	10285801	10289019	-	74.1557	14.6037	36.9357	2.35862	0.309321	7.62515	2.43741e-14	3.39795e-13	Y
ENSG00000267892	AC022144.1	chr19	38738284	38739863	+	24.8233	5.10988	12.5024	2.2512	0.516567	4.358	1.31258e-05	5.72203e-05	Y
ENSG00000268204	AC008763.1	chr19	7633766	7636990	-	86.6505	3.73811	34.8302	4.55379	0.470929	9.66979	4.05194e-22	1.06929e-20	Y
ENSG00000268603	AC053503.4	chr2	219497611	219498246	-	23.5828	4.04364	11.3708	2.51762	0.726676	3.46457	0.000531072	0.00167349	Y
ENSG00000269927	AC004817.3	chr14	71141125	71143253	-	306.489	79.3029	164.498	1.95539	0.21339	9.16345	5.02637e-20	1.12035e-18	Y
ENSG00000269959	SPACA6P-AS	chr19	51685363	51693456	-	50.4855	17.1656	29.6606	1.54062	0.379628	4.05825	4.9442e-05	0.000194284	Y
ENSG00000269968	AC006064.4	chr12	6537794	6538370	-	320.794	66.3271	161.752	2.25773	0.231545	9.75076	1.83101e-22	4.9648e-21	Y
ENSG00000270419	CAHM	chr6	163413065	163413960	-	40.0923	12.0457	22.5632	1.72924	0.401813	4.30359	1.68049e-05	7.19083e-05	Y
ENSG00000270638	AL023806.1	chr6	145735570	145737218	+	14.3116	4.75349	8.33778	1.58405	0.608637	2.60262	0.00925144	0.0214072	Y
ENSG00000271581	AL671883.2	chr6	31356647	31357637	+	29.3797	3.17705	13.0031	3.13861	0.667593	4.70139	2.58401e-06	1.26916e-05	Y
ENSG00000271605	MILR1	chr17	64449037	64468643	+	262.833	63.1099	138.006	2.04921	0.178905	11.4542	2.24135e-30	9.55967e-29	Y
ENSG00000271647	KRT8P47	chr1	44103306	44104703	-	20.9029	5.53442	11.2976	1.92481	0.637517	3.01922	0.00253423	0.00686215	Y
ENSG00000271737	AC008608.2	chr5	134005147	134005562	+	33.6535	9.50254	18.5591	1.82482	0.421902	4.32522	1.52379e-05	6.57198e-05	Y
ENSG00000271888	AL136162.1	chr6	15243923	15245000	-	25.5816	8.51536	14.9152	1.58583	0.518953	3.05583	0.00224439	0.00614695	Y
ENSG00000272070	AC005618.1	chr5	141326210	141329357	+	13.0317	4.32896	7.59249	1.55466	0.679691	2.28731	0.0221777	0.0458697	Y
ENSG00000272143	FGF14-AS2	chr13	102394630	102395703	+	41.7306	12.2313	23.2935	1.74835	0.424112	4.12239	3.74964e-05	0.000150186	Y
ENSG00000272196	H2AC19	chr1	149851061	149851624	+	1192.54	393.362	693.053	1.59892	0.380602	4.20104	2.65692e-05	0.000109361	Y
ENSG00000272414	FAM47E-STBD1	chr4	76251721	76311129	+	228.46	71.5288	130.378	1.67227	0.204157	8.19111	2.58822e-16	4.29041e-15	Y
ENSG00000272601	AC010655.3	chr7	128466563	128469171	+	33.8919	1.93665	13.9199	4.18476	0.695791	6.01439	1.80566e-09	1.39204e-08	Y
ENSG00000272620	AFAP1-AS1	chr4	7754077	7778928	+	69.9531	9.56444	32.2102	2.83949	0.625524	4.53939	5.64182e-06	2.61479e-05	Y
ENSG00000113749	HRH2	chr5	175658030	175710756	+	116.799	3.44246	45.9511	5.12807	0.479686	10.6905	1.1278e-26	3.92888e-25	Y
ENSG00000272720	AL022322.1	chr22	38090127	38091559	+	317.178	92.7052	176.883	1.76666	0.182652	9.67226	3.95557e-22	1.04561e-20	Y
ENSG00000272787	AC253536.6	chr22	23969211	23969873	+	17.0705	4.59163	9.27119	1.86831	0.591224	3.16007	0.00157732	0.00446647	Y
ENSG00000272825	AL844908.1	chr21	44936303	44936954	+	93.5776	9.85453	41.2507	3.27792	0.321021	10.2109	1.77201e-24	5.47244e-23	Y
ENSG00000272870	SAP30-DT	chr4	173349543	173370721	-	148.777	24.1125	70.8618	2.63827	0.269967	9.77257	1.47658e-22	4.01757e-21	Y
ENSG00000272884	AC113189.4	chr17	7439506	7445966	+	202.401	8.92338	81.4776	4.44274	0.402868	11.0278	2.8066e-28	1.05455e-26	Y
ENSG00000272909	AL122035.2	chr14	64440369	64442238	-	31.8214	4.61882	14.8198	2.81179	0.661351	4.25158	2.12266e-05	8.89713e-05	Y
ENSG00000273129	PACERR	chr1	186680622	186681446	+	21.1506	4.85868	10.9681	2.13546	0.675009	3.1636	0.0015583	0.00441975	Y
ENSG00000273148	LINC00653	chr20	18794529	18796067	+	26.1827	7.54841	14.5362	1.79553	0.444786	4.03683	5.41778e-05	0.000211054	Y
ENSG00000273361	AC021016.2	chr2	218398743	218399219	-	81.8621	11.1139	37.6445	2.86331	0.326045	8.78196	1.60654e-18	3.15727e-17	Y
ENSG00000198125	MB	chr22	35606764	35637951	-	1300.11	37.7964	511.163	5.09201	0.174627	29.1593	6.35946e-187	2.50896e-183	Y
ENSG00000273489	AC008264.2	chr7	131493964	131497694	-	43.1248	7.75778	21.0204	2.46237	0.518703	4.74716	2.06292e-06	1.03251e-05	Y
ENSG00000273521	AL162274.1	chr10	131980240	131981337	+	15.6287	1.38578	6.72688	3.35104	0.908749	3.68754	0.000226436	0.0007775	Y
ENSG00000273706	LHX1	chr17	36936785	36944612	+	118.876	25.7412	60.6668	2.18534	0.291735	7.49085	6.843e-14	9.06712e-13	Y
ENSG00000273812	BX640514.2	chr20	62596732	62603355	-	508.413	25.7696	206.761	4.3049	0.215298	19.9951	6.08027e-89	1.95822e-86	Y
ENSG00000274012	RN7SL2	chr14	49862550	49862849	-	4571.33	154.656	1810.91	4.88401	0.802773	6.08393	1.17273e-09	9.30932e-09	Y
ENSG00000274021	AC024909.1	chr12	89351015	89353271	+	28.5049	5.73499	14.2737	2.2855	0.607446	3.76247	0.000168246	0.000592522	Y
ENSG00000275023	MLLT6	chr17	38705273	38729795	+	1906.23	657.47	1125.75	1.53339	0.149053	10.2876	8.01676e-25	2.50548e-23	Y
ENSG00000275120	AC048382.5	chr15	84597809	84633988	-	62.005	12.7749	31.2362	2.27706	0.331608	6.86672	6.56945e-12	6.8977e-11	Y
ENSG00000275437	AL121832.3	chr20	62402236	62405935	-	169.131	50.6661	95.0904	1.72677	0.211609	8.16017	3.34567e-16	5.52859e-15	Y
ENSG00000178573	MAF	chr16	79585843	79600737	-	727.201	21.6358	286.223	5.06876	0.484777	10.4559	1.37728e-25	4.50929e-24	Y
ENSG00000276278	AC048382.6	chr15	84622015	84623237	-	33.0174	2.30346	13.8212	3.86419	0.890461	4.33953	1.42785e-05	6.18525e-05	Y
ENSG00000276509	AC239799.1	chr1	146235806	146237807	+	16.1493	2.95256	7.90135	2.41216	0.735675	3.27884	0.00104236	0.00308736	Y
ENSG00000181652	ATG9B	chr7	151012209	151024499	-	1987.21	59.2062	782.209	5.06586	0.218253	23.2109	3.52991e-119	1.92088e-116	Y
ENSG00000277209	RPPH1	chr14	20343075	20343407	-	54.8512	1.88864	21.7496	4.79459	0.675948	7.09314	1.311e-12	1.49811e-11	Y
ENSG00000277268	LHX1-DT	chr17	36861674	36936670	-	65.6367	12.1407	32.2017	2.437	0.313879	7.76415	8.21974e-15	1.20107e-13	Y
ENSG00000277496	AL357033.4	chr20	62648961	62650767	-	117.49	40.3158	69.2561	1.52781	0.228656	6.6817	2.36179e-11	2.31356e-10	Y
ENSG00000277801	AL138478.1	chr14	89156743	89157574	+	90.6135	28.8808	52.0306	1.65014	0.283448	5.82168	5.82581e-09	4.2038e-08	Y
ENSG00000277969	AC006449.7	chr17	38702452	38704747	+	52.1622	16.4717	29.8557	1.66279	0.384179	4.32816	1.50358e-05	6.49191e-05	Y
ENSG00000161958	FGF11	chr17	7438273	7444937	+	2260.3	67.6022	889.864	5.05234	0.202526	24.9466	2.32517e-137	2.03853e-134	Y
ENSG00000278299	TBC1D3C	chr17	38057693	38068592	-	114.789	34.0334	64.3167	1.75841	0.301539	5.83143	5.49552e-09	3.97274e-08	Y
ENSG00000278872	AC148477.5	chr12	132279256	132280900	-	50.0443	16.1203	28.8418	1.61775	0.619671	2.61066	0.00903676	0.0209719	Y
ENSG00000278987	AL031009.1	chr16	1688355	1690536	+	29.8619	9.06843	16.866	1.69721	0.427889	3.96647	7.29437e-05	0.000277781	Y
ENSG00000279019	AC009090.4	chr16	57140896	57144586	-	30.1838	10.179	17.6808	1.54361	0.465216	3.31805	0.000906499	0.00272485	Y
ENSG00000279092	AC025678.3	chr15	34415450	34420273	-	80.2254	22.0584	43.871	1.86262	0.30072	6.19388	5.87008e-10	4.86277e-09	Y
ENSG00000279119	AC006449.9	chr17	38727833	38728198	-	25.743	4.87962	12.7034	2.38406	0.605191	3.93936	8.17009e-05	0.000307714	Y
ENSG00000279253	AL121753.2	chr20	35262727	35264187	-	44.4865	10.7184	23.3814	2.05464	0.418751	4.90659	9.26744e-07	4.92423e-06	Y
ENSG00000279365	AP000695.3	chr21	36485867	36487760	+	19.8259	2.45687	8.97024	3.03752	0.734488	4.13555	3.54102e-05	0.000142662	Y
ENSG00000279592	AC010653.2	chr16	71859680	71860676	+	26.5356	5.43549	13.348	2.2493	0.846954	2.65575	0.00791322	0.0186525	Y
ENSG00000279689	AC022400.9	chr10	73769264	73772862	-	166.973	32.6081	82.995	2.34468	0.248475	9.43629	3.86211e-21	9.43466e-20	Y
ENSG00000279744	AC132938.6	chr17	82462601	82464255	+	38.1826	6.37035	18.2999	2.56427	0.541541	4.73515	2.18895e-06	1.08971e-05	Y
ENSG00000280186	AL359258.3	chr1	108200413	108202743	+	37.0604	9.7202	19.9728	1.90829	0.425425	4.48562	7.27034e-06	3.31216e-05	Y
ENSG00000280191	LINC01669	chr21	6060340	6076305	+	21.6659	0.965723	8.7283	4.3591	0.922339	4.72613	2.28837e-06	1.13669e-05	Y
ENSG00000280279	AC240565.4	chr17	64099	76866	-	28.619	9.87979	16.907	1.50804	0.512745	2.9411	0.00327048	0.00860191	Y
ENSG00000280414	AC018470.1	chr2	174334438	174337566	-	56.1574	5.57812	24.5454	3.37601	0.437995	7.70787	1.27939e-14	1.8388e-13	Y
ENSG00000280486	AC005329.3	chr19	1385473	1389665	-	17.9484	5.85902	10.3925	1.57932	0.617335	2.55828	0.0105191	0.0239645	Y
ENSG00000280587	LINC01348	chr1	235065479	235074220	-	148.715	18.6756	67.4406	2.99346	0.305704	9.79203	1.21819e-22	3.34336e-21	Y
ENSG00000280614	FP236383.4	chr21	8393419	8394341	-	66772	3379.05	27151.4	4.30446	0.698623	6.16135	7.21289e-10	5.87341e-09	Y
ENSG00000280639	LINC02204	chr15	70570958	70586606	-	29.3823	7.60457	15.7712	1.9614	0.512409	3.8278	0.000129292	0.000466687	Y
ENSG00000280800	FP671120.7	chr21	8210384	8211306	-	85668.4	3936.12	34585.7	4.44384	0.79062	5.6207	1.90184e-08	1.27228e-07	Y
ENSG00000281005	LINC00921	chr16	3263743	3267567	+	62.0802	18.7792	35.017	1.7186	0.364229	4.71845	2.37654e-06	1.1768e-05	Y
ENSG00000281181	FP236383.5	chr21	8437629	8438551	-	151005	8152.53	61722	4.21116	0.944825	4.45708	8.30829e-06	3.74609e-05	Y
ENSG00000143847	PPFIA4	chr1	203026498	203078740	+	1779.04	53.8111	700.771	5.04152	0.181441	27.786	6.40664e-170	1.01103e-166	Y
ENSG00000284610	AC107918.4	chr8	12006188	12015193	-	23.7016	2.66793	10.5556	3.18307	0.642541	4.95388	7.27499e-07	3.92099e-06	Y
ENSG00000284747	AL034417.5	chr1	7991134	8005312	+	17.9037	5.88045	10.3892	1.60711	0.589673	2.72542	0.00642205	0.0155391	Y
ENSG00000285043	AC093512.2	chr16	30053090	30070420	+	1286.96	340.558	695.459	1.91839	0.151068	12.6988	6.00259e-37	3.45719e-35	Y
ENSG00000285744	AC083837.1	chr8	78805293	78956082	+	21.987	5.73555	11.8298	1.97831	0.608473	3.25127	0.0011489	0.0033663	Y
ENSG00000286018	AF129075.4	chr21	29063446	29064368	+	15.2681	4.9477	8.81786	1.62524	0.579774	2.80323	0.00505938	0.0125795	Y
ENSG00000276168	RN7SL1	chr14	49586580	49586878	+	4787.16	145.335	1886.02	5.04025	0.784494	6.42484	1.32005e-10	1.1897e-09	Y
ENSG00000286596	AC098595.1	chr4	30718805	30721970	-	92.3177	16.8945	45.1782	2.4651	0.350031	7.04251	1.88803e-12	2.11462e-11	Y
ENSG00000286638	AC123595.3	chr5	91280272	91281643	+	290.165	19.1146	120.758	3.91801	0.24508	15.9867	1.58313e-57	2.01479e-55	Y
ENSG00000182782	HCAR2	chr12	122701293	122703357	-	460.442	14.0913	181.473	5.02749	0.303127	16.5854	8.88249e-62	1.34783e-59	Y
ENSG00000287282	AL031726.2	chr1	169059576	169062441	+	15.0311	3.15361	7.60768	2.25991	0.643416	3.51237	0.000444135	0.00142457	Y
ENSG00000287570	AL035447.1	chr20	44181111	44182712	+	23.3418	1.95488	9.97497	3.54696	0.706342	5.02159	5.1246e-07	2.81401e-06	Y
ENSG00000287600	AC122719.3	chr5	904319	912587	-	25.6223	7.38683	14.2251	1.81932	0.473378	3.84326	0.00012141	0.000441468	Y
ENSG00000287625	AC022210.2	chr2	84926019	84966685	+	39.1728	9.96825	20.92	1.95037	0.414664	4.70349	2.55751e-06	1.25732e-05	Y
HPV16_E1	E1	NC_001526.4	1	1950	+	279.885	40.2106	130.088	2.81488	0.235405	11.9576	5.92459e-33	2.86798e-31	Y
HPV16_E2	E2	NC_001526.4	1892	2989	+	19.4633	2.19113	8.66818	3.15134	0.709618	4.4409	8.95855e-06	4.02433e-05	Y
HPV16_E7	E7	NC_001526.4	7604	7900	+	18.8263	6.65126	11.2169	1.51875	0.561109	2.70669	0.0067958	0.0163557	Y

## Sheet: log2FoldChange <= -1.5 & padj <
Gene_Id	Gene_Name	Gene_Chr	Gene_Start	Gene_End	Gene_Strand	BaseMean(3D)	BaseMean(2D)	BaseMean (3D & 2D)	Log2FoldChange	lfcSE	Stat	p-value	padj	3Dvs2D (FDR0.005)
ENSG00000002746	HECW1	chr7	43112629	43566001	+	20.5468	65.623	48.7194	-1.69235	0.3746	-4.51774	6.25031e-06	2.87485e-05	Y
ENSG00000003096	KLHL13	chrX	117897813	118117340	-	5.79861	30.7569	21.3975	-2.38742	0.542019	-4.40467	1.05943e-05	4.69895e-05	Y
ENSG00000011052	NME1-NME2	chr17	51153590	51171744	+	53.2984	214.874	154.283	-2.00793	0.50069	-4.01033	6.06348e-05	0.000234013	Y
ENSG00000019186	CYP24A1	chr20	54153446	54173986	-	11.1457	66.4481	45.7097	-2.57227	1.09503	-2.34905	0.0188216	0.0398261	Y
ENSG00000019549	SNAI2	chr8	48917598	48921740	-	65.0504	204.722	152.345	-1.64807	0.237713	-6.93304	4.11899e-12	4.44913e-11	Y
ENSG00000047617	ANO2	chr12	5531869	5946232	-	0	60.2726	37.6703	-8.19082	1.20599	-6.79179	1.1075e-11	1.12758e-10	Y
ENSG00000050165	DKK3	chr11	11956207	12009769	-	31.4659	107.932	79.257	-1.78723	0.303244	-5.89369	3.77668e-09	2.79417e-08	Y
ENSG00000050405	LIMA1	chr12	50175788	50283546	-	501.163	2044.89	1465.99	-2.02687	0.136978	-14.7971	1.53003e-49	1.43723e-47	Y
ENSG00000063438	AHRR	chr5	321759	435110	+	21.8265	107.571	75.4165	-2.29676	0.276978	-8.29219	1.11178e-16	1.8886e-15	Y
ENSG00000065325	GLP2R	chr17	9822206	9892099	+	12.394	92.5058	62.4639	-2.88016	0.357798	-8.04968	8.30102e-16	1.32858e-14	Y
ENSG00000065534	MYLK	chr3	123610049	123884331	-	212.45	648.091	484.726	-1.60828	0.194826	-8.25492	1.52001e-16	2.56001e-15	Y
ENSG00000070404	FSTL3	chr19	676392	683392	+	3200.01	9317.44	7023.41	-1.54202	0.104448	-14.7634	2.52163e-49	2.34082e-47	Y
ENSG00000072163	LIMS2	chr2	127638381	127681786	-	25.9889	156.149	107.339	-2.58549	0.271727	-9.515	1.81711e-21	4.5735e-20	Y
ENSG00000073464	CLCN4	chrX	10156945	10237660	+	193.048	598.204	446.27	-1.62804	0.229254	-7.10146	1.23442e-12	1.4147e-11	Y
ENSG00000074047	GLI2	chr2	120735623	120992653	+	31.1051	324.47	214.458	-3.3692	0.261052	-12.9062	4.15176e-38	2.50072e-36	Y
ENSG00000074527	NTN4	chr12	95657807	95791189	-	937.14	3080.37	2276.66	-1.71546	0.0979822	-17.5079	1.24739e-68	2.46063e-66	Y
ENSG00000075461	CACNG4	chr17	66964707	67033398	+	22.0666	181.587	121.767	-3.04699	0.239038	-12.7469	3.2444e-37	1.88929e-35	Y
ENSG00000078018	MAP2	chr2	209424058	209734118	+	94.1846	476.579	333.181	-2.33868	0.499656	-4.68057	2.86074e-06	1.39337e-05	Y
ENSG00000078401	EDN1	chr6	12290361	12297194	+	6.19402	25.3684	18.178	-2.01391	0.575754	-3.49787	0.000468993	0.00149428	Y
ENSG00000081923	ATP8B1	chr18	57646426	57803315	-	22.349	68.0797	50.9307	-1.59276	0.391825	-4.06499	4.80337e-05	0.000189315	Y
ENSG00000082397	EPB41L3	chr18	5392381	5630700	-	3.35624	16.3637	11.4859	-2.30147	0.799621	-2.8782	0.00399947	0.010251	Y
ENSG00000082497	SERTAD4	chr1	210232796	210246631	+	113.652	382.837	281.893	-1.747	0.18041	-9.6835	3.54372e-22	9.4306e-21	Y
ENSG00000084710	EFR3B	chr2	25042076	25159135	+	40.0223	114.549	86.6013	-1.51661	0.26866	-5.64509	1.65099e-08	1.11105e-07	Y
ENSG00000087116	ADAMTS2	chr5	179110853	179345461	-	8.87648	32.3695	23.5596	-1.87227	0.529025	-3.53909	0.000401514	0.00130135	Y
ENSG00000087494	PTHLH	chr12	27958084	27972733	-	51.3304	324.192	221.869	-2.66185	0.179624	-14.819	1.10401e-49	1.04954e-47	Y
ENSG00000090530	P3H2	chr3	189956728	190122437	-	870.651	2854.93	2110.82	-1.71294	0.111233	-15.3996	1.64561e-53	1.81604e-51	Y
ENSG00000092929	UNC13D	chr17	75827225	75844717	-	905.491	2662.03	2003.33	-1.55491	0.17349	-8.96257	3.17186e-19	6.63862e-18	Y
ENSG00000095739	BAMBI	chr10	28677510	28682932	+	156.181	475.325	355.646	-1.60923	0.135614	-11.8663	1.77193e-32	8.3721e-31	Y
ENSG00000097096	SYDE2	chr1	85156889	85201016	-	36.6134	120.928	89.3102	-1.71161	0.253454	-6.75317	1.44654e-11	1.454e-10	Y
ENSG00000101096	NFATC2	chr20	51386957	51562831	-	28.6181	83.5106	62.9259	-1.55946	0.39443	-3.95371	7.69495e-05	0.000292177	Y
ENSG00000101335	MYL9	chr20	36541497	36551447	+	5.39502	232.123	147.1	-5.39095	0.452866	-11.9041	1.12726e-32	5.35822e-31	Y
ENSG00000102271	KLHL4	chrX	87517409	87670050	+	61.9156	333.547	231.685	-2.42185	0.215972	-11.2137	3.49165e-29	1.37411e-27	Y
ENSG00000103187	COTL1	chr16	84565596	84618078	-	10450.6	31342.8	23508.3	-1.58444	0.0990575	-15.9952	1.37997e-57	1.77051e-55	Y
ENSG00000105929	ATP6V0A4	chr7	138706294	138799560	-	2.1972	17.9696	12.055	-3.00313	0.775558	-3.87221	0.000107851	0.000397571	Y
ENSG00000106078	COBL	chr7	51016212	51316818	-	21.7	134.346	92.1037	-2.63748	0.329175	-8.01242	1.12474e-15	1.77674e-14	Y
ENSG00000107738	VSIR	chr10	71747556	71773520	-	174.316	862.81	604.625	-2.30593	0.161723	-14.2585	3.97122e-46	3.24714e-44	Y
ENSG00000107807	TLX1	chr10	101131300	101137789	+	62.274	181.713	136.924	-1.55017	0.206478	-7.50768	6.01832e-14	8.02154e-13	Y
ENSG00000107984	DKK1	chr10	52314281	52318042	+	1544.37	6720.62	4779.53	-2.1214	0.297699	-7.126	1.03331e-12	1.19726e-11	Y
ENSG00000108602	ALDH3A1	chr17	19737984	19748943	-	263.095	1015.39	733.279	-1.94622	0.22954	-8.47877	2.27587e-17	4.12822e-16	Y
ENSG00000109101	FOXN1	chr17	28506243	28538896	+	6.15755	22.1021	16.1229	-1.8355	0.588831	-3.1172	0.0018258	0.00509152	Y
ENSG00000109667	SLC2A9	chr4	9771153	10054936	-	4.03765	12.1293	9.09493	-1.55673	0.678905	-2.29301	0.0218476	0.0452946	Y
ENSG00000109846	CRYAB	chr11	111908564	111923722	-	12.4294	50.6171	36.2967	-2.00622	0.380052	-5.27881	1.30027e-07	7.83191e-07	Y
ENSG00000110092	CCND1	chr11	69641156	69654474	+	418.908	1676.58	1204.95	-2.00059	0.638443	-3.13355	0.00172706	0.00484615	Y
ENSG00000111799	COL12A1	chr6	75084326	75206053	-	12541	38385.6	28693.9	-1.61391	0.128877	-12.5229	5.59861e-36	3.10006e-34	Y
ENSG00000112175	BMP5	chr6	55753653	55875590	-	2.31806	23.0523	15.277	-3.35007	0.764363	-4.38282	1.17154e-05	5.15705e-05	Y
ENSG00000112319	EYA4	chr6	133240598	133532128	+	5.87573	22.1698	16.0595	-1.94579	0.646877	-3.00797	0.00263001	0.0070911	Y
ENSG00000112769	LAMA4	chr6	112107931	112254939	-	254.753	733.937	554.243	-1.52556	0.223075	-6.83878	7.98726e-12	8.29802e-11	Y
ENSG00000113494	PRLR	chr5	35048756	35230487	-	24.346	119.246	83.6583	-2.29655	0.247571	-9.27633	1.75413e-20	4.08287e-19	Y
ENSG00000113946	CLDN16	chr3	190322541	190412143	+	1.11984	9.65318	6.45318	-3.1002	1.02614	-3.02123	0.0025175	0.0068192	Y
ENSG00000114019	AMOTL2	chr3	134355874	134375479	-	1417.58	4954.54	3628.18	-1.80476	0.0687159	-26.2641	4.93431e-152	6.48903e-149	Y
ENSG00000115363	EVA1A	chr2	75469302	75569722	-	129.229	490.152	354.806	-1.91832	0.13747	-13.9545	2.95534e-44	2.32031e-42	Y
ENSG00000115380	EFEMP1	chr2	55865967	55924139	-	1247.43	6868.77	4760.76	-2.46062	0.102584	-23.9865	3.85101e-127	2.43091e-124	Y
ENSG00000115641	FHL2	chr2	105357712	105438513	-	620.437	2101.66	1546.2	-1.75941	0.126271	-13.9336	3.95758e-44	3.0615e-42	Y
ENSG00000115828	QPCT	chr2	37342827	37373322	+	111.433	381.982	280.526	-1.77897	0.184044	-9.66604	4.20348e-22	1.10743e-20	Y
ENSG00000115844	DLX2	chr2	172099438	172102900	-	174.737	845.556	593.999	-2.27317	0.348012	-6.53187	6.49537e-11	6.07608e-10	Y
ENSG00000116299	KIAA1324	chr1	109113679	109206781	+	12.9136	75.7239	52.17	-2.54226	0.348445	-7.29601	2.96427e-13	3.66034e-12	Y
ENSG00000116717	GADD45A	chr1	67685201	67688334	+	293.177	1261.6	898.443	-2.10336	0.148302	-14.1829	1.16833e-45	9.50381e-44	Y
ENSG00000117318	ID3	chr1	23557926	23559501	-	3184.82	12658.2	9105.7	-1.99062	0.144821	-13.7454	5.42981e-43	4.08037e-41	Y
ENSG00000118523	CCN2	chr6	131948176	131951372	-	34.4541	359.805	237.798	-3.3787	0.267424	-12.6342	1.36694e-36	7.78763e-35	Y
ENSG00000118777	ABCG2	chr4	88090150	88231628	-	107.271	311.406	234.855	-1.53259	0.266945	-5.74122	9.39942e-09	6.56337e-08	Y
ENSG00000123364	HOXC13	chr12	53938831	53946544	+	363.114	1426.18	1027.53	-1.97209	0.133321	-14.7921	1.64783e-49	1.53872e-47	Y
ENSG00000123843	C4BPB	chr1	207088860	207099993	+	0	12.8038	8.00238	-5.94783	1.31077	-4.53766	5.68823e-06	2.63089e-05	Y
ENSG00000124126	PREX1	chr20	48624252	48827999	-	302.075	867.78	655.641	-1.52219	0.163822	-9.29171	1.51829e-20	3.54964e-19	Y
ENSG00000124243	BCAS4	chr20	50794894	50882676	+	153.497	476.439	355.336	-1.63305	0.12434	-13.1337	2.1104e-39	1.36493e-37	Y
ENSG00000125966	MMP24	chr20	35226690	35276998	+	86.0663	314.194	228.646	-1.87681	0.17254	-10.8775	1.47542e-27	5.31589e-26	Y
ENSG00000126016	AMOT	chrX	112774503	112840815	-	8.79536	32.6236	23.688	-1.88829	0.485233	-3.89151	9.96205e-05	0.0003693	Y
ENSG00000127324	TSPAN8	chr12	71125085	71441898	-	110.27	640.744	441.816	-2.53671	0.393927	-6.43954	1.19833e-10	1.08496e-09	Y
ENSG00000128510	CPA4	chr7	130293134	130324180	+	233.276	1886.71	1266.67	-3.01713	0.282338	-10.6862	1.18075e-26	4.09525e-25	Y
ENSG00000128591	FLNC	chr7	128830377	128859274	+	16.8367	77.7547	54.9105	-2.20872	0.472874	-4.67084	2.99967e-06	1.45565e-05	Y
ENSG00000128652	HOXD3	chr2	176136612	176173102	+	4.43797	20.2304	14.3082	-2.18136	0.56559	-3.85678	0.000114889	0.00042037	Y
ENSG00000129116	PALLD	chr4	168497052	168928457	+	974.938	3160.89	2341.16	-1.69796	0.0967375	-17.5522	5.71796e-69	1.17188e-66	Y
ENSG00000129474	AJUBA	chr14	22971177	22982551	-	1891.97	5506.64	4151.14	-1.54065	0.071654	-21.5012	1.51771e-102	6.65303e-100	Y
ENSG00000130045	NXNL2	chr9	88534033	88584274	+	5.95703	34.1692	23.5896	-2.53124	0.502999	-5.03229	4.84645e-07	2.66952e-06	Y
ENSG00000131018	SYNE1	chr6	152121684	152637801	-	91.673	330.718	241.076	-1.85442	0.185664	-9.98803	1.71965e-23	5.02553e-22	Y
ENSG00000131152	AC010531.1	chr16	87302876	87334273	-	6.03379	26.3923	18.7578	-2.13138	0.613497	-3.47415	0.000512472	0.00161876	Y
ENSG00000131711	MAP1B	chr5	72107234	72209565	+	208.433	1074.95	750.004	-2.36906	0.160855	-14.7279	4.26762e-49	3.91554e-47	Y
ENSG00000131737	KRT34	chr17	41377650	41382403	-	1.8399	19.0106	12.5716	-3.36058	0.777297	-4.32342	1.5363e-05	6.62053e-05	Y
ENSG00000132031	MATN3	chr2	19992052	20012668	-	83.7104	428.957	299.489	-2.35381	0.17487	-13.4603	2.67679e-41	1.87744e-39	Y
ENSG00000132854	KANK4	chr1	62236165	62319434	-	13.1139	108.749	72.8856	-3.06088	0.338946	-9.03056	1.70791e-19	3.667e-18	Y
ENSG00000133687	TMTC1	chr12	29500840	29784759	-	75.3826	261.471	191.688	-1.80007	0.234421	-7.6788	1.60584e-14	2.28922e-13	Y
ENSG00000134259	NGF	chr1	115285917	115338249	-	0.718973	12.4337	8.04065	-4.05287	1.23963	-3.26943	0.00107764	0.00318172	Y
ENSG00000134363	FST	chr5	53480626	53487134	+	52.7328	177.606	130.779	-1.75841	0.271807	-6.46933	9.8436e-11	9.02626e-10	Y
ENSG00000134508	CABLES1	chr18	23134564	23260467	+	174.661	554.349	411.966	-1.66308	0.160549	-10.3587	3.82087e-25	1.22307e-23	Y
ENSG00000134531	EMP1	chr12	13196723	13219941	+	1135.17	4448.69	3206.12	-1.96988	0.115526	-17.0513	3.4169e-65	5.44667e-63	Y
ENSG00000134780	DAGLA	chr11	61680391	61747001	+	49.2482	156.453	116.251	-1.6741	0.213386	-7.84541	4.31554e-15	6.45531e-14	Y
ENSG00000135480	KRT7	chr12	52232520	52252186	+	10610.6	83491.2	56160.9	-2.97605	0.170043	-17.5017	1.38987e-68	2.70784e-66	Y
ENSG00000137727	ARHGAP20	chr11	110577042	110713189	-	72.2668	245.406	180.479	-1.75864	0.189915	-9.26011	2.04224e-20	4.69804e-19	Y
ENSG00000137801	THBS1	chr15	39581079	39599466	+	1662.97	8435.02	5895.5	-2.34213	0.0942477	-24.8507	2.53871e-136	2.1086e-133	Y
ENSG00000137868	STRA6	chr15	74179466	74212267	-	0	9.38854	5.86783	-5.50633	1.36203	-4.04274	5.28309e-05	0.000206367	Y
ENSG00000137962	ARHGAP29	chr1	94148988	94275068	-	718.99	2185.22	1635.38	-1.60229	0.100003	-16.0224	8.91734e-58	1.15348e-55	Y
ENSG00000137975	CLCA2	chr1	86424171	86456553	+	77.1217	276.063	201.46	-1.84047	0.684817	-2.68753	0.00719826	0.0171906	Y
ENSG00000138131	LOXL4	chr10	98247690	98268194	-	5.31809	17.9713	13.2264	-1.77845	0.685187	-2.59557	0.00944336	0.0217969	Y
ENSG00000138136	LBX1	chr10	101226195	101229794	-	4.7588	14.1337	10.6181	-1.5478	0.644405	-2.40191	0.0163099	0.0350806	Y
ENSG00000138271	GPR87	chr3	151294086	151316820	-	115.624	404.377	296.095	-1.80912	0.258801	-6.99038	2.74135e-12	3.02104e-11	Y
ENSG00000138311	ZNF365	chr10	62374192	62480288	+	24.2693	71.3195	53.6757	-1.55866	0.286343	-5.44332	5.22959e-08	3.31439e-07	Y
ENSG00000138347	MYPN	chr10	68106117	68212017	+	8.47616	80.1992	53.3031	-3.23973	0.440498	-7.3547	1.91357e-13	2.40048e-12	Y
ENSG00000138622	HCN4	chr15	73319859	73368958	-	7.87859	33.1358	23.6644	-2.08304	0.553344	-3.76446	0.000166908	0.000588333	Y
ENSG00000138735	PDE5A	chr4	119494397	119628804	-	368.297	1100.31	825.808	-1.57926	0.105276	-15.0012	7.21362e-51	7.20495e-49	Y
ENSG00000138829	FBN2	chr5	128257909	128659185	-	2.23913	43.0966	27.7751	-4.27393	0.658371	-6.49167	8.48888e-11	7.83985e-10	Y
ENSG00000139292	LGR5	chr12	71439798	71586310	+	3.5965	18.2465	12.7528	-2.30824	0.723781	-3.18915	0.00142694	0.00408906	Y
ENSG00000139304	PTPRQ	chr12	80402178	80680273	+	3.63515	114.925	73.1916	-4.95942	0.548271	-9.04557	1.48886e-19	3.20542e-18	Y
ENSG00000139973	SYT16	chr14	61811974	62112550	+	4.9967	14.5278	10.9537	-1.56961	0.615988	-2.54812	0.0108305	0.0245993	Y
ENSG00000140022	STON2	chr14	81260656	81436465	-	86.052	320.762	232.746	-1.89981	0.185256	-10.255	1.12338e-24	3.48978e-23	Y
ENSG00000140044	JDP2	chr14	75427716	75474111	+	249.706	728.259	548.802	-1.54461	0.163983	-9.41932	4.54023e-21	1.09723e-19	Y
ENSG00000140092	FBLN5	chr14	91869412	91947987	-	136.992	400.104	301.437	-1.54611	0.128316	-12.0492	1.95824e-33	9.68744e-32	Y
ENSG00000140284	SLC27A2	chr15	50182196	50236385	+	29.8173	150.781	105.419	-2.34474	0.293933	-7.97712	1.49785e-15	2.33573e-14	Y
ENSG00000140416	TPM1	chr15	63042632	63071915	+	307.884	1137.07	826.124	-1.88238	0.120712	-15.594	8.00019e-55	9.49256e-53	Y
ENSG00000140961	OSGIN1	chr16	83931311	83966332	+	486.251	2041	1457.97	-2.06821	0.165373	-12.5063	6.89589e-36	3.77861e-34	Y
ENSG00000141338	ABCA8	chr17	68867289	68955392	-	2.59698	27.9419	18.4376	-3.42459	0.671005	-5.10367	3.33135e-07	1.88363e-06	Y
ENSG00000142149	HUNK	chr21	31873020	32044633	+	147.022	496.642	365.535	-1.75096	0.148498	-11.7912	4.33578e-32	2.02435e-30	Y
ENSG00000142871	CCN1	chr1	85580761	85583950	+	3786.86	17110.5	12114.1	-2.17557	0.164582	-13.2187	6.84144e-40	4.59424e-38	Y
ENSG00000143217	NECTIN4	chr1	161070998	161089558	-	11.3143	51.9376	36.7039	-2.19795	0.467122	-4.70531	2.53484e-06	1.24734e-05	Y
ENSG00000143367	TUFT1	chr1	151540305	151583583	+	525.674	1716.6	1270.01	-1.70534	0.0905823	-18.8264	4.59266e-79	1.22842e-76	Y
ENSG00000143375	CGN	chr1	151510510	151538692	+	32.7788	124.034	89.8136	-1.92087	0.30218	-6.35671	2.06117e-10	1.81109e-09	Y
ENSG00000143450	OAZ3	chr1	151762899	151771334	+	3.71736	22.8741	15.6903	-2.61764	0.578815	-4.52242	6.1138e-06	2.81699e-05	Y
ENSG00000143473	KCNH1	chr1	210676823	211134165	-	0.359486	26.855	16.9192	-6.05906	1.25657	-4.82189	1.42203e-06	7.31216e-06	Y
ENSG00000143816	WNT9A	chr1	227918656	227947932	-	370.598	1100.85	827.003	-1.56948	0.130726	-12.0059	3.30775e-33	1.6111e-31	Y
ENSG00000144452	ABCA12	chr2	214931542	215138626	-	3.71627	13.9441	10.1087	-1.88665	0.817102	-2.30895	0.0209465	0.0436955	Y
ENSG00000144460	NYAP2	chr2	225399710	225654018	+	22.1844	93.5364	66.7794	-2.07392	0.274477	-7.5559	4.15964e-14	5.66867e-13	Y
ENSG00000145287	PLAC8	chr4	83090048	83137075	-	8.11704	25.6117	19.0512	-1.67865	0.590556	-2.84249	0.0044763	0.0113097	Y
ENSG00000146374	RSPO3	chr6	127118671	127199481	+	18.0273	79.9361	56.7203	-2.15559	0.289546	-7.44471	9.71589e-14	1.25781e-12	Y
ENSG00000147206	NXF3	chrX	103075810	103093143	-	3.95762	15.029	10.8772	-1.8857	0.684794	-2.75368	0.00589294	0.0144136	Y
ENSG00000147509	RGS20	chr8	53851795	53959303	+	21.6668	70.9566	52.473	-1.70819	0.293795	-5.81423	6.09122e-09	4.37531e-08	Y
ENSG00000148344	PTGES	chr9	129738331	129753042	-	2166.09	6506.76	4879	-1.58653	0.165901	-9.56313	1.14251e-21	2.9222e-20	Y
ENSG00000148677	ANKRD1	chr10	90912096	90921276	-	1.43904	48.3591	30.7641	-5.01934	0.776878	-6.4609	1.04079e-10	9.50504e-10	Y
ENSG00000148848	ADAM12	chr10	126012381	126388455	-	45.8494	200.634	142.59	-2.1407	0.228384	-9.37323	7.03482e-21	1.67699e-19	Y
ENSG00000149527	PLCH2	chr1	2425980	2505532	+	3.03867	12.6632	9.05399	-2.07889	0.704258	-2.95189	0.0031584	0.00834326	Y
ENSG00000149591	TAGLN	chr11	117199370	117207464	+	68.0688	425.625	291.542	-2.64632	0.241083	-10.9768	4.94203e-28	1.83939e-26	Y
ENSG00000150556	LYPD6B	chr2	149038107	149215262	+	2.15964	11.7541	8.15615	-2.40104	0.941569	-2.55004	0.0107712	0.0244822	Y
ENSG00000150628	SPATA4	chr4	176184579	176195585	-	0.799546	9.38038	6.16257	-3.6225	1.20444	-3.00763	0.00263292	0.00709774	Y
ENSG00000150782	IL18	chr11	112143253	112164096	-	133.309	916.544	622.831	-2.78053	0.32666	-8.51201	1.7094e-17	3.12223e-16	Y
ENSG00000150938	CRIM1	chr2	36355778	36551135	+	1410.02	5875.63	4201.03	-2.05839	0.0716945	-28.7106	2.81654e-181	8.88955e-178	Y
ENSG00000151012	SLC7A11	chr4	138164097	138242349	-	460.946	1756.43	1270.62	-1.92929	0.297581	-6.48324	8.97763e-11	8.26581e-10	Y
ENSG00000151718	WWC2	chr4	183099257	183320777	+	968.997	3338.06	2449.66	-1.7853	0.089705	-19.9019	3.91783e-88	1.18899e-85	Y
ENSG00000152137	HSPB8	chr12	119178931	119221131	+	181.045	1086.27	746.813	-2.5825	0.107422	-24.0406	1.04774e-127	6.8893e-125	Y
ENSG00000153071	DAB2	chr5	39371675	39462300	-	65.6302	538.952	361.457	-3.04187	0.37629	-8.08384	6.27582e-16	1.02207e-14	Y
ENSG00000153162	BMP6	chr6	7726099	7881728	+	398.137	1879.12	1323.75	-2.23809	0.130916	-17.0956	1.59923e-65	2.60179e-63	Y
ENSG00000153563	CD8A	chr2	86784610	86808396	-	5.03772	16.5348	12.2234	-1.69154	0.636866	-2.65603	0.00790668	0.0186427	Y
ENSG00000153721	CNKSR3	chr6	154387515	154510685	-	69.3579	329.989	232.252	-2.25427	0.154281	-14.6115	2.37368e-48	2.08106e-46	Y
ENSG00000154330	PGM5	chr9	68328308	68531061	+	1.79743	19.1137	12.6201	-3.3667	0.836321	-4.02561	5.68276e-05	0.000220506	Y
ENSG00000157168	NRG1	chr8	31639222	32855666	+	244.341	868.374	634.361	-1.82625	0.172766	-10.5706	4.07761e-26	1.36332e-24	Y
ENSG00000158246	TENT5B	chr1	27005020	27012850	-	60.4361	403.763	275.015	-2.73496	0.182558	-14.9813	9.72874e-51	9.53598e-49	Y
ENSG00000158445	KCNB1	chr20	49293394	49484297	-	17.1527	56.8428	41.959	-1.72768	0.325093	-5.31441	1.07004e-07	6.51476e-07	Y
ENSG00000159251	ACTC1	chr15	34790230	34795549	-	13.5068	62.0865	43.8691	-2.18883	0.411297	-5.32178	1.02755e-07	6.27057e-07	Y
ENSG00000159388	BTG2	chr1	203305491	203309602	+	293.387	853.642	643.547	-1.54239	0.108161	-14.2601	3.87669e-46	3.18636e-44	Y
ENSG00000159753	CARMIL2	chr16	67644988	67657569	+	127.533	1153.89	769.005	-3.17807	0.226785	-14.0135	1.28803e-44	1.02143e-42	Y
ENSG00000160282	FTCD	chr21	46136262	46155579	-	4.51636	13.6735	10.2396	-1.61913	0.649797	-2.49175	0.0127114	0.0283052	Y
ENSG00000160683	CXCR5	chr11	118883892	118897787	+	0	79.2466	49.5291	-8.58969	2.33929	-3.67192	0.000240738	0.000819652	Y
ENSG00000161544	CYGB	chr17	76527356	76551175	-	2.15964	16.9942	11.4312	-2.95203	0.776704	-3.80071	0.000144283	0.000514891	Y
ENSG00000161798	AQP5	chr12	49961872	49965682	+	19.5163	76.4007	55.069	-1.95822	0.521494	-3.75502	0.000173327	0.000608869	Y
ENSG00000162614	NEXN	chr1	77888513	77943895	+	17.3857	182.502	120.583	-3.40355	0.291402	-11.6799	1.61414e-31	7.29878e-30	Y
ENSG00000162745	OLFML2B	chr1	161983192	162023854	-	72.4708	214.96	161.527	-1.57348	0.233263	-6.74551	1.52487e-11	1.52884e-10	Y
ENSG00000163071	SPATA18	chr4	52051304	52097299	+	66.8352	343.909	240.006	-2.36194	0.163111	-14.4806	1.60802e-47	1.36431e-45	Y
ENSG00000163171	CDC42EP3	chr2	37641882	37738468	-	652.647	2255.09	1654.17	-1.78924	0.0811461	-22.0496	9.64676e-108	4.34959e-105	Y
ENSG00000163273	NPPC	chr2	231921809	231926396	-	1.79743	17.0127	11.307	-3.20572	0.81897	-3.91432	9.06575e-05	0.000338539	Y
ENSG00000163283	ALPP	chr2	232378724	232382889	+	750.281	12184.9	7896.9	-4.02147	0.0956194	-42.0571	0	0	Y
ENSG00000163347	CLDN1	chr3	190305707	190322446	-	445.196	3485.64	2345.48	-2.96749	0.158332	-18.7423	2.23827e-78	5.79051e-76	Y
ENSG00000163430	FSTL1	chr3	120392293	120450993	-	4253.21	23813.7	16478.5	-2.48515	0.104587	-23.7617	8.32389e-125	4.86516e-122	Y
ENSG00000163453	IGFBP7	chr4	57030773	57110385	-	1557.62	4779.35	3571.2	-1.618	0.124895	-12.9549	2.20313e-38	1.35283e-36	Y
ENSG00000163501	IHH	chr2	219054424	219060921	-	3.35842	65.0999	41.9468	-4.28898	0.601747	-7.12754	1.02175e-12	1.18474e-11	Y
ENSG00000164122	ASB5	chr4	176213673	176277571	-	0	7.86212	4.91382	-5.23817	1.40963	-3.71599	0.000202407	0.000701249	Y
ENSG00000164684	ZNF704	chr8	80628451	80874781	-	30.6172	93.8897	70.1625	-1.62486	0.277661	-5.85196	4.85817e-09	3.53956e-08	Y
ENSG00000164764	SBSPON	chr8	73064543	73124088	-	48.6167	203.468	145.399	-2.05849	0.229918	-8.95313	3.45547e-19	7.21306e-18	Y
ENSG00000165124	SVEP1	chr9	110365248	110579880	-	194.209	820.01	585.334	-2.07771	0.394965	-5.26049	1.43671e-07	8.59792e-07	Y
ENSG00000165617	DACT1	chr14	58633967	58648321	+	65.967	194.432	146.258	-1.56281	0.234874	-6.65382	2.8558e-11	2.77508e-10	Y
ENSG00000165685	TMEM52B	chr12	10170542	10191801	+	39.9635	146.988	106.854	-1.87564	0.27098	-6.92171	4.46238e-12	4.78402e-11	Y
ENSG00000165899	OTOGL	chr12	80099537	80380879	+	0.718973	20.8963	13.3298	-4.82931	1.14933	-4.20185	2.64748e-05	0.000109029	Y
ENSG00000166106	ADAMTS15	chr11	130448974	130476641	+	23.0636	171.707	115.966	-2.88546	0.306266	-9.42144	4.44941e-21	1.07693e-19	Y
ENSG00000166387	PPFIBP2	chr11	7513298	7657127	+	3.63788	63.4276	41.0064	-4.10493	0.53459	-7.67865	1.60779e-14	2.28995e-13	Y
ENSG00000166689	PLEKHA7	chr11	16777297	17014414	-	369.427	1108.33	831.239	-1.58356	0.142829	-11.0871	1.44937e-28	5.55158e-27	Y
ENSG00000166897	ELFN2	chr22	37367960	37427479	-	359.232	1499.26	1071.75	-2.06071	0.307349	-6.70476	2.01732e-11	1.98846e-10	Y
ENSG00000167178	ISLR2	chr15	74100311	74138540	+	30.2199	105.632	77.3523	-1.80729	0.318105	-5.68141	1.33591e-08	9.091e-08	Y
ENSG00000167656	LY6D	chr8	142784882	142786539	-	39.8644	137.097	100.635	-1.78471	0.408387	-4.37014	1.24166e-05	5.44054e-05	Y
ENSG00000167703	SLC43A2	chr17	1569268	1628886	-	242.07	861.101	628.964	-1.83033	0.201401	-9.08798	1.009e-19	2.19324e-18	Y
ENSG00000167767	KRT80	chr12	52168996	52192014	-	203.308	1989.23	1319.51	-3.28931	0.296949	-11.077	1.62207e-28	6.18306e-27	Y
ENSG00000168621	GDNF	chr5	37812677	37840041	-	3.4379	19.3919	13.4091	-2.51598	0.653927	-3.8475	0.00011933	0.000434404	Y
ENSG00000168685	IL7R	chr5	35852695	35879603	+	1170.67	4842.59	3465.62	-2.04836	0.181235	-11.3022	1.27987e-29	5.16565e-28	Y
ENSG00000168765	GSTM4	chr1	109656099	109674836	+	5.11883	14.7788	11.1563	-1.52257	0.654859	-2.32504	0.02007	0.04214	Y
ENSG00000168874	ATOH8	chr2	85751344	85791383	+	368.53	1045.09	791.38	-1.50427	0.19678	-7.64444	2.09852e-14	2.93849e-13	Y
ENSG00000168918	INPP5D	chr2	233059967	233207903	+	14.6353	63.1146	44.9349	-2.09369	0.422912	-4.95064	7.39706e-07	3.97999e-06	Y
ENSG00000169126	ARMC4	chr10	27775186	27999079	-	4.71634	19.2202	13.7813	-1.99494	0.590666	-3.37745	0.000731606	0.00224883	Y
ENSG00000169583	CLIC3	chr9	136994608	136996568	-	138.199	605.872	430.495	-2.13567	0.157134	-13.5914	4.50477e-42	3.23136e-40	Y
ENSG00000169894	MUC3A	chr7	100949534	100968347	+	4.7539	28.1173	19.356	-2.54533	0.617433	-4.12243	3.7489e-05	0.000150186	Y
ENSG00000170442	KRT86	chr12	52249300	52309163	+	2.51859	17.9513	12.1641	-2.79588	0.722128	-3.87173	0.000108066	0.000398209	Y
ENSG00000170848	PSG6	chr19	42902086	42919563	-	0	27.0649	16.9156	-7.02793	1.26352	-5.56219	2.6641e-08	1.74376e-07	Y
ENSG00000171658	NMRAL2P	chr3	185959943	185980872	+	17.7481	77.0733	54.8263	-2.10567	0.375658	-5.6053	2.07894e-08	1.38138e-07	Y
ENSG00000171931	FBXW10	chr17	18744026	18779349	+	6.1129	20.3481	15.0099	-1.71028	0.726949	-2.35268	0.0186388	0.0394923	Y
ENSG00000171992	SYNPO	chr5	150601080	150659207	+	719.952	2369.52	1750.93	-1.71884	0.16919	-10.1593	3.01362e-24	9.16339e-23	Y
ENSG00000172137	CALB2	chr16	71358713	71390436	+	17.0634	59.7572	43.747	-1.80393	0.431604	-4.1796	2.92025e-05	0.000119421	Y
ENSG00000174059	CD34	chr1	207880972	207911402	-	1.44013	9.56986	6.52121	-2.70941	1.00343	-2.70015	0.00693076	0.0166399	Y
ENSG00000174307	PHLDA3	chr1	201464278	201469237	-	869.798	2974.73	2185.38	-1.77441	0.070889	-25.0309	2.82138e-138	2.61907e-135	Y
ENSG00000175920	DOK7	chr4	3463306	3501473	+	119.149	811.082	551.607	-2.76531	0.387343	-7.13917	9.38971e-13	1.09277e-11	Y
ENSG00000176697	BDNF	chr11	27654893	27722058	-	95.6966	336.986	246.502	-1.81044	0.153781	-11.7729	5.38658e-32	2.50754e-30	Y
ENSG00000176909	MAMSTR	chr19	48712725	48719725	-	6.59652	23.8834	17.4008	-1.83708	0.514951	-3.56749	0.000360416	0.0011815	Y
ENSG00000179023	KLHDC7A	chr1	18480982	18486126	+	5.80025	33.1515	22.8948	-2.49611	0.68539	-3.64188	0.000270654	0.000912259	Y
ENSG00000179546	HTR1D	chr1	23191895	23194729	-	24.3037	74.7343	55.8229	-1.61824	0.289132	-5.59688	2.1824e-08	1.44344e-07	Y
ENSG00000180537	RNF182	chr6	13924446	13980310	+	12.6347	107.929	72.1937	-3.09668	0.314312	-9.85224	6.70346e-23	1.86903e-21	Y
ENSG00000182752	PAPPA	chr9	116153791	116402321	+	24.787	129.972	90.5275	-2.37679	0.305846	-7.7712	7.77431e-15	1.13809e-13	Y
ENSG00000183044	ABAT	chr16	8674596	8784575	+	30.6217	124.213	89.1161	-2.02659	0.239501	-8.46174	2.63417e-17	4.72923e-16	Y
ENSG00000183287	CCBE1	chr18	59430939	59697662	-	0.718973	11.1078	7.21201	-3.90939	1.16567	-3.35377	0.000797176	0.00243003	Y
ENSG00000183668	PSG9	chr19	43211791	43269530	-	1.79743	28.996	18.7965	-3.97516	0.759617	-5.23311	1.66684e-07	9.89257e-07	Y
ENSG00000183671	GPR1	chr2	206175316	206218047	-	23.2661	130.772	90.4573	-2.48264	0.249185	-9.96303	2.21225e-23	6.40579e-22	Y
ENSG00000183688	RFLNB	chr17	439978	445939	-	164.479	742.169	525.536	-2.17336	0.126854	-17.1327	8.46293e-66	1.40583e-63	Y
ENSG00000183801	OLFML1	chr11	7485388	7511377	+	0	21.5498	13.4686	-6.72501	1.32571	-5.07274	3.92125e-07	2.19048e-06	Y
ENSG00000184545	DUSP8	chr11	1554051	1572271	-	153.205	453.817	341.088	-1.57001	0.177695	-8.83543	9.97096e-19	1.98928e-17	Y
ENSG00000184697	CLDN6	chr16	3014712	3020071	-	2.95919	14.0496	9.8907	-2.23861	0.720848	-3.10553	0.00189941	0.00527764	Y
ENSG00000185483	ROR1	chr1	63774017	64181498	+	19.7496	79.9778	57.3922	-2.01536	0.289555	-6.9602	3.39781e-12	3.70565e-11	Y
ENSG00000185668	POU3F1	chr1	38043829	38046793	-	5.23697	15.4657	11.6299	-1.56484	0.563588	-2.77657	0.0054936	0.0135143	Y
ENSG00000185924	RTN4RL1	chr17	1934677	2025334	-	25.8611	79.3965	59.3207	-1.6038	0.365492	-4.38805	1.14373e-05	5.04731e-05	Y
ENSG00000187942	LDLRAD2	chr1	21812265	21825225	+	2.52022	13.1052	9.13581	-2.35703	1.0415	-2.26311	0.0236292	0.048415	Y
ENSG00000188112	C6orf132	chr6	42101119	42142620	-	57.4811	198.985	145.921	-1.80113	0.228262	-7.89063	3.00654e-15	4.58861e-14	Y
ENSG00000189056	RELN	chr7	103471784	103989658	-	10.2785	35.5158	26.0518	-1.77561	0.66346	-2.67629	0.00744412	0.0176788	Y
ENSG00000189275	LINC01164	chr10	131772398	131790199	-	16.4324	54.934	40.4959	-1.74761	0.452881	-3.85887	0.000113912	0.000417185	Y
ENSG00000197415	VEPH1	chr3	157259742	157533619	-	8.07094	40.0041	28.0292	-2.29604	0.490431	-4.68169	2.84526e-06	1.38669e-05	Y
ENSG00000197582	GPX1P1	chrX	13378735	13379340	-	17.8675	87.6268	61.467	-2.27482	0.328281	-6.9295	4.22317e-12	4.54611e-11	Y
ENSG00000197614	MFAP5	chr12	8637346	8662888	-	1.15958	19.3056	12.5009	-4.09415	0.940929	-4.35118	1.35409e-05	5.88511e-05	Y
ENSG00000198223	CSF2RA	chrX	1268800	1310381	+	32.7794	155.527	109.496	-2.23368	0.233214	-9.57783	9.91073e-22	2.55141e-20	Y
ENSG00000198431	TXNRD1	chr12	104215779	104350307	+	5473.69	18303.2	13492.1	-1.74131	0.128672	-13.533	9.98795e-42	7.1e-40	Y
ENSG00000198553	KCNRG	chr13	50015254	50020922	+	2.55887	12.4033	8.71163	-2.27148	0.774945	-2.93116	0.00337702	0.00883941	Y
ENSG00000198682	PAPSS2	chr10	87659613	87747705	+	1494.34	7384.62	5175.77	-2.30413	0.0945038	-24.3814	2.69449e-131	2.02485e-128	Y
ENSG00000198796	ALPK2	chr18	58481247	58629091	-	4.71634	101.086	64.9475	-4.38492	0.452918	-9.68149	3.61395e-22	9.60129e-21	Y
ENSG00000203288	TDRKH-AS1	chr1	151790804	151794402	+	2.15692	14.232	9.70384	-2.6945	0.843942	-3.19276	0.00140922	0.00404491	Y
ENSG00000203706	SERTAD4-AS1	chr1	210231456	210234047	-	53.0558	152.233	115.042	-1.51558	0.256931	-5.89878	3.66208e-09	2.71321e-08	Y
ENSG00000203867	RBM20	chr10	110644336	110839468	+	5.55671	21.2603	15.3715	-1.94935	0.593868	-3.28247	0.00102902	0.00305186	Y
ENSG00000204381	LAYN	chr11	111540280	111561745	+	2.91727	18.7586	12.8181	-2.6723	0.679498	-3.93275	8.39794e-05	0.000315318	Y
ENSG00000204936	CD177	chr19	43353686	43363172	+	3.24028	33.2261	21.9814	-3.32512	0.679525	-4.8933	9.91597e-07	5.24059e-06	Y
ENSG00000204941	PSG5	chr19	43166256	43186536	-	0	22.2778	13.9236	-6.77195	1.26203	-5.36594	8.05297e-08	4.97614e-07	Y
ENSG00000205221	VIT	chr2	36696690	36814792	+	0.718973	10.2857	6.69819	-3.80229	1.23527	-3.0781	0.00208323	0.00573843	Y
ENSG00000205420	KRT6A	chr12	52487176	52493257	-	23.2619	89.7244	64.801	-1.9496	0.719992	-2.70781	0.00677294	0.0163057	Y
ENSG00000205426	KRT81	chr12	52285913	52291534	-	9.31418	57.042	39.1441	-2.65108	0.441567	-6.00379	1.92765e-09	1.48175e-08	Y
ENSG00000205861	PCOTH	chr13	23888842	23897263	+	6.35571	34.2112	23.7654	-2.43521	0.476713	-5.10833	3.25018e-07	1.84235e-06	Y
ENSG00000206538	VGLL3	chr3	86876388	86991149	-	139.426	908.891	620.342	-2.70678	0.128458	-21.0714	1.45524e-98	6.04345e-96	Y
ENSG00000213412	HNRNPA1P33	chr10	46415853	46416413	+	5.39611	17.6215	13.037	-1.68475	0.612818	-2.74918	0.00597445	0.0145926	Y
ENSG00000213694	S1PR3	chr9	88990863	89005155	+	446.113	2004.82	1420.31	-2.16767	0.119873	-18.083	4.33719e-73	1.02157e-70	Y
ENSG00000213937	CLDN9	chr16	3012923	3014505	+	4.43742	19.8589	14.0758	-2.17053	0.599359	-3.62141	0.000292997	0.000978787	Y
ENSG00000214851	LINC00612	chr12	9055586	9065070	-	2.19993	14.1478	9.66735	-2.67773	0.794785	-3.36912	0.000754084	0.00231072	Y
ENSG00000216588	IGSF23	chr19	44613563	44636781	+	1.43958	15.9339	10.4985	-3.43402	0.86831	-3.95483	7.65886e-05	0.000290959	Y
ENSG00000223638	RFPL4A	chr19	55759014	55763175	+	0	24.9747	15.6092	-6.91632	1.26229	-5.47918	4.27293e-08	2.73999e-07	Y
ENSG00000224520	KRT8P45	chr1	157073257	157074703	+	3.03813	14.7629	10.3661	-2.29409	0.685858	-3.34484	0.000823294	0.00250094	Y
ENSG00000224817	AC010789.1	chr10	101701994	101730037	-	1.79743	9.28342	6.47617	-2.33044	0.984208	-2.36783	0.0178925	0.0381107	Y
ENSG00000225511	LINC00475	chr9	92141298	92160114	+	5.59482	22.1478	15.9404	-1.9907	0.547067	-3.63885	0.000273858	0.000920962	Y
ENSG00000225614	ZNF469	chr16	88382959	88440757	+	366.554	1130.92	844.282	-1.62641	0.325155	-5.00194	5.67549e-07	3.09699e-06	Y
ENSG00000227128	LBX1-AS1	chr10	101229577	101270148	+	1.11984	14.9948	9.79166	-3.73225	0.994854	-3.75156	0.000175739	0.00061575	Y
ENSG00000227145	IL21-AS1	chr4	122618983	122689156	+	8.43642	46.5834	32.2783	-2.45599	0.418989	-5.86171	4.58128e-09	3.35175e-08	Y
ENSG00000227496	AC099066.2	chr1	225700264	225752258	+	9.35482	40.1006	28.5709	-2.07832	0.484928	-4.28584	1.8205e-05	7.72916e-05	Y
ENSG00000229544	NKX1-2	chr10	124445243	124450035	-	52.8907	229.214	163.093	-2.1088	0.248932	-8.47139	2.42487e-17	4.3884e-16	Y
ENSG00000229619	MBNL1-AS1	chr3	152245262	152269557	-	50.8934	155.347	116.177	-1.60368	0.215263	-7.44987	9.34311e-14	1.21153e-12	Y
ENSG00000231924	PSG1	chr19	42866464	42879822	-	3.15844	25.6929	17.2425	-3.08306	0.740671	-4.16252	3.14751e-05	0.000127853	Y
ENSG00000232586	KIAA1614-AS1	chr1	180949699	180954887	-	3.91825	14.0218	10.233	-1.87018	0.762147	-2.45383	0.0141343	0.0309757	Y
ENSG00000232630	PRPS1P2	chr9	125150653	125151589	+	6.47439	21.2512	15.7099	-1.73651	0.544929	-3.18667	0.00143921	0.0041205	Y
ENSG00000234546	LNCTAM34A	chr1	9182004	9196284	+	2.27941	23.2033	15.3568	-3.37474	0.723681	-4.66329	3.11196e-06	1.5069e-05	Y
ENSG00000234997	AC016745.1	chr2	113325372	113425548	+	3.35678	10.8087	8.01422	-1.70093	0.733343	-2.31941	0.0203727	0.0426824	Y
ENSG00000235333	PVRIG2P	chr7	100352360	100353692	+	0	41.2009	25.7505	-7.64988	1.30901	-5.84401	5.09586e-09	3.69567e-08	Y
ENSG00000235852	AC005540.1	chr2	190880797	190882059	-	160.394	1221.26	823.433	-2.92805	0.476037	-6.15089	7.70487e-10	6.25144e-09	Y
ENSG00000235927	NEXN-AS1	chr1	77881348	77889539	-	1.44013	12.093	8.0982	-3.03424	0.931471	-3.25747	0.00112411	0.0033053	Y
ENSG00000236651	DLX2-DT	chr2	172103006	172109982	+	0.799546	10.3622	6.77619	-3.76542	1.2135	-3.10295	0.00191604	0.00531874	Y
ENSG00000236751	LINC01186	chrX	46256759	46327680	-	1.11875	14.5858	9.53566	-3.70421	0.962052	-3.85032	0.000117961	0.000430117	Y
ENSG00000237232	ZNF295-AS1	chr21	42009194	42055130	+	16.2727	55.0198	40.4896	-1.74796	0.469275	-3.72482	0.000195458	0.00067956	Y
ENSG00000237248	LINC00987	chr12	9240003	9257960	+	12.15	100.225	67.1969	-3.04054	0.3576	-8.5026	1.85383e-17	3.37431e-16	Y
ENSG00000237380	HOXD-AS2	chr2	176121611	176137098	-	20.5766	62.1007	46.5292	-1.59089	0.483251	-3.29206	0.000994567	0.00296025	Y
ENSG00000237773	AC073332.1	chr7	16970320	17299368	-	3.83767	15.4162	11.0743	-2.0387	0.643952	-3.16591	0.00154598	0.00438875	Y
ENSG00000238133	MAP3K20-AS1	chr2	173166446	173282036	-	1.51961	15.845	10.473	-3.39152	0.980883	-3.45762	0.000544963	0.00171384	Y
ENSG00000238266	LINC00707	chr10	6779549	6879450	+	0	13.315	8.32188	-6.00142	1.30432	-4.60117	4.20121e-06	1.99456e-05	Y
ENSG00000240661	AC063952.1	chr3	120349449	120423826	+	2.55887	19.8313	13.3541	-2.94673	0.702433	-4.19504	2.72825e-05	0.00011215	Y
ENSG00000240891	PLCXD2	chr3	111674676	111846447	+	16.1882	86.2764	59.9933	-2.39844	0.323702	-7.4094	1.26869e-13	1.62907e-12	Y
ENSG00000241322	CDRT1	chr17	15565483	15619704	-	27.1027	78.0298	58.9321	-1.51844	0.262716	-5.77978	7.47972e-09	5.30505e-08	Y
ENSG00000242221	PSG2	chr19	43064209	43083045	-	0.399773	9.61229	6.1576	-4.58166	1.31427	-3.48609	0.000490139	0.00155537	Y
ENSG00000242242	NECTIN3-AS1	chr3	110888384	111071553	-	7.99091	62.5479	42.089	-2.94515	0.514212	-5.7275	1.01923e-08	7.08252e-08	Y
ENSG00000242261	AC018635.1	chr7	128306649	128307678	+	1.8399	15.6399	10.4649	-3.06866	0.89893	-3.41369	0.000640902	0.00199214	Y
ENSG00000243566	UPK3B	chr7	76510428	76516521	+	5.91729	31.6319	21.9889	-2.41906	0.509921	-4.744	2.09542e-06	1.04745e-05	Y
ENSG00000243978	RTL9	chrX	110358816	110456334	+	3.11761	14.9479	10.5115	-2.29018	0.786237	-2.91283	0.00358164	0.00930862	Y
ENSG00000244694	PTCHD4	chr6	47878028	48068689	-	2.87807	12.4402	8.85442	-2.07078	0.740162	-2.79774	0.0051462	0.0127652	Y
ENSG00000245105	A2M-AS1	chr12	9065163	9068689	+	16.9496	62.1686	45.2115	-1.86716	0.320074	-5.83354	5.42644e-09	3.92639e-08	Y
ENSG00000246985	SOCS2-AS1	chr12	93542022	93571768	-	1.95858	11.3913	7.85403	-2.59672	0.847434	-3.06422	0.00218242	0.00599282	Y
ENSG00000249332	LINC02149	chr5	15112120	15266541	-	3.67598	14.6528	10.5365	-1.99195	0.703207	-2.83267	0.00461605	0.0116089	Y
ENSG00000249884	RNF103-CHMP3	chr2	86505668	86721122	-	0	5.62492	3.51557	-4.78779	1.82574	-2.62238	0.00873177	0.0203419	Y
ENSG00000250584	LINC01511	chr5	1353896	1380107	-	2.9189	12.1351	8.67904	-2.02562	0.74245	-2.72828	0.00636648	0.0154236	Y
ENSG00000251095	AC093866.1	chr4	89410960	89726752	+	13.0339	64.797	45.3858	-2.30906	0.346713	-6.65986	2.74082e-11	2.66993e-10	Y
ENSG00000251364	AC107884.1	chr11	7418826	7513644	-	1.15958	9.12914	6.14056	-3.02608	1.04126	-2.90617	0.00365887	0.00948434	Y
ENSG00000251410	AC007106.1	chr4	27964517	27985063	-	5.79752	36.6259	25.0653	-2.63532	0.574267	-4.58901	4.45361e-06	2.10238e-05	Y
ENSG00000251442	LINC01094	chr4	78638780	78683185	+	9.43376	28.0886	21.093	-1.56115	0.476704	-3.27489	0.00105704	0.00312674	Y
ENSG00000253368	TRNP1	chr1	26993692	27000886	+	411.269	2157.91	1502.92	-2.39263	0.138257	-17.3057	4.26166e-67	7.48552e-65	Y
ENSG00000254553	AL033529.1	chr1	32465057	32600792	+	8.0301	29.5844	21.5016	-1.86639	0.588994	-3.16878	0.00153082	0.0043559	Y
ENSG00000254692	AL136295.1	chr14	24189157	24213473	-	0	13.0344	8.14647	-5.97511	1.54367	-3.87072	0.000108516	0.000399646	Y
ENSG00000255197	AC090559.1	chr11	47381509	47409369	-	2.59916	13.7668	9.57895	-2.40659	0.732628	-3.28487	0.0010203	0.0030277	Y
ENSG00000256427	AC010175.1	chr12	9240406	9261050	+	4.0371	35.2674	23.556	-3.11798	0.542004	-5.75269	8.7835e-09	6.15782e-08	Y
ENSG00000256569	AC069234.3	chr12	120721507	120723639	-	1.80016	36.5563	23.5227	-4.33473	1.79656	-2.4128	0.0158306	0.0341707	Y
ENSG00000256977	LIMS3	chr2	109898428	109924868	+	2.87589	12.9053	9.14428	-2.13535	0.922863	-2.31383	0.0206773	0.0432259	Y
ENSG00000257671	KRT7-AS	chr12	52245048	52247448	-	88.5007	438.939	307.524	-2.30682	0.213632	-10.7981	3.5156e-27	1.25236e-25	Y
ENSG00000258924	AC002094.1	chr17	28357647	28381697	+	0	55.9285	34.9553	-8.08767	2.08088	-3.88665	0.000101637	0.000376067	Y
ENSG00000259006	AC092143.2	chr16	89919827	89922662	-	4.67605	25.4848	17.6815	-2.41807	0.638147	-3.7892	0.000151133	0.000537897	Y
ENSG00000259867	AC105411.1	chr16	80154979	80563354	-	9.71358	32.0256	23.6586	-1.72556	0.409726	-4.2115	2.5368e-05	0.000104937	Y
ENSG00000260081	AF274858.1	chrX	153599315	153613937	+	5.39539	19.2501	14.0546	-1.86379	0.624302	-2.9854	0.00283212	0.00757262	Y
ENSG00000260604	AL590004.3	chr6	3904920	3911979	-	2.59752	26.3079	17.4165	-3.3302	0.650564	-5.11895	3.07245e-07	1.75104e-06	Y
ENSG00000260628	AC142381.3	chr16	31975803	32003728	+	7.3164	23.4287	17.3866	-1.71041	0.583183	-2.93289	0.00335824	0.00879754	Y
ENSG00000261130	AC140504.1	chr16	15395754	15515348	+	3.35842	20.3498	13.978	-2.59568	0.6338	-4.09542	4.21409e-05	0.000167471	Y
ENSG00000262576	PCDHGA4	chr5	141355021	141512975	+	6.9571	22.8282	16.8765	-1.71046	0.585979	-2.91898	0.00351183	0.00915431	Y
ENSG00000263823	AC009831.1	chr18	31942575	31944156	+	8.87575	28.5072	21.1454	-1.70261	0.545318	-3.12223	0.00179486	0.00501587	Y
ENSG00000264230	ANXA8L1	chr10	46375627	46391784	+	238.949	835.102	611.544	-1.80841	0.181272	-9.97618	1.93787e-23	5.63195e-22	Y
ENSG00000265401	AC093484.3	chr17	16382152	16382669	-	27.2635	87.7241	65.0514	-1.6974	0.374737	-4.52957	5.91044e-06	2.72807e-05	Y
ENSG00000267601	AC022966.1	chr17	78855478	78855844	+	0	51.7472	32.342	-7.97273	1.54615	-5.15651	2.51594e-07	1.44852e-06	Y
ENSG00000268509	AC026202.3	chr3	5187172	5188298	-	5.31809	15.5811	11.7325	-1.56596	0.644285	-2.43054	0.0150764	0.032767	Y
ENSG00000268592	AL355312.3	chr6	149863494	149919507	+	106.864	351.679	259.874	-1.71808	0.60424	-2.84337	0.00446386	0.0112837	Y
ENSG00000268790	AC008764.4	chr19	16577642	16660115	-	7.18973	72.3235	47.8984	-3.32507	1.37061	-2.42599	0.0152668	0.0331215	Y
ENSG00000269335	IKBKG	chrX	154541199	154565046	+	480.415	1396.35	1052.87	-1.53744	0.125358	-12.2644	1.40644e-34	7.32509e-33	Y
ENSG00000269792	AC011500.3	chr19	39532412	39534422	+	0	20.5779	12.8612	-6.64553	1.9362	-3.43226	0.000598573	0.00187014	Y
ENSG00000270977	AC015849.5	chr17	35893707	35911651	-	2.55724	14.5961	10.0815	-2.50474	0.741052	-3.37998	0.000724916	0.00223087	Y
ENSG00000271784	AL031055.1	chr20	46689659	46690289	+	2.19993	10.5779	7.43616	-2.25307	0.821666	-2.74208	0.00610517	0.0148728	Y
ENSG00000272267	AC021242.3	chr8	9555144	9556520	-	8.63622	28.3905	20.9826	-1.73464	0.540921	-3.20682	0.00134212	0.00387415	Y
ENSG00000272398	CD24	chr6	106969831	106975627	-	1160.07	3878.79	2859.27	-1.74113	0.107633	-16.1765	7.38309e-59	1.00442e-56	Y
ENSG00000272695	GAS6-DT	chr13	113864112	113866834	+	35.5807	104.001	78.3432	-1.55213	0.288763	-5.37509	7.65454e-08	4.75015e-07	Y
ENSG00000272701	MESTIT1	chr7	130486042	130491033	-	3.23865	12.5703	9.07095	-1.92814	0.789083	-2.44353	0.0145445	0.0317422	Y
ENSG00000273301	AC016717.2	chr2	225698514	225703654	+	26.9011	80.8441	60.6154	-1.58721	0.290985	-5.45462	4.90782e-08	3.12552e-07	Y
ENSG00000273419	AC004877.1	chr7	149858400	149862492	-	3.91825	13.7897	10.0879	-1.85735	0.755981	-2.45687	0.0140154	0.0307789	Y
ENSG00000273590	SMIM11B	chr21	7744962	7777853	+	6.9972	122.217	79.0097	-4.13081	1.5833	-2.60899	0.00908105	0.0210685	Y
ENSG00000273760	AC245041.1	chr10	47970043	47973496	-	13.107	41.1655	30.6436	-1.64085	0.460659	-3.56197	0.000368085	0.00120364	Y
ENSG00000274276	CBSL	chr21	6444869	6468040	-	4.39441	16.2869	11.8272	-1.88419	0.722951	-2.60625	0.00915399	0.0212252	Y
ENSG00000274791	F8A2	chrX	155382115	155383230	+	21.9946	203.011	135.13	-3.20815	1.1093	-2.89205	0.00382733	0.00987558	Y
ENSG00000277639	AC007906.2	chr16	53035690	53052873	-	12.7557	61.3507	43.1276	-2.25155	0.42247	-5.32948	9.84926e-08	6.02213e-07	Y
ENSG00000279504	AD001527.2	chr19	36114362	36115146	+	7.31168	36.0126	25.2497	-2.28115	0.594048	-3.84001	0.000123027	0.000446832	Y
ENSG00000280537	AC068946.1	chr2	219075329	219170827	-	3.63624	13.8573	10.0244	-1.90732	0.772078	-2.47037	0.0134973	0.0298238	Y
ENSG00000280987	MATR3	chr5	139273752	139331671	+	256.143	1043.81	748.435	-2.02702	0.201462	-10.0615	8.17065e-24	2.44206e-22	Y
ENSG00000282057	AC092807.4	chr1	85482281	85578250	-	23.8659	126.05	87.7309	-2.38671	0.280424	-8.51109	1.72302e-17	3.14347e-16	Y
ENSG00000282933	RHOXF1P3	chrX	119942834	119992810	+	15.117	101.429	69.0623	-2.74307	1.01618	-2.69939	0.00694662	0.0166679	Y
ENSG00000284292	AC004922.1	chr7	99325879	99394653	+	42.1006	135.312	100.358	-1.69049	0.311199	-5.43219	5.56668e-08	3.51954e-07	Y
ENSG00000285294	LINC00842	chr10	46398362	46453306	+	72.833	247.519	182.012	-1.764	0.15626	-11.2889	1.48878e-29	5.97823e-28	Y
ENSG00000285565	AL671762.1	chr6	31828834	31839719	+	6.11781	26.1235	18.6214	-2.06778	0.652742	-3.16784	0.00153578	0.00436466	Y
ENSG00000285702	AC211476.11	chr7	73039696	73069506	+	1.08009	8.62846	5.79782	-2.96849	1.10236	-2.69285	0.00708444	0.0169624	Y
ENSG00000285942	AC018362.3	chr15	42497395	42548786	-	0	14.7216	9.20098	-6.17194	1.33952	-4.60757	4.07393e-06	1.94114e-05	Y
ENSG00000286619	AC119673.3	chr1	205813322	205896082	+	0.759259	12.7373	8.24552	-4.09089	1.12745	-3.62843	0.00028515	0.00095439	Y
ENSG00000287051	AC121757.2	chr12	52298856	52306287	-	4.67768	15.6768	11.5521	-1.73181	0.724057	-2.39182	0.0167651	0.035947	Y
ENSG00000287238	AP002954.2	chr11	118721104	118729412	-	4.31656	14.9404	10.9565	-1.76946	0.666992	-2.65289	0.00798053	0.0187803	Y
ENSG00000287396	AL592464.3	chr1	2814056	2817767	+	3.03867	19.7266	13.4686	-2.71493	0.656456	-4.13574	3.53809e-05	0.000142581	Y
ENSG00000287887	AL391560.2	chr13	24747658	24755201	+	7.23438	21.5691	16.1936	-1.55849	0.550874	-2.82911	0.00466772	0.0117202	Y
ENSG00000288380	AC118281.1	chr4	1391552	1395992	+	3.23538	24.0552	16.2478	-2.87175	0.762913	-3.76419	0.000167092	0.000588852	Y

## Sheet: Top_70_Upregulated_Genes
Gene_Id	Gene_Name	Gene_Chr	Gene_Start	Gene_End	Gene_Strand	BaseMean(3D)	BaseMean(2D)	BaseMean (3D & 2D)	Log2FoldChange	lfcSE	Stat	p-value	padj	3Dvs2D (FDR0.005)
ENSG00000107159	CA9	chr9	35673918	35681159	+	4433.46	1.75214	1663.64	11.3886	0.50497	22.553	1.25425e-112	6.38494e-110	Y
ENSG00000105141	CASP14	chr19	15049480	15058293	+	17116.4	8.88622	6424.21	10.9029	0.383147	28.4562	4.08358e-178	8.05538e-175	Y
ENSG00000243509	TNFRSF6B	chr20	63696652	63698684	+	258.206	0	96.8274	10.5618	1.10489	9.55912	1.18762e-21	3.03265e-20	Y
ENSG00000124731	TREM1	chr6	41267926	41286682	-	127.813	0.220395	48.0674	8.96954	1.01009	8.87999	6.68668e-19	1.35285e-17	Y
ENSG00000187908	DMBT1	chr10	122560665	122643740	+	526.74	1.19923	198.277	8.8886	0.673664	13.1944	9.44999e-40	6.29242e-38	Y
ENSG00000165474	GJB2	chr13	20187463	20192938	-	2399.53	5.3293	903.154	8.84785	0.690846	12.8073	1.49305e-37	8.85783e-36	Y
ENSG00000116014	KISS1R	chr19	917287	921005	+	552.357	1.44265	208.036	8.5582	0.570647	14.9974	7.63962e-51	7.58244e-49	Y
ENSG00000257017	HP	chr16	72054505	72061055	+	675.973	1.78893	254.608	8.53055	0.552385	15.4431	8.39297e-54	9.46068e-52	Y
ENSG00000047457	CP	chr3	149162410	149221829	-	177.738	0.462338	66.9408	8.35398	0.933615	8.948	3.61987e-19	7.5363e-18	Y
ENSG00000196735	HLA-DQA1	chr6	32628179	32647062	+	51.0486	0.219042	19.2801	7.64366	1.01465	7.53329	4.94761e-14	6.67335e-13	Y
ENSG00000286037	AC011479.5	chr19	38290117	38292423	-	32.7745	0	12.2904	7.58134	1.13117	6.70222	2.05274e-11	2.02085e-10	Y
ENSG00000115009	CCL20	chr2	227805739	227817564	+	45.7258	0.193113	17.2679	7.48621	1.015	7.37556	1.63656e-13	2.0711e-12	Y
ENSG00000143546	S100A8	chr1	153390032	153391073	-	63.6372	0.346406	24.0804	7.38445	1.0291	7.17563	7.19752e-13	8.4639e-12	Y
ENSG00000108342	CSF3	chr17	40015361	40017813	+	272.052	1.55477	102.991	7.38198	0.632326	11.6743	1.72434e-31	7.75266e-30	Y
ENSG00000205755	CRLF2	chrX	1187549	1212723	-	84.2196	0.595312	31.9544	7.24062	1.00315	7.21791	5.27937e-13	6.31644e-12	Y
ENSG00000172689	MS4A10	chr11	60785333	60801305	+	25.183	0	9.44361	7.20027	1.13528	6.34228	2.26383e-10	1.97815e-09	Y
ENSG00000204622	HLA-J	chr6	30005971	30009956	+	24.1852	0	9.06947	7.1428	1.097	6.51118	7.45612e-11	6.93371e-10	Y
ENSG00000179344	HLA-DQB1	chr6	32659467	32668383	-	2158.14	16.5111	819.62	7.04279	0.221986	31.7263	6.7394e-221	5.31773e-217	Y
ENSG00000206073	SERPINB4	chr18	63637259	63644256	-	728.675	6.02555	277.019	6.943	0.654356	10.6104	2.66493e-26	9.02474e-25	Y
ENSG00000164400	CSF2	chr5	132073789	132076170	+	45.4959	0.439437	17.3356	6.89972	1.10774	6.22863	4.70534e-10	3.92415e-09	Y
ENSG00000137033	IL33	chr9	6215786	6257983	+	132.269	1.18534	50.3417	6.8988	0.66586	10.3607	3.74113e-25	1.19997e-23	Y
ENSG00000231881	AL109615.2	chr6	44058792	44089288	+	2082.25	17.5438	791.808	6.86149	0.241123	28.4564	4.05903e-178	8.05538e-175	Y
ENSG00000286733	AC090164.5	chr15	101602786	101614531	-	19.505	0	7.31438	6.83394	1.13375	6.02774	1.66269e-09	1.28874e-08	Y
ENSG00000240758	AC010655.2	chr7	128455937	128469197	+	29.0653	0.193113	11.0202	6.83004	1.1245	6.07383	1.24892e-09	9.86447e-09	Y
ENSG00000133048	CHI3L1	chr1	203178931	203186704	-	133.274	1.33986	50.8151	6.68449	0.715366	9.34416	9.26261e-21	2.2014e-19	Y
ENSG00000277027	RMRP	chr9	35657754	35658017	-	126.1	1.29947	48.0998	6.52499	1.14058	5.72077	1.06043e-08	7.33976e-08	Y
ENSG00000159337	PLA2G4D	chr15	42067009	42094562	-	317.827	3.62915	121.453	6.52194	0.619882	10.5213	6.89458e-26	2.27622e-24	Y
ENSG00000105642	KCNN1	chr19	17951293	18000080	+	67.0339	0.811773	25.6451	6.496	0.834157	7.78751	6.83435e-15	1.00703e-13	Y
ENSG00000171388	APLN	chrX	129645259	129654956	-	742.343	8.31938	283.578	6.48861	0.288225	22.5123	3.14472e-112	1.55084e-109	Y
ENSG00000064692	SNCAIP	chr5	122311354	122464219	+	76.3134	1.03352	29.2635	6.36634	0.716717	8.88264	6.52895e-19	1.32264e-17	Y
ENSG00000255398	HCAR3	chr12	122714756	122716811	-	301.632	3.76609	115.466	6.24481	0.412615	15.1347	9.5603e-52	9.86085e-50	Y
ENSG00000171236	LRG1	chr19	4536402	4540036	-	40.769	0.593959	15.6596	6.19333	1.00893	6.13851	8.32975e-10	6.70672e-09	Y
ENSG00000205129	C4orf47	chr4	185426249	185449826	+	27.7759	0.309044	10.6091	6.19222	1.08727	5.69521	1.23223e-08	8.4584e-08	Y
ENSG00000095713	CRTAC1	chr10	97865000	98030828	-	1222.64	17.353	469.336	6.14065	0.777169	7.90131	2.75996e-15	4.22863e-14	Y
ENSG00000266976	AC079466.1	chr19	28606688	28615229	+	26.7086	0.438084	10.2895	6.13747	1.12253	5.46751	4.56397e-08	2.91595e-07	Y
ENSG00000278249	SCARNA2	chr1	109100193	109100612	+	51.0909	0.746024	19.6253	6.12073	0.815588	7.50468	6.15796e-14	8.19383e-13	Y
ENSG00000074410	CA12	chr15	63321378	63381846	-	3959.22	57.583	1520.7	6.101	0.302439	20.1727	1.70218e-90	5.71534e-88	Y
ENSG00000166670	MMP10	chr11	102770502	102780628	-	203.563	3.10245	78.2753	6.05176	1.23787	4.88885	1.01425e-06	5.35134e-06	Y
ENSG00000174403	MIR1-1HG-AS1	chr20	62544343	62551526	-	16.0285	0.219042	6.14758	5.97483	1.13362	5.27059	1.35984e-07	8.16886e-07	Y
ENSG00000164056	SPRY1	chr4	123396795	123403760	+	126.752	2.0557	48.817	5.85957	0.501477	11.6846	1.52749e-31	6.92684e-30	Y
ENSG00000219607	PPP1R3G	chr6	5085341	5089487	+	1085.15	18.7126	418.627	5.84112	0.245754	23.7681	7.13897e-125	4.33308e-122	Y
ENSG00000272666	U62317.1	chr22	50542305	50542906	-	21.0232	0.347635	8.10096	5.7915	1.09586	5.2849	1.2577e-07	7.5987e-07	Y
ENSG00000184564	SLITRK6	chr13	85792790	85806683	-	170.88	3.21249	66.0877	5.76285	0.499746	11.5316	9.14725e-31	3.99869e-29	Y
ENSG00000166920	C15orf48	chr15	45430529	45448761	+	884.85	16.9257	342.397	5.70967	0.454028	12.5756	2.8764e-36	1.62116e-34	Y
ENSG00000262880	AC113189.2	chr17	7420103	7444081	+	234.5	4.5181	90.7613	5.68099	0.432449	13.1368	2.02689e-39	1.31631e-37	Y
ENSG00000273445	AC133644.1	chr2	87477495	87478034	-	35.209	0.61686	13.5889	5.62488	0.915047	6.1471	7.89141e-10	6.37984e-09	Y
ENSG00000103888	CEMIP	chr15	80779343	80951776	+	8165.96	167.02	3166.62	5.60982	0.387351	14.4825	1.56213e-47	1.33254e-45	Y
ENSG00000163220	S100A9	chr1	153357854	153361023	+	419.408	8.87917	162.828	5.57137	0.27454	20.2935	1.46849e-91	5.14983e-89	Y
ENSG00000283293	RN7SK	chr6	52995621	52995948	+	1147.47	24.288	445.481	5.55536	1.1557	4.80691	1.53281e-06	7.84347e-06	Y
ENSG00000057149	SERPINB3	chr18	63655197	63661893	-	527.642	11.8141	205.25	5.48463	1.17665	4.66121	3.14349e-06	1.52047e-05	Y
ENSG00000183734	ASCL2	chr11	2268495	2270952	-	113.227	2.56211	44.0615	5.46326	0.522902	10.448	1.49707e-25	4.88126e-24	Y
ENSG00000203837	PNLIPRP3	chr10	116427847	116477957	+	116.121	2.82142	45.3087	5.44927	0.606688	8.982	2.65886e-19	5.63214e-18	Y
ENSG00000196415	PRTN3	chr19	840999	848175	+	31.6147	0.678923	12.2798	5.44794	0.899545	6.05633	1.39266e-09	1.09178e-08	Y
ENSG00000141750	STAC2	chr17	39210541	39225945	-	45.6568	1.09108	17.8032	5.3752	0.795159	6.75991	1.38079e-11	1.38969e-10	Y
ENSG00000166922	SCG5	chr15	32641676	32697098	+	107.74	2.77227	42.1351	5.35257	0.576275	9.28822	1.56886e-20	3.65703e-19	Y
ENSG00000105877	DNAH11	chr7	21543039	21901839	+	722.462	17.8985	282.11	5.34304	0.186973	28.5765	1.31635e-179	3.46223e-176	Y
ENSG00000247095	MIR210HG	chr11	565660	568457	-	1502.6	36.9572	586.572	5.33054	0.228994	23.2781	7.39144e-120	4.16587e-117	Y
ENSG00000170074	FAM153A	chr5	177707981	177783398	-	71.3091	1.84337	27.893	5.27834	0.596411	8.85018	8.73783e-19	1.7499e-17	Y
ENSG00000198535	C2CD4A	chr15	62066977	62070917	+	521.102	13.3232	203.74	5.27831	0.619314	8.52283	1.55699e-17	2.85376e-16	Y
ENSG00000129521	EGLN3	chr14	33924227	34462774	-	8194.65	217.129	3208.7	5.2359	0.259317	20.1911	1.17128e-90	4.01826e-88	Y
ENSG00000253861	SLC2A3P1	chr5	168552277	168553727	-	24.7795	0.618088	9.67863	5.13405	1.01765	5.04503	4.53446e-07	2.5073e-06	Y
ENSG00000177294	FBXO39	chr17	6776215	6797101	+	43.901	1.14372	17.1777	5.13348	0.741535	6.92278	4.42867e-12	4.75111e-11	Y
ENSG00000113749	HRH2	chr5	175658030	175710756	+	116.799	3.44246	45.9511	5.12807	0.479686	10.6905	1.1278e-26	3.92888e-25	Y
ENSG00000198125	MB	chr22	35606764	35637951	-	1300.11	37.7964	511.163	5.09201	0.174627	29.1593	6.35946e-187	2.50896e-183	Y
ENSG00000178573	MAF	chr16	79585843	79600737	-	727.201	21.6358	286.223	5.06876	0.484777	10.4559	1.37728e-25	4.50929e-24	Y
ENSG00000181652	ATG9B	chr7	151012209	151024499	-	1987.21	59.2062	782.209	5.06586	0.218253	23.2109	3.52991e-119	1.92088e-116	Y
ENSG00000161958	FGF11	chr17	7438273	7444937	+	2260.3	67.6022	889.864	5.05234	0.202526	24.9466	2.32517e-137	2.03853e-134	Y
ENSG00000143847	PPFIA4	chr1	203026498	203078740	+	1779.04	53.8111	700.771	5.04152	0.181441	27.786	6.40664e-170	1.01103e-166	Y
ENSG00000276168	RN7SL1	chr14	49586580	49586878	+	4787.16	145.335	1886.02	5.04025	0.784494	6.42484	1.32005e-10	1.1897e-09	Y
ENSG00000182782	HCAR2	chr12	122701293	122703357	-	460.442	14.0913	181.473	5.02749	0.303127	16.5854	8.88249e-62	1.34783e-59	Y

## Sheet: Top_70_Downregulated_Genes
Gene_Id	Gene_Name	Gene_Chr	Gene_Start	Gene_End	Gene_Strand	BaseMean(3D)	BaseMean(2D)	BaseMean (3D & 2D)	Log2FoldChange	lfcSE	Stat	p-value	padj	3Dvs2D (FDR0.005)
ENSG00000160683	CXCR5	chr11	118883892	118897787	+	0	79.2466	49.5291	-8.58969	2.33929	-3.67192	0.000240738	0.000819652	Y
ENSG00000047617	ANO2	chr12	5531869	5946232	-	0	60.2726	37.6703	-8.19082	1.20599	-6.79179	1.1075e-11	1.12758e-10	Y
ENSG00000258924	AC002094.1	chr17	28357647	28381697	+	0	55.9285	34.9553	-8.08767	2.08088	-3.88665	0.000101637	0.000376067	Y
ENSG00000267601	AC022966.1	chr17	78855478	78855844	+	0	51.7472	32.342	-7.97273	1.54615	-5.15651	2.51594e-07	1.44852e-06	Y
ENSG00000235333	PVRIG2P	chr7	100352360	100353692	+	0	41.2009	25.7505	-7.64988	1.30901	-5.84401	5.09586e-09	3.69567e-08	Y
ENSG00000170848	PSG6	chr19	42902086	42919563	-	0	27.0649	16.9156	-7.02793	1.26352	-5.56219	2.6641e-08	1.74376e-07	Y
ENSG00000223638	RFPL4A	chr19	55759014	55763175	+	0	24.9747	15.6092	-6.91632	1.26229	-5.47918	4.27293e-08	2.73999e-07	Y
ENSG00000204941	PSG5	chr19	43166256	43186536	-	0	22.2778	13.9236	-6.77195	1.26203	-5.36594	8.05297e-08	4.97614e-07	Y
ENSG00000183801	OLFML1	chr11	7485388	7511377	+	0	21.5498	13.4686	-6.72501	1.32571	-5.07274	3.92125e-07	2.19048e-06	Y
ENSG00000269792	AC011500.3	chr19	39532412	39534422	+	0	20.5779	12.8612	-6.64553	1.9362	-3.43226	0.000598573	0.00187014	Y
ENSG00000285942	AC018362.3	chr15	42497395	42548786	-	0	14.7216	9.20098	-6.17194	1.33952	-4.60757	4.07393e-06	1.94114e-05	Y
ENSG00000143473	KCNH1	chr1	210676823	211134165	-	0.359486	26.855	16.9192	-6.05906	1.25657	-4.82189	1.42203e-06	7.31216e-06	Y
ENSG00000238266	LINC00707	chr10	6779549	6879450	+	0	13.315	8.32188	-6.00142	1.30432	-4.60117	4.20121e-06	1.99456e-05	Y
ENSG00000254692	AL136295.1	chr14	24189157	24213473	-	0	13.0344	8.14647	-5.97511	1.54367	-3.87072	0.000108516	0.000399646	Y
ENSG00000123843	C4BPB	chr1	207088860	207099993	+	0	12.8038	8.00238	-5.94783	1.31077	-4.53766	5.68823e-06	2.63089e-05	Y
ENSG00000137868	STRA6	chr15	74179466	74212267	-	0	9.38854	5.86783	-5.50633	1.36203	-4.04274	5.28309e-05	0.000206367	Y
ENSG00000101335	MYL9	chr20	36541497	36551447	+	5.39502	232.123	147.1	-5.39095	0.452866	-11.9041	1.12726e-32	5.35822e-31	Y
ENSG00000164122	ASB5	chr4	176213673	176277571	-	0	7.86212	4.91382	-5.23817	1.40963	-3.71599	0.000202407	0.000701249	Y
ENSG00000148677	ANKRD1	chr10	90912096	90921276	-	1.43904	48.3591	30.7641	-5.01934	0.776878	-6.4609	1.04079e-10	9.50504e-10	Y
ENSG00000139304	PTPRQ	chr12	80402178	80680273	+	3.63515	114.925	73.1916	-4.95942	0.548271	-9.04557	1.48886e-19	3.20542e-18	Y
ENSG00000165899	OTOGL	chr12	80099537	80380879	+	0.718973	20.8963	13.3298	-4.82931	1.14933	-4.20185	2.64748e-05	0.000109029	Y
ENSG00000249884	RNF103-CHMP3	chr2	86505668	86721122	-	0	5.62492	3.51557	-4.78779	1.82574	-2.62238	0.00873177	0.0203419	Y
ENSG00000242221	PSG2	chr19	43064209	43083045	-	0.399773	9.61229	6.1576	-4.58166	1.31427	-3.48609	0.000490139	0.00155537	Y
ENSG00000198796	ALPK2	chr18	58481247	58629091	-	4.71634	101.086	64.9475	-4.38492	0.452918	-9.68149	3.61395e-22	9.60129e-21	Y
ENSG00000256569	AC069234.3	chr12	120721507	120723639	-	1.80016	36.5563	23.5227	-4.33473	1.79656	-2.4128	0.0158306	0.0341707	Y
ENSG00000163501	IHH	chr2	219054424	219060921	-	3.35842	65.0999	41.9468	-4.28898	0.601747	-7.12754	1.02175e-12	1.18474e-11	Y
ENSG00000138829	FBN2	chr5	128257909	128659185	-	2.23913	43.0966	27.7751	-4.27393	0.658371	-6.49167	8.48888e-11	7.83985e-10	Y
ENSG00000273590	SMIM11B	chr21	7744962	7777853	+	6.9972	122.217	79.0097	-4.13081	1.5833	-2.60899	0.00908105	0.0210685	Y
ENSG00000166387	PPFIBP2	chr11	7513298	7657127	+	3.63788	63.4276	41.0064	-4.10493	0.53459	-7.67865	1.60779e-14	2.28995e-13	Y
ENSG00000197614	MFAP5	chr12	8637346	8662888	-	1.15958	19.3056	12.5009	-4.09415	0.940929	-4.35118	1.35409e-05	5.88511e-05	Y
ENSG00000286619	AC119673.3	chr1	205813322	205896082	+	0.759259	12.7373	8.24552	-4.09089	1.12745	-3.62843	0.00028515	0.00095439	Y
ENSG00000134259	NGF	chr1	115285917	115338249	-	0.718973	12.4337	8.04065	-4.05287	1.23963	-3.26943	0.00107764	0.00318172	Y
ENSG00000163283	ALPP	chr2	232378724	232382889	+	750.281	12184.9	7896.9	-4.02147	0.0956194	-42.0571	0	0	Y
ENSG00000183668	PSG9	chr19	43211791	43269530	-	1.79743	28.996	18.7965	-3.97516	0.759617	-5.23311	1.66684e-07	9.89257e-07	Y
ENSG00000183287	CCBE1	chr18	59430939	59697662	-	0.718973	11.1078	7.21201	-3.90939	1.16567	-3.35377	0.000797176	0.00243003	Y
ENSG00000205221	VIT	chr2	36696690	36814792	+	0.718973	10.2857	6.69819	-3.80229	1.23527	-3.0781	0.00208323	0.00573843	Y
ENSG00000236651	DLX2-DT	chr2	172103006	172109982	+	0.799546	10.3622	6.77619	-3.76542	1.2135	-3.10295	0.00191604	0.00531874	Y
ENSG00000227128	LBX1-AS1	chr10	101229577	101270148	+	1.11984	14.9948	9.79166	-3.73225	0.994854	-3.75156	0.000175739	0.00061575	Y
ENSG00000236751	LINC01186	chrX	46256759	46327680	-	1.11875	14.5858	9.53566	-3.70421	0.962052	-3.85032	0.000117961	0.000430117	Y
ENSG00000150628	SPATA4	chr4	176184579	176195585	-	0.799546	9.38038	6.16257	-3.6225	1.20444	-3.00763	0.00263292	0.00709774	Y
[truncated: 30 more rows]

## Sheet: Log2FC<=-2_FDR_Y
Gene_Id	Gene_Name	Gene_Chr	Gene_Start	Gene_End	Gene_Strand	BaseMean(3D)	BaseMean(2D)	BaseMean (3D & 2D)	Log2FoldChange	lfcSE	Stat	p-value	padj	3Dvs2D (FDR0.005)
[truncated: 194 more rows]

[truncated: 2 more sheets: Log2FC>=2_FDR_Y, Statistics]
