# Supplementary material for: Deciphering the divergent transcriptomic landscapes of cervical cancer cells grown in 3D and 2D cell culture systems
Source: Front Cell Dev Biol. 2024 Aug 13;12:1413882. doi: 10.3389/fcell.2024.1413882 (PMC11347336; doi:10.3389/fcell.2024.1413882)
Supplement: Supplementary file 6 [file Table6.XLSX]

## Sheet: 26genes_across_all_five_models
Supplementary Table 6: List of 26 genes positively correlated with HPV genes and their expression across different models (M1-M5) in 3D vs 2D culture conditions. This table illustrates the status of these 26 HPV-correlated genes across five linear models, each accounting for the influence of a specific HPV16 gene (E6, E7, E2, or E1) and the culture condition (3D or 2D) on gene expression. The mod…
Ensemble_id	gene_name	gene_chr	gene_start	gene_end	gene_strand	M1_L2FC	M1_padj	M1_DEG	M2_L2FC	M2_padj	M2_DEG	M3_L2FC	M3_padj	M3_DEG	M4_L2FC	M4_padj	M4_DEG	M5_L2FC	M5_padj	M5_DEG
ENSG00000206073	SERPINB4	chr18	63637259	63644256	-	6.943	9.02e-25	TRUE	7.23963	0.0201436	TRUE	5.76591	5.12e-06	TRUE	7.82582	0.000164014	TRUE	6.87892	0.61626	FALSE
ENSG00000163220	S100A9	chr1	153357854	153361023	+	5.57137	5.15e-89	TRUE	5.65228	1.68e-07	TRUE	5.38377	1.88e-23	TRUE	6.03746	1.07e-22	TRUE	4.57713	0.0389923	TRUE
ENSG00000164867	NOS3	chr7	150991017	151014588	+	3.68742	6.24e-18	TRUE	4.04355	0.0353526	TRUE	3.47888	0.00016116	TRUE	3.22079	0.0106364	TRUE	4.45217	NA	NA
ENSG00000146674	IGFBP3	chr7	45912245	45921874	-	2.97195	7.59e-20	TRUE	3.24202	0.0149984	TRUE	2.55194	7.05e-05	TRUE	3.99717	3.42e-08	TRUE	1.35299	0.920726	FALSE
ENSG00000163516	ANKZF1	chr2	219229783	219236679	+	2.17309	4.98e-41	TRUE	3.1218	7.82e-12	TRUE	1.88395	2.12e-10	TRUE	2.17059	3.7e-06	TRUE	2.51451	0.142242	FALSE
ENSG00000163874	ZC3H12A	chr1	37474580	37484377	+	1.98043	1.21e-66	TRUE	2.52145	1.82e-12	TRUE	1.85668	2.97e-17	TRUE	1.96301	3.04e-09	TRUE	2.02378	0.0822726	FALSE
ENSG00000161642	ZNF385A	chr12	54369133	54391298	-	1.97303	1.76e-20	TRUE	3.02478	1.81e-05	TRUE	1.64949	0.000102662	TRUE	2.61118	3.22e-06	TRUE	1.62736	0.759621	FALSE
ENSG00000177606	JUN	chr1	58780791	58784047	-	1.93798	3.04e-10	TRUE	2.67345	0.00968321	TRUE	1.06261	0.0592143	FALSE	2.20985	0.0532638	FALSE	1.77797	0.880173	FALSE
ENSG00000197632	SERPINB2	chr18	63871692	63903888	+	1.75466	9.94e-09	TRUE	0.579583	0.714838	FALSE	1.34832	0.0328051	TRUE	1.39579	0.199848	FALSE	-0.13307	0.994865	FALSE
ENSG00000170345	FOS	chr14	75278826	75282230	+	1.732	2.25e-15	TRUE	2.88404	3.02e-05	TRUE	0.997103	0.00756605	TRUE	1.32289	0.0661424	FALSE	2.00113	0.621709	FALSE
ENSG00000132470	ITGB4	chr17	75721328	75757818	+	1.67278	1.05e-28	TRUE	2.40199	1.08e-06	TRUE	1.49602	7.14e-07	TRUE	2.10775	1.32e-07	TRUE	1.54439	0.566532	FALSE
ENSG00000114270	COL7A1	chr3	48564073	48595267	-	1.58039	1.04e-24	TRUE	2.31653	1.29e-06	TRUE	1.72254	1.58e-09	TRUE	1.68847	0.000190335	TRUE	1.33676	0.657611	FALSE
ENSG00000237289	CKMT1B	chr15	43593054	43604901	+	1.5431	3.77e-06	TRUE	1.56117	0.355011	FALSE	1.43862	0.0685583	FALSE	0.945178	0.482693	FALSE	2.2303	NA	NA
ENSG00000142910	TINAGL1	chr1	31576485	31587686	+	1.43361	2.28e-13	TRUE	2.5011	1.89e-05	TRUE	0.770207	0.0278667	TRUE	1.20307	0.235172	FALSE	2.08162	0.450725	FALSE
ENSG00000111640	GAPDH	chr12	6534512	6538374	+	1.37181	5.9e-30	TRUE	1.69092	8.17e-05	TRUE	1.0519	3.34e-07	TRUE	1.36147	0.000166769	TRUE	1.56467	0.303561	FALSE
ENSG00000250506	CDK3	chr17	76000906	76005999	+	1.13462	4e-06	TRUE	2.07359	0.0349594	TRUE	0.817984	0.170676	FALSE	1.5521	0.0566957	FALSE	0.194742	0.990712	FALSE
ENSG00000083444	PLOD1	chr1	11934205	11975538	+	1.03209	6.21e-27	TRUE	1.54429	1.98e-08	TRUE	0.768555	1.5e-06	TRUE	1.18084	2.82e-05	TRUE	0.904383	0.635836	FALSE
ENSG00000111669	TPI1	chr12	6867119	6870948	+	1.03156	2.86e-51	TRUE	0.995356	0.000336776	TRUE	1.00835	1.11e-12	TRUE	1.07559	2.62e-07	TRUE	1.02369	0.237186	FALSE
ENSG00000177954	RPS27	chr1	153990762	153992155	+	0.826021	2.96e-07	TRUE	0.683461	0.364787	FALSE	0.503918	0.132423	FALSE	0.87911	0.109537	FALSE	0.294528	0.984687	FALSE
ENSG00000215030	RPL13P12	chr17	17383377	17384012	-	0.8194	3.39e-12	TRUE	1.28495	0.0033409	TRUE	0.55425	0.0235009	TRUE	0.957663	0.0131221	TRUE	0.7684	0.840424	FALSE
ENSG00000147403	RPL10	chrX	154389955	154409168	+	0.71977	3.6e-07	TRUE	1.11916	0.0383172	TRUE	0.291932	0.296934	FALSE	0.95022	0.0328084	TRUE	0.258461	0.984687	FALSE
ENSG00000052126	PLEKHA5	chr12	19129752	19376400	+	0.717952	8.89e-08	TRUE	0.30754	0.67767	FALSE	0.614242	0.0530809	FALSE	0.704833	0.161604	FALSE	0.198724	0.986189	FALSE
ENSG00000111596	CNOT2	chr12	70242994	70355257	+	0.641774	2.02e-09	TRUE	0.63774	0.201376	FALSE	0.458568	0.0483349	TRUE	0.615409	0.110148	FALSE	0.488351	0.922506	FALSE
ENSG00000125691	RPL23	chr17	38847860	38853764	-	0.618452	1.47e-08	TRUE	0.547048	0.286139	FALSE	0.412441	0.07253	FALSE	0.651125	0.0850224	FALSE	0.388766	0.951265	FALSE
ENSG00000122026	RPL21	chr13	27251309	27256691	+	0.550575	0.000132433	TRUE	0.501132	0.470883	FALSE	0.217548	0.512228	FALSE	0.592219	0.256685	FALSE	0.327265	0.975092	FALSE
ENSG00000110700	RPS13	chr11	17074388	17077715	-	0.450732	0.00898159	TRUE	0.239224	0.799507	FALSE	0.0945557	0.83659	FALSE	0.50538	0.439657	FALSE	-0.0301042	0.997697	FALSE
