# Supplementary material for: Deciphering the divergent transcriptomic landscapes of cervical cancer cells grown in 3D and 2D cell culture systems
Source: Front Cell Dev Biol. 2024 Aug 13;12:1413882. doi: 10.3389/fcell.2024.1413882 (PMC11347336; doi:10.3389/fcell.2024.1413882)
Supplement: Supplementary file 7 [file Table4.XLSX]

## Sheet: GO_Enrichment_BP
Supplementary Table 4A: Gene Ontology (GO) Enrichment Analysis Identifies Biological Processes Upregulated in 3D Cell Culture Models.
ID	Description	GeneRatio	BgRatio	pvalue	p.adjust	qvalue	geneID	Count
GO:0001568	blood vessel development	304/6316	499/11903	0.00018204	0.0356952	0.0320855	CFLAR/PLXND1/AP2B1/TNFRSF12A/ADIPOR2/PKD1/PIK3C2A/DCN/BRCA1/ADGRA2/RNH1/TYMP/SH2D2A/BAK1/GRN/SARS1/FLT4/CUL7/HDAC9/FOXC1/EPN1/DLX3/MYLK/FGFR2/SP100/PKM/RORA/TGFBR3/JMJD6/NDST1/VASH1/EPN2/PTGS2/NOTCH3/TEAD2/SEMA3C/MCAM/EDN1/PSEN1/LRP2/WNT11/TMED2/BAX/AGO1/TGFB2/SIRT1/ABL1/NRP1/CRKL/CCDC134/XBP1/PDGFB/MYH9/HIF1A/STK4/BMP7/LAMA1/MIB1/PGK1/KLF5/NPRL3/FOXF1/CTSH/TJP1/EYA1/LYL1/PRKD2/TGFB1/RASIP1/ITGB8…	304
GO:0070848	response to growth factor	303/6316	499/11903	0.000258187	0.0388859	0.0349534	CFLAR/ITGA3/HFE/FYN/DCN/SNAI2/ADGRA2/RUNX3/CPS1/STRAP/GCLM/TNFRSF1B/FUT8/MAP2K3/FLT4/HSPA5/TPR/DKK3/BCAR1/FOXC1/GPC1/FGFR2/SIRT2/PPP2R5B/TGFBR3/FSTL3/NDST1/EPN2/UBE2D1/PALS1/FERMT2/EDN1/LRP2/CPNE3/FKBP1A/PXN/LTBP4/CHRD/GLG1/TGFB2/HDAC6/BAMBI/HSP90AB1/SIRT1/ABL1/NRP1/CDC34/CRKL/PDGFB/HIF1A/BMP7/C20orf27/E2F1/CSTF2/XIAP/CORO1A/MAPK3/SMPD3/STUB1/EEF2K/EHD4/URI1/PDCD5/PRKD2/TGFB1/ITGB8/CAV2/CAV1/HOXA…	303
GO:0097190	apoptotic signaling pathway	301/6316	490/11903	8.40335e-05	0.0268108	0.0240995	CFLAR/PDK2/TNFRSF12A/PLAUR/BRCA1/BID/IL20RA/SNAI2/CD74/GCLM/FAS/TNFRSF1B/BAK1/DAPK2/CTNNA1/USP28/RRM2B/KITLG/MAPK9/FNIP2/TRAF1/YBX3/TMEM161A/ERBB3/SP100/BCL3/MNT/NCK2/TP63/PTGS2/ENO1/DNAJC10/TP73/PSEN1/CYLD/GSTP1/RRN3/CTTN/BAX/DNM1L/CDIP1/ICAM1/MUL1/ITGA6/ZC3HC1/TGFB2/TMEM14A/SIRT1/ABL1/NRP1/MKNK2/XBP1/TIMP3/BIK/HIF1A/GSKIP/STK4/DIDO1/TRIB3/CSNK2A1/E2F1/PSMD10/SRPX/CTSH/EYA1/NBN/TNFRSF10A/BNIP3L/…	301
GO:1901137	carbohydrate derivative biosynthetic process	296/6316	489/11903	0.000407194	0.0449586	0.040412	AK2/SLC25A13/PDK2/POMT2/ELOVL5/XYLT2/ALG1/CHPF2/FUT8/RRM2B/SOAT1/PIGV/ST3GAL6/ABCA7/ELOVL1/PDK3/ACSL4/NDST1/ST6GALNAC2/MGAT4A/ENO1/PSEN1/CAD/POMGNT1/ALG6/DLD/UPRT/NANS/ACOT7/TECR/DERL3/SLC25A1/PDGFB/PYGL/GNPNAT1/PIGH/GALNT16/PRPS2/UGGT2/DHODH/NME3/HAS3/SMPD3/FA2H/NECAB2/ANTKMT/CEMIP/GFUS/TGFB1/IMPDH1/C1GALT1/ABCA2/UGDH/GALNT18/PDHX/ATP5F1B/TPI1/DSE/GCNT2/MAN1A1/UST/GOLPH3/ATP6V1A/GORASP1/ABCC5/DG…	296
GO:0071363	cellular response to growth factor stimulus	292/6316	481/11903	0.000339549	0.0428147	0.0384849	CFLAR/ITGA3/HFE/FYN/DCN/SNAI2/ADGRA2/CPS1/STRAP/GCLM/TNFRSF1B/FUT8/MAP2K3/FLT4/HSPA5/DKK3/BCAR1/FOXC1/GPC1/FGFR2/SIRT2/PPP2R5B/TGFBR3/FSTL3/NDST1/EPN2/UBE2D1/PALS1/FERMT2/EDN1/LRP2/CPNE3/FKBP1A/PXN/LTBP4/CHRD/GLG1/TGFB2/BAMBI/HSP90AB1/SIRT1/ABL1/NRP1/CRKL/PDGFB/HIF1A/BMP7/C20orf27/E2F1/CSTF2/XIAP/CORO1A/MAPK3/SMPD3/STUB1/EEF2K/EHD4/URI1/PDCD5/PRKD2/TGFB1/ITGB8/CAV2/CAV1/HOXA13/HSPB1/ENG/SETX/SH3G…	292
GO:0030855	epithelial cell differentiation	284/6316	449/11903	5.59563e-06	0.0114362	0.0102796	CYP26B1/SOX8/WWTR1/CPS1/PRKCH/SLC4A7/VCL/ROS1/FOXP3/KCNQ1/ARID4B/OPN3/FOXC1/MCOLN3/CDH3/DLX3/FGFR2/ACADVL/TP63/FOSL2/TIGAR/CBFA2T2/RAB10/AKR1B1/WNT11/ADD1/ICAM1/EZR/WHRN/ABL1/NRP1/SH3BP1/PDGFB/HIF1A/PCK2/STK4/BMP7/PTK6/LAMA1/PGK1/KLF5/HSF4/FA2H/FOXF1/TJP1/ESRP1/PIH1D1/ERCC2/CASP14/AKT2/FZR1/CNFN/UPK1A/GSK3A/CDK6/CAV1/HOXA5/HOXA13/AIMP2/SERPINE1/C1GALT1/EZH2/GATA3/ACTA2/BCCIP/SLC9A3R1/FOXN1/ALDOC/…	284
GO:0048514	blood vessel morphogenesis	266/6316	436/11903	0.000397732	0.0449586	0.040412	PLXND1/TNFRSF12A/ADIPOR2/PIK3C2A/DCN/BRCA1/ADGRA2/RNH1/TYMP/SH2D2A/BAK1/GRN/SARS1/FLT4/CUL7/HDAC9/FOXC1/EPN1/MYLK/FGFR2/SP100/PKM/RORA/TGFBR3/JMJD6/VASH1/EPN2/PTGS2/NOTCH3/TEAD2/MCAM/EDN1/LRP2/WNT11/BAX/AGO1/TGFB2/SIRT1/ABL1/NRP1/CCDC134/XBP1/MYH9/HIF1A/STK4/LAMA1/PGK1/KLF5/NPRL3/FOXF1/CTSH/TJP1/EYA1/PRKD2/TGFB1/RASIP1/ITGB8/CAV1/HOXA1/HOXA3/HOXA5/HOXA13/HSPB1/SERPINE1/C1GALT1/SLC1A1/ENG/SHB/BMPR…	266
GO:0071417	cellular response to organonitrogen compound	258/6316	424/11903	0.00060468	0.048934	0.0439854	CFLAR/PDK2/BAIAP2L1/FYN/PIK3C2A/BRCA1/CPS1/GCLM/UBR2/RRAGD/CDH1/CTNNA1/HSPA5/DTNBP1/HDAC9/BCAR1/RAD51/KCNQ1/GNA15/IPO5/GLP2R/CACNB1/PKM/PRKCZ/SIRT2/GNB5/ATP2B1/PRKACA/SREBF1/PTGS2/ACTB/GNB1/EDN1/SESN1/PSEN1/RRAGB/SSH1/COL16A1/RAB10/GNAS/PXN/ICAM1/EZR/SORBS1/SIRT1/ABL1/HCN2/PALM/XBP1/RANGAP1/PRMT5/SRSF5/APEX1/PCK2/TRIB3/MAPK3/SMPD3/ABCC1/EEF2K/CSK/CA2/RIPK2/PLAT/SLC39A14/AKT2/APLP1/TYK2/PIK3R2/GSK…	258
GO:1902532	negative regulation of intracellular signal transduction	256/6316	415/11903	0.000190919	0.0356952	0.0320855	TSPAN6/ITGA3/ARHGAP44/RANBP9/PLAUR/BID/SNAI2/CD74/UBR2/MAP2K3/RRM2B/SERPINB3/YBX3/TMEM161A/ABCA7/RORA/UFD1/PTGS2/ENO1/FBLN1/SESN1/PHLPP1/CYLD/GSTP1/RRN3/MAPKAPK5/PEBP1/IGBP1/IRAK3/MUL1/EZR/TGFB2/SIRT1/ABL1/CDC34/SH3BP1/PIK3IP1/DEPDC5/XBP1/TIMP3/HIF1A/BMP7/RASSF2/RNF125/RIOK3/PSMD10/MGRN1/NPRL3/CSK/PPP2CB/RASAL3/URI1/CACTIN/NOP53/RASIP1/PPP2R1A/PIK3R2/GSK3A/CAV1/HSPB1/KANK1/CREB3/EIF3A/PPIF/CDK5RA…	256
GO:0051272	positive regulation of cellular component movement	244/6316	399/11903	0.000560053	0.0475669	0.0427566	SEMA3F/CD99/ITGA3/PIK3C2A/RUFY3/SNAI2/CD74/ADGRA2/GRN/MAP2K3/DAPK2/FLT4/RIPOR1/HSPA5/HDAC9/KITLG/BCAR1/SYNE2/SERPINB3/CCAR1/MYLK/CFAP20/MAP4K4/SCARB1/FERMT2/PTGS2/CLASP1/SEMA3A/SEMA3C/WDR62/MCAM/MAP2/EDN1/CARMIL1/CPNE3/WNT11/TRIP6/DNM1L/ICAM1/ITGA6/TGFB2/HDAC6/SIRT1/ABL1/NRP1/CRKL/XBP1/SUN2/PDGFB/HIF1A/STK4/BMP7/CD99L2/CORO1A/MAPK3/FOXF1/CTSH/CEMIP/TJP1/GFUS/SYDE1/GPI/AKT2/PRKD2/TGFB1/RPS19/CAV1/…	244
GO:2000147	positive regulation of cell motility	239/6316	390/11903	0.000534528	0.0475669	0.0427566	SEMA3F/CD99/ITGA3/PIK3C2A/RUFY3/SNAI2/CD74/ADGRA2/GRN/MAP2K3/DAPK2/FLT4/RIPOR1/HSPA5/HDAC9/KITLG/BCAR1/SYNE2/SERPINB3/CCAR1/MYLK/CFAP20/MAP4K4/SCARB1/FERMT2/PTGS2/CLASP1/SEMA3A/SEMA3C/WDR62/MCAM/EDN1/CARMIL1/CPNE3/WNT11/TRIP6/DNM1L/ICAM1/ITGA6/TGFB2/HDAC6/SIRT1/ABL1/NRP1/CRKL/XBP1/SUN2/PDGFB/HIF1A/STK4/BMP7/CD99L2/CORO1A/MAPK3/FOXF1/CTSH/CEMIP/TJP1/GFUS/SYDE1/GPI/AKT2/PRKD2/TGFB1/CAV1/HSPB1/SERPI…	239
GO:0009611	response to wounding	238/6316	382/11903	0.000132043	0.0311277	0.0279798	CFLAR/TFPI/SARM1/TNFRSF12A/ADIPOR2/GIPR/SYT7/PLAUR/SLC11A1/GRN/VCL/RIPOR1/CTNNA1/DTNBP1/ENTPD2/DCBLD2/CDH3/CNN2/DGKA/ERBB3/MYLK/FGFR2/RAB27A/VASH1/SCARB1/FERMT2/CLASP1/LMAN1/ACTB/MCAM/FBLN1/EDN1/KCNK2/BAX/GNAS/AURKA/PABPC4/TGFB2/HPS4/XBP1/TSPO/PDGFB/MYH9/RANGAP1/ITPK1/HIF1A/MYL9/MYL12A/TIMP1/SYTL4/PLLP/FOXF1/PLAT/TGFB1/PTPRS/RAB3A/CAV1/HSPB1/SERPINE1/GLI3/SLC1A1/KANK1/ACTA2/COL1A1/VTN/MDK/HPS5/EL…	238
GO:0030335	positive regulation of cell migration	235/6316	379/11903	0.000221663	0.0364198	0.0327368	SEMA3F/CD99/ITGA3/PIK3C2A/RUFY3/SNAI2/CD74/ADGRA2/GRN/MAP2K3/DAPK2/FLT4/RIPOR1/HSPA5/HDAC9/KITLG/BCAR1/SYNE2/SERPINB3/CCAR1/MYLK/MAP4K4/SCARB1/FERMT2/PTGS2/CLASP1/SEMA3A/SEMA3C/WDR62/MCAM/EDN1/CARMIL1/CPNE3/WNT11/TRIP6/DNM1L/ICAM1/ITGA6/TGFB2/HDAC6/SIRT1/ABL1/NRP1/CRKL/XBP1/SUN2/PDGFB/HIF1A/STK4/BMP7/CD99L2/CORO1A/MAPK3/FOXF1/CTSH/CEMIP/TJP1/GFUS/SYDE1/GPI/AKT2/PRKD2/TGFB1/CAV1/HSPB1/SERPINE1/RAR…	235
GO:0042330	taxis	223/6316	351/11903	3.68116e-05	0.0181448	0.0163098	SEMA3F/PLXND1/RALA/FYN/LYPLA2/PLAUR/CD74/ADGRA2/TYMP/DAPK2/TRIO/ARHGEF5/BCAR1/ELMO2/GLI2/NOTCH3/SEMA3A/SEMA3C/PLD1/PLXNA2/USP33/EDN1/CXCL2/DNM1L/EFNB1/TGFB2/NRP1/EFNA2/CRKL/DDT/PDGFB/RIN3/ALKBH1/RPS6KA5/BMP7/USP14/LAMA1/PLP2/CORO1A/MAPK3/ABCC1/PRKD2/TGFB1/RPS19/EPHB6/HSPB1/SERPINE1/RARRES2/GLI3/LHX2/CREB3/GATA3/GBF1/WNT3/C1QBP/DUSP3/GAB1/MDK/MAPK14/VEGFA/LOX/WNT5A/CCL20/PIKFYVE/EPHA4/KLF7/PLAU/EG…	223
GO:0006935	chemotaxis	222/6316	349/11903	3.41227e-05	0.0181448	0.0163098	SEMA3F/PLXND1/RALA/FYN/LYPLA2/PLAUR/CD74/ADGRA2/TYMP/DAPK2/TRIO/ARHGEF5/BCAR1/ELMO2/GLI2/NOTCH3/SEMA3A/SEMA3C/PLD1/PLXNA2/USP33/EDN1/CXCL2/DNM1L/EFNB1/TGFB2/NRP1/EFNA2/CRKL/DDT/PDGFB/RIN3/ALKBH1/RPS6KA5/BMP7/USP14/LAMA1/PLP2/CORO1A/MAPK3/ABCC1/PRKD2/TGFB1/RPS19/EPHB6/HSPB1/SERPINE1/RARRES2/GLI3/LHX2/CREB3/GATA3/GBF1/WNT3/C1QBP/DUSP3/GAB1/MDK/MAPK14/VEGFA/LOX/WNT5A/CCL20/PIKFYVE/EPHA4/KLF7/PLAU/EG…	222
GO:1901652	response to peptide	214/6316	346/11903	0.000506307	0.0475669	0.0427566	CFLAR/PDK2/BAIAP2L1/CRY1/FYN/PIK3C2A/CPS1/HDAC9/BCAR1/KCNQ1/GLP2R/CACNB1/PKM/PRKCZ/TGFBR3/EIF2B3/ATP2B1/SREBF1/PTGS2/EDN1/PSEN1/RAB10/HADHA/PXN/NUDC/ICAM1/NLRP1/UPRT/SORBS1/SIRT1/XBP1/RANGAP1/SRSF5/APEX1/PCK2/NFKBIA/BMP7/TRIB3/TIMP1/SMPD3/ABCC1/EEF2K/RNF40/CSK/CA2/RIPK2/PLAT/SLC39A14/AKT2/TYK2/PIK3R2/GSK3A/CAV2/CAV1/RARRES2/KANK1/COL1A1/HDAC5/AREG/GAB1/KLF3/TNS2/LTA4H/CDKN1B/EIF2B1/MAPK14/GPLD1/C…	214
GO:0052547	regulation of peptidase activity	196/6316	299/11903	6.32764e-06	0.0114362	0.0102796	CFLAR/TFPI/FYN/PLAUR/BID/SERPINB1/BIRC3/FAS/BAK1/GRN/TIMP2/ITIH4/SERPINB3/PSME4/PDCD2/TP63/PTGS2/FBLN1/LAMP3/APLP2/BAX/PEBP1/IGBP1/BIRC5/MUL1/NLRP1/PSME1/SIRT1/TIMP3/PSMA3/PSME2/CSNK2A1/CST3/WFDC2/USP14/XIAP/PCSK1N/TIMP1/CTSH/RIPK2/PIH1D1/PDCD5/GPI/CAV1/DNAJB6/PCOLCE/SERPINE1/SLC1A1/ABCA2/VSIR/VTN/CRYAB/BIRC2/GAPDH/PERP/VEGFA/DAP/FAM162A/COL7A1/IFT57/PSMD14/HTRA2/FN1/HSPE1/BIRC6/EPHA4/DHCR24/HDAC…	196
GO:0042110	T cell activation	196/6316	315/11903	0.000551149	0.0475669	0.0427566	CYP26B1/HFE/FYN/SLC11A1/CD74/RUNX3/NCAPH2/TNFRSF1B/FOXP3/TRAF3IP2/AP3D1/PRKCZ/BCL3/RORA/RAB27A/JMJD6/NCK2/GLI2/PAG1/IL4R/APBB1IP/PSEN1/TCF7/ARG2/BAX/FKBP1A/ICAM1/EFNB1/ABL1/LGALS1/XBP1/MYH9/SOS2/SIRPB1/ELF4/CORO1A/DNAJA3/CSK/CD276/RIPK2/FGL1/CLPTM1/RELB/IL27RA/RASAL3/TYK2/KDELR1/CDK6/CAV1/LFNG/GLI3/GATA3/VSIR/MAP3K8/KAT2A/DUSP3/FOXN1/MDK/TCIRG1/PTPN6/CCND3/SRF/DROSHA/BCL6/HES1/FOXP1/IL1A/LOXL3/IG…	196
GO:2001233	regulation of apoptotic signaling pathway	193/6316	305/11903	0.000166394	0.0356952	0.0320855	CFLAR/TNFRSF12A/PLAUR/BRCA1/BID/IL20RA/SNAI2/CD74/GCLM/FAS/DAPK2/CTNNA1/RRM2B/MAPK9/TRAF1/YBX3/TMEM161A/SP100/MNT/NCK2/TP63/PTGS2/ENO1/PSEN1/CYLD/GSTP1/RRN3/CTTN/BAX/DNM1L/ICAM1/ITGA6/ZC3HC1/TMEM14A/SIRT1/NRP1/XBP1/TIMP3/HIF1A/STK4/CSNK2A1/PSMD10/SRPX/CTSH/EYA1/PIH1D1/URI1/PIAS4/MEIS3/PPP2R1A/GSDME/CAV1/HSPB1/SERPINE1/CREB3/PPIF/SLC9A3R1/WFS1/MADD/PTPMT1/LTBR/TPD52L1/SOD2/BMP5/EYA4/GNAI2/IL1A/ACV…	193
GO:0045785	positive regulation of cell adhesion	192/6316	297/11903	2.83349e-05	0.0179094	0.0160983	POLDIP2/ITGA3/CYTH3/FYN/PLAUR/CD74/RUNX3/FOXP3/PTPRU/AP3D1/PRKCZ/TFE3/FSTL3/NCK2/MAP4K4/LIMS2/FERMT2/GLI2/KIFAP3/PTPN23/IL4R/APBB1IP/CARMIL1/COL16A1/CHRD/EFNB1/UNC13D/TGFB2/ABL1/NRP1/CRKL/LGALS1/XBP1/PDGFB/STK4/BMP7/SIRPB1/CORO1A/FOXF1/DNAJA3/CSK/CD276/TJP1/RIPK2/GFUS/IL27RA/RASAL3/PRKD2/TYK2/CDK6/CAV1/GLI3/GATA3/VSIR/MAP3K8/C1QBP/MDK/PTPN6/GCNT2/NEDD9/VEGFA/BCL6/WNT5A/HES1/CSPG5/IL1A/EPB41L5/FN1…	192
GO:0043434	response to peptide hormone	183/6316	290/11903	0.000299533	0.0411285	0.0369693	CFLAR/PDK2/BAIAP2L1/CRY1/PIK3C2A/CPS1/HDAC9/BCAR1/KCNQ1/GLP2R/PKM/PRKCZ/TGFBR3/EIF2B3/ATP2B1/SREBF1/PTGS2/EDN1/RAB10/HADHA/PXN/NUDC/UPRT/SORBS1/SIRT1/XBP1/RANGAP1/SRSF5/APEX1/PCK2/BMP7/TRIB3/TIMP1/EEF2K/RNF40/CSK/CA2/PLAT/SLC39A14/AKT2/TYK2/PIK3R2/GSK3A/CAV2/CAV1/RARRES2/KANK1/COL1A1/HDAC5/AREG/GAB1/TNS2/LTA4H/CDKN1B/EIF2B1/MAPK14/GPLD1/CCND3/STC2/KAT2B/GNAI2/EIF2B4/STAT1/IGFBP5/ERRFI1/SLC2A1/PIK…	183
GO:0052548	regulation of endopeptidase activity	181/6316	277/11903	1.88345e-05	0.0174301	0.0156674	CFLAR/TFPI/FYN/PLAUR/BID/SERPINB1/BIRC3/FAS/BAK1/TIMP2/ITIH4/SERPINB3/PDCD2/TP63/PTGS2/LAMP3/APLP2/BAX/PEBP1/IGBP1/BIRC5/MUL1/NLRP1/PSME1/SIRT1/TIMP3/PSMA3/PSME2/CSNK2A1/CST3/WFDC2/USP14/XIAP/PCSK1N/TIMP1/CTSH/RIPK2/PIH1D1/PDCD5/GPI/DNAJB6/SERPINE1/SLC1A1/ABCA2/VSIR/VTN/CRYAB/BIRC2/GAPDH/PERP/VEGFA/DAP/FAM162A/COL7A1/IFT57/PSMD14/HTRA2/HSPE1/BIRC6/EPHA4/DHCR24/HDAC1/RPS6KA1/CASP8AP2/CCN2/RARRES1/…	181
GO:0050878	regulation of body fluid levels	165/6316	256/11903	0.000126983	0.0311277	0.0279798	CYP26B1/TFPI/PLAUR/AKAP11/VCL/DTNBP1/ENTPD2/TRAF3IP2/DGKA/ELOVL1/RAB27A/PRKACA/TP63/LMAN1/ACTB/FBLN1/EDN1/AKR1B1/GNAS/PABPC4/UPRT/HPS4/XBP1/PDGFB/MYH9/ITPK1/HIF1A/MYL9/MYL12A/FA2H/PLAT/KCNN4/GPI/USF2/LSR/CAV1/HSPB1/SERPINE1/VTN/WFS1/CCND1/HPS5/SH2B3/VDR/PTPN6/MAPK14/SRF/VEGFA/SLC29A1/PRLR/GNAI2/FN1/GGCX/PROC/PLA2G4A/STMN1/VAMP8/SOCS2/COPA/PLAU/ATP7B/NFE2/C4BPB/STAT5A/TSPAN8/APOE/EMILIN2/INPP5K/AP…	165
GO:0070482	response to oxygen levels	161/6316	246/11903	4.7107e-05	0.0196473	0.0176604	CFLAR/FAS/PDK3/SIRT2/RORA/TGFBR3/XRCC1/PTGS2/ENO1/TIGAR/EDN1/KCNK2/PLOD1/ALKBH5/SCFD1/TGFB2/SIRT1/PICK1/MIEF1/HIF1A/BMP7/TM9SF4/E2F1/PGK1/CIAO3/STUB1/EEF2K/HMOX2/PLAT/NDRG1/BNIP3L/NOP53/CAV1/CHCHD2/TBL2/SLC1A1/CA9/PDLIM1/COL1A1/CRYAB/BIRC2/CDKN1B/PPARD/SOD2/SRF/VEGFA/SLC29A1/STC2/CPEB4/FAM162A/ATP6V1A/IL1A/EPAS1/EPHA4/SLC2A1/CCN2/FOXO3/EGR1/APAF1/TWIST1/PLAU/ITPR2/BMP2/PIN1/HP1BP3/ATF4/AJUBA/EGLN…	161
GO:0042692	muscle cell differentiation	158/6316	248/11903	0.000396453	0.0449586	0.040412	CYP26B1/CFLAR/PTBP1/EHD2/HDAC9/PRDM6/YBX1/FGFR2/HDAC4/MEF2A/RORA/WDR1/ACTN1/SPEG/NFATC3/IL4R/NEBL/EDN1/SMARCD3/ZMPSTE24/CAPN3/SIRT1/XBP1/PDGFB/MYH9/NFATC2/MYL9/KLF5/FOXF1/TNNT1/DYRK1B/PLD3/TGFB1/GSK3A/MTPN/CAV2/EZH2/ENG/BMPR1A/DKK1/KAT2A/HDAC5/SUPT6H/EHD1/ASF1A/MAPK14/SOD2/QKI/SRF/VEGFA/LOX/HES1/ACVR1/TANC1/IGFBP5/FHL2/ID2/SDC1/CTH/BHLHE41/NLN/OBSL1/EREG/EFNB2/SOX9/TNFSF14/BMP2/WFIKKN1/FLNC/ACTN4…	158
GO:0036293	response to decreased oxygen levels	150/6316	227/11903	4.0662e-05	0.0183724	0.0165145	CFLAR/PDK3/SIRT2/RORA/TGFBR3/XRCC1/PTGS2/ENO1/TIGAR/EDN1/KCNK2/PLOD1/ALKBH5/SCFD1/TGFB2/SIRT1/PICK1/MIEF1/HIF1A/BMP7/TM9SF4/E2F1/PGK1/CIAO3/STUB1/EEF2K/HMOX2/PLAT/NDRG1/BNIP3L/NOP53/CAV1/CHCHD2/TBL2/SLC1A1/CA9/PDLIM1/CRYAB/BIRC2/CDKN1B/PPARD/SOD2/SRF/VEGFA/SLC29A1/STC2/CPEB4/FAM162A/IL1A/EPAS1/EPHA4/SLC2A1/CCN2/FOXO3/EGR1/APAF1/TWIST1/PLAU/ITPR2/BMP2/PIN1/HP1BP3/ATF4/AJUBA/EGLN3/ACTN4/PPARG/PRKAA…	150
GO:0008544	epidermis development	147/6316	225/11903	0.000112219	0.0294328	0.0264564	CYP26B1/ATP2C1/PRKCH/SLC4A7/NSUN2/ALX4/KCNQ1/OPN3/FOXC1/MCOLN3/CDH3/YBX1/FGFR2/ALDH3A2/TP63/GLI2/FOSL2/PLOD1/ZMPSTE24/PTHLH/TGFB2/WHRN/TRPC4AP/STK4/STS/FA2H/ESRP1/ERCC2/CASP14/PIAS4/CNFN/EZH2/LHX2/DKK1/SLC9A3R1/FOXN1/EXPH5/CYP27B1/VDR/PPARD/WNT5A/COL7A1/HES1/IL1A/IGFBP5/ERRFI1/HDAC1/IRF6/KLF7/CCN2/PPL/GORAB/PLS1/CSTA/HOXA7/INHBA/HOXC13/SRSF6/SNAI1/EREG/SOX9/SGPP1/BCL11B/ZFP36/KRT17/PALLD/KRT34/FL…	147
GO:0051346	negative regulation of hydrolase activity	145/6316	226/11903	0.000429256	0.0449586	0.040412	TFPI/PLAUR/SERPINB1/BIRC3/TIMP2/HDAC9/ITIH4/SERPINB3/PRKCZ/PTGS2/LAMP3/APLP2/TMED2/FKBP1A/PEBP1/IGBP1/BIRC5/TGFB2/ABL1/TIMP3/CSNK2A1/CST3/WFDC2/USP14/XIAP/PCSK1N/TIMP1/SLC39A14/PIH1D1/URI1/GPI/DNAJB6/SERPINE1/VTN/CRYAB/BIRC2/AIP/FZD10/GAPDH/VEGFA/COL7A1/GNAI2/BIRC6/DHCR24/RPS6KA1/RARRES1/PTPA/CSTA/NR4A1/LRP1/PI3/SLPI/WFDC3/SERPINB6/C3/TNFSF14/PSMF1/AMOT/PCID2/PRDX5/BCL2L12/IFI6/WFIKKN1/POR/CDKN2D…	145
GO:0001666	response to hypoxia	142/6316	215/11903	6.69751e-05	0.0242093	0.021761	CFLAR/PDK3/SIRT2/RORA/TGFBR3/XRCC1/PTGS2/ENO1/TIGAR/EDN1/KCNK2/PLOD1/ALKBH5/SCFD1/TGFB2/SIRT1/MIEF1/HIF1A/BMP7/TM9SF4/E2F1/PGK1/CIAO3/STUB1/HMOX2/PLAT/NDRG1/BNIP3L/NOP53/CAV1/CHCHD2/TBL2/CA9/PDLIM1/CRYAB/BIRC2/CDKN1B/PPARD/SOD2/SRF/VEGFA/SLC29A1/STC2/FAM162A/IL1A/EPAS1/EPHA4/SLC2A1/FOXO3/EGR1/APAF1/TWIST1/PLAU/ITPR2/BMP2/PIN1/HP1BP3/AJUBA/EGLN3/ACTN4/PPARG/PRKAA1/LOXL2/VHL/ROCK2/UBQLN1/HILPDA/MDM…	142
GO:0061448	connective tissue development	130/6316	188/11903	4.3859e-06	0.0114362	0.0102796	CFLAR/SOX8/PKD1/SNAI2/RUNX3/IFT80/EDN1/OXCT1/ZMPSTE24/WNT11/PTHLH/GLG1/SIRT1/XBP1/PDGFB/SPTLC2/HIF1A/BMP7/TIMP1/MAPK3/SMPD3/TRPS1/SLC39A14/DYRK1B/TGFB1/ITGB8/HOXA3/HOXA5/GLI3/BMPR1A/ACTA2/KAT2A/COL1A1/MDK/PPARD/MAPK14/BMP5/GPLD1/SRF/LOX/ARRDC3/WNT5A/EFEMP1/DLX2/PRRX1/BMP8B/KLF7/CCN2/HOXB3/SNX19/TGFBI/EGR1/SNAI1/SOX9/BMP2/THRA/POR/HOXD3/TRPM4/RARA/CHSY1/MATN3/CHI3L1/SPART/LOXL2/ADAMTS7/CCN3/SORL1/…	130
GO:2001234	negative regulation of apoptotic signaling pathway	130/6316	190/11903	1.02351e-05	0.0138737	0.0124707	CFLAR/PLAUR/BRCA1/BID/SNAI2/CD74/GCLM/CTNNA1/RRM2B/YBX3/TMEM161A/MNT/PTGS2/ENO1/PSEN1/GSTP1/RRN3/CTTN/BAX/ICAM1/ITGA6/ZC3HC1/TMEM14A/SIRT1/NRP1/XBP1/HIF1A/CSNK2A1/PSMD10/EYA1/PIH1D1/URI1/MEIS3/HSPB1/SERPINE1/CREB3/PPIF/WFS1/SOD2/BMP5/EYA4/GNAI2/IL1A/ACVR1/HTRA2/BIRC6/HDAC1/ARHGEF2/CTH/TNFAIP3/HELLS/MAPK8IP1/SNAI1/IL1B/TRAP1/IFI6/CDKN2D/BCL2L2/PSME3/SELENOS/LGALS3/FIGNL1/TPT1/MDM2/TMBIM1/RIPK1/MAP…	130
GO:0043588	skin development	125/6316	192/11903	0.00043947	0.0449586	0.040412	CYP26B1/ITGA3/PKD1/PRKCH/NSUN2/ALX4/OPN3/FOXC1/TRAF3IP2/CDH3/ELOVL1/FGFR2/TP63/GLI2/FOSL2/COL5A3/PSEN1/ZMPSTE24/ADAMTS2/ITGA6/TGFB2/TRPC4AP/STK4/FA2H/ERCC2/CASP14/PIAS4/CNFN/LSR/LHX2/DKK1/COL1A1/FOXN1/EXPH5/CYP27B1/VDR/SRF/ARRDC3/WNT5A/WDR48/IL1A/IGFBP5/DHCR24/ERRFI1/HDAC1/IRF6/STMN1/PPL/GORAB/CSTA/HOXA7/INHBA/HOXC13/SRSF6/SNAI1/EREG/SOX9/SGPP1/BCL11B/ZFP36/KRT17/PALLD/ITGB4/AP3B1/SPINK5/ROCK2/FS…	125
GO:0060326	cell chemotaxis	109/6316	157/11903	1.92882e-05	0.0174301	0.0156674	CD74/DAPK2/ARHGEF5/BCAR1/ELMO2/EDN1/CXCL2/DNM1L/TGFB2/NRP1/CRKL/DDT/PDGFB/RIN3/CORO1A/MAPK3/ABCC1/PRKD2/RPS19/HSPB1/SERPINE1/RARRES2/CREB3/GBF1/C1QBP/GAB1/MDK/VEGFA/LOX/WNT5A/CCL20/PIKFYVE/NR4A1/TNFAIP6/PREX1/TREM1/IL1B/TNFSF14/SBDS/EDN2/ADGRE2/MTUS1/MOSPD2/TRPM4/ARHGEF16/MPP1/NINJ1/LGALS3/SFTPD/SWAP70/VAV3/P2RX4/IL6/CCN3/THBS1/FGF2/ARRB2/TNFRSF11A/EPHA2/PIP5K1A/RAB13/S100A8/LYST/ACKR3/TPBG/PTPRO…	109
GO:0072593	reactive oxygen species metabolic process	101/6316	152/11903	0.000519922	0.0475669	0.0427566	CFLAR/FYN/BRCA1/NDUFS1/PDK3/SIRT2/MAOB/RAB27A/TIGAR/EDN1/SESN1/ARG2/GSTP1/HDAC6/TSPO/PDGFB/HIF1A/BMP7/ABCD1/TGFB1/SLC1A1/GBF1/SH3PXD2A/CLCN3/CRYAB/BIRC2/FOXM1/MAPK14/SOD2/GNAI2/TUSC2/PIKFYVE/MPV17/NCF2/GADD45A/PRDX1/CCN2/FOXO3/PRDX4/PREX1/CDKN1A/ROMO1/PRDX5/TRAP1/IFI6/SESN2/ATP5IF1/SFTPD/RFK/RIPK1/THBS1/FBLN5/TP53/SOD1/CCN1/MMP3/PLA2R1/PID1/DHRS4/PINK1/CBR1/HK2/G6PD/ITGB2/ACOX1/TGFBR2/ZC3H12A/F2R…	101
GO:0051216	cartilage development	97/6316	138/11903	2.47841e-05	0.0179094	0.0160983	PKD1/SNAI2/RUNX3/IFT80/EDN1/ZMPSTE24/WNT11/PTHLH/GLG1/HIF1A/BMP7/TIMP1/MAPK3/SMPD3/TRPS1/SLC39A14/TGFB1/ITGB8/HOXA3/HOXA5/GLI3/BMPR1A/KAT2A/COL1A1/MDK/MAPK14/BMP5/GPLD1/SRF/WNT5A/EFEMP1/DLX2/PRRX1/BMP8B/CCN2/HOXB3/SNX19/TGFBI/SNAI1/SOX9/BMP2/THRA/POR/HOXD3/RARA/CHSY1/MATN3/CHI3L1/LOXL2/ADAMTS7/CCN3/FGF2/RB1/CCN1/ECM1/WNT9A/LNPK/SERPINH1/HMGA2/BMP6/STC1/RUNX1/MSX1/NPPC/PBXIP1/IHH/TGFBR2/ATP7A/ZNF2…	97
GO:0010466	negative regulation of peptidase activity	97/6316	144/11903	0.000320071	0.0413196	0.037141	TFPI/PLAUR/SERPINB1/BIRC3/TIMP2/ITIH4/SERPINB3/PTGS2/LAMP3/APLP2/PEBP1/IGBP1/BIRC5/TIMP3/CSNK2A1/CST3/WFDC2/USP14/XIAP/PCSK1N/TIMP1/PIH1D1/GPI/DNAJB6/SERPINE1/VTN/CRYAB/BIRC2/GAPDH/VEGFA/COL7A1/BIRC6/DHCR24/RPS6KA1/RARRES1/CSTA/NR4A1/LRP1/PI3/SLPI/WFDC3/SERPINB6/C3/TNFSF14/PSMF1/PCID2/PRDX5/BCL2L12/IFI6/WFIKKN1/POR/CDKN2D/SPINK5/NGF/SERPINE2/BIN1/SORL1/MAP2K5/THBS1/NOL3/ARRB2/ECM1/TNFAIP8/SERPING…	97
GO:0010951	negative regulation of endopeptidase activity	95/6316	139/11903	0.000163945	0.0356952	0.0320855	TFPI/PLAUR/SERPINB1/BIRC3/TIMP2/ITIH4/SERPINB3/PTGS2/LAMP3/APLP2/PEBP1/IGBP1/BIRC5/TIMP3/CSNK2A1/CST3/WFDC2/USP14/XIAP/PCSK1N/TIMP1/PIH1D1/GPI/DNAJB6/SERPINE1/VTN/CRYAB/BIRC2/GAPDH/VEGFA/COL7A1/BIRC6/DHCR24/RPS6KA1/RARRES1/CSTA/NR4A1/PI3/SLPI/WFDC3/SERPINB6/C3/TNFSF14/PSMF1/PCID2/PRDX5/BCL2L12/IFI6/WFIKKN1/POR/CDKN2D/SPINK5/NGF/SERPINE2/BIN1/SORL1/MAP2K5/THBS1/NOL3/ARRB2/TNFAIP8/SERPING1/SERPINH1…	95
GO:0044706	multi-multicellular organism process	88/6316	128/11903	0.000204971	0.0358501	0.0322247	FKBP4/ITGA3/TEAD3/KPNA6/HEXB/PITHD1/VMP1/EPN1/ACSL4/DAZAP1/PTGS2/UBE2A/FBLN1/EDN1/COL16A1/TMED2/PTHLH/UPRT/PCSK5/STS/TIMP1/MAGED2/TLE6/SYDE1/PLA2G4C/C1QBP/CYP27B1/VDR/PPARD/VEGFA/PRLR/STC2/IGFBP2/IGFBP5/SLC2A1/AGO2/IL1B/POLR1B/FOSB/LIF/TRIM28/RARA/ITGB4/SLC38A2/ACVR1B/SERPINE2/SOD1/PAM/ADM/STC1/ITGA5/RPL29/CAPN2/IGFBP7/IHH/TGFBR2/UCN/ITGA2/ATP7A/GJB2/PRDX3/LGALS9/FOS/PSG6/JUNB/BSG/SLC19A1/STAT5B/…	88
GO:0071453	cellular response to oxygen levels	88/6316	129/11903	0.000311005	0.0411285	0.0369693	CFLAR/FAS/PDK3/SIRT2/RORA/PTGS2/ENO1/TIGAR/EDN1/KCNK2/SIRT1/PICK1/MIEF1/HIF1A/BMP7/E2F1/PGK1/STUB1/EEF2K/NDRG1/BNIP3L/NOP53/CAV1/CHCHD2/TBL2/PPARD/VEGFA/SLC29A1/STC2/CPEB4/FAM162A/ATP6V1A/EPAS1/EPHA4/FOXO3/EGR1/TWIST1/HP1BP3/ATF4/AJUBA/EGLN3/PPARG/PRKAA1/VHL/ROCK2/UBQLN1/HILPDA/MDM2/EGLN1/CCDC115/ATP6V1G1/MYC/TMBIM6/NOL3/TP53/CCNA2/PDK1/DDAH1/BACH1/AIFM1/PINK1/NDUFS2/STC1/ATP6V0D1/LMNA/AK4/ATP7A/…	88
GO:0044703	multi-organism reproductive process	85/6316	123/11903	0.000198655	0.0358501	0.0322247	FKBP4/ITGA3/TEAD3/KPNA6/VMP1/EPN1/ACSL4/DAZAP1/PTGS2/UBE2A/FBLN1/EDN1/COL16A1/TMED2/PTHLH/UPRT/PCSK5/STS/TIMP1/MAGED2/TLE6/SYDE1/PLA2G4C/C1QBP/CYP27B1/VDR/PPARD/VEGFA/PRLR/STC2/IGFBP2/IGFBP5/SLC2A1/AGO2/IL1B/POLR1B/FOSB/LIF/TRIM28/RARA/ITGB4/SLC38A2/ACVR1B/SERPINE2/SOD1/PAM/ADM/STC1/ITGA5/RPL29/CAPN2/IGFBP7/IHH/TGFBR2/UCN/ITGA2/ATP7A/GJB2/PRDX3/LGALS9/FOS/PSG6/JUNB/BSG/SLC19A1/STAT5B/UCP2/FOSL1/T…	85
GO:0097529	myeloid leukocyte migration	80/6316	113/11903	8.40619e-05	0.0268108	0.0240995	CD99/CD74/DAPK2/ARHGEF5/WDR1/EDN1/CXCL2/DNM1L/TGFB2/DDT/PDGFB/RIN3/CD99L2/MAPK3/RPS19/SERPINE1/RARRES2/CREB3/GBF1/C1QBP/MDK/VEGFA/IL1A/CCL20/PIKFYVE/IL1R1/TNFAIP6/PREX1/TREM1/IL1B/EDN2/ADGRE2/MTUS1/MOSPD2/MPP1/LGALS3/SFTPD/SWAP70/VAV3/P2RX4/IL6/CCN3/THBS1/TNFRSF11A/S100A8/PTPRO/MCU/NBL1/ITGB2/S100A9/CXCL3/CXCL1/ROR2/CXCL10/CXCL8/PIK3CD/BSG/SAA1/VEGFB/STAT5B/AKIRIN1/RHOG/CSF1/S100A14/PPIA/FUT4/PRT…	80
GO:0007565	female pregnancy	80/6316	115/11903	0.0002156	0.0364198	0.0327368	FKBP4/ITGA3/TEAD3/KPNA6/VMP1/EPN1/ACSL4/DAZAP1/PTGS2/UBE2A/FBLN1/COL16A1/TMED2/PTHLH/UPRT/PCSK5/STS/TIMP1/MAGED2/TLE6/SYDE1/C1QBP/CYP27B1/VDR/PPARD/VEGFA/PRLR/STC2/IGFBP2/IGFBP5/SLC2A1/AGO2/IL1B/POLR1B/FOSB/LIF/TRIM28/RARA/ITGB4/SLC38A2/ACVR1B/SOD1/PAM/ADM/STC1/ITGA5/RPL29/CAPN2/IGFBP7/IHH/TGFBR2/UCN/ITGA2/ATP7A/GJB2/PRDX3/LGALS9/FOS/PSG6/JUNB/BSG/SLC19A1/STAT5B/UCP2/FOSL1/THBD/CALR/PAPPA/PSG9/PL…	80
GO:0030595	leukocyte chemotaxis	79/6316	114/11903	0.000286487	0.0408771	0.0367433	CD74/DAPK2/ARHGEF5/EDN1/CXCL2/DNM1L/TGFB2/DDT/PDGFB/RIN3/CORO1A/MAPK3/RPS19/SERPINE1/RARRES2/CREB3/GBF1/C1QBP/MDK/VEGFA/WNT5A/CCL20/PIKFYVE/TNFAIP6/PREX1/TREM1/IL1B/TNFSF14/SBDS/EDN2/ADGRE2/MTUS1/MOSPD2/TRPM4/MPP1/NINJ1/LGALS3/SFTPD/SWAP70/VAV3/IL6/CCN3/THBS1/TNFRSF11A/S100A8/LYST/PTPRO/ADAM17/MCU/NBL1/ITGB2/CXCR5/S100A9/CXCL3/CXCL1/F2RL1/LGALS9/CXCL10/CXCL8/S1PR1/PIK3CD/BSG/OXSR1/SAA1/VEGFB/AKIR…	79
GO:0030879	mammary gland development	73/6316	101/11903	5.70002e-05	0.0220754	0.0198429	CAPN1/ATP2C2/FGFR2/GLI2/BAX/UPRT/XBP1/HIF1A/FOXF1/AKT2/USF2/CAV1/HOXA5/GLI3/GATA3/WNT3/AREG/CCND1/VDR/VEGFA/SLC29A1/PRLR/WNT5A/RTN4/IGFBP5/ID2/KDM5B/IRF6/SOCS2/ATP7B/SOX9/STAT5A/HOXD9/TBX3/FGF2/BRCA2/TNFRSF11A/EPHA2/PAM/BCL2L11/NRG1/GPAT4/HK2/ZBTB7B/LRP5/MSX1/TGFA/ELF3/TGFBR2/ITGA2/ATP7A/STAT6/ROBO1/HOXB9/APLN/CEBPB/MTX1/STAT5B/SLC29A2/SCRIB/ZNF703/IQGAP3/CSF1/PTCH1/IRS2/WNT7B/COX2/APRT/LBH/PHB2/…	73
GO:0030216	keratinocyte differentiation	65/6316	92/11903	0.000416504	0.0449586	0.040412	CYP26B1/PRKCH/OPN3/FOXC1/CDH3/TP63/FOSL2/STK4/CASP14/CNFN/FOXN1/EXPH5/CYP27B1/VDR/WNT5A/IL1A/ERRFI1/IRF6/PPL/CSTA/HOXA7/SRSF6/EREG/SGPP1/BCL11B/ZFP36/KRT17/PALLD/ROCK2/KRT7/FLNB/NUMA1/EPHA2/PIP5K1A/ABCA12/UGCG/ST14/SAV1/TCHH/INTU/AQP3/KRT80/EVPL/DNASE1L2/RBPJ/ADAM9/MAP2K1/CLIC4/KRT8/KRT86/KDF1/SFN/ETV4/SHARPIN/POU3F1/KRT10/BCR/KRT16/KAZN/CHML/KRT6A/KRT81/TRIM16/NME2/TXNIP	65
GO:2001243	negative regulation of intrinsic apoptotic signaling pathway	63/6316	88/11903	0.000282155	0.0408771	0.0367433	PLAUR/BID/SNAI2/CD74/RRM2B/YBX3/TMEM161A/PTGS2/ENO1/RRN3/SIRT1/XBP1/HIF1A/URI1/HSPB1/CREB3/PPIF/WFS1/SOD2/HTRA2/HDAC1/ARHGEF2/HELLS/MAPK8IP1/SNAI1/TRAP1/CDKN2D/BCL2L2/SELENOS/FIGNL1/TPT1/MDM2/BCL2L10/TMBIM6/NOL3/MCL1/ACKR3/PINK1/CCAR2/ZNF385A/DDIAS/VDAC2/MAPK7/ING2/ARMC10/TRIAP1/BCL2L1/PARL/ATAD5/GRINA/RTKN2/PTTG1IP/MUC1/NDUFA13/TAF9B/NOC2L/PPIA/PTPN1/OPA1/HSPA1A/NDUFS3/GPX1/MIF	63
GO:0097237	cellular response to toxic substance	59/6316	80/11903	0.000113997	0.0294328	0.0264564	MGST1/GSTO2/RDH11/PTGS2/SESN1/GSTP1/MGST2/PTGS1/BMP7/GSR/SOD2/AKR1A1/PRDX1/PRDX6/ABCG2/UBIAD1/PRXL2A/PRDX4/PRDX5/GFER/APOE/SESN2/SELENOS/GSTM3/PIM1/FBLN5/SOD1/PTGES/PRXL2B/PINK1/CYGB/S100A9/GPX8/NOS3/TP53INP1/ATP7A/PRDX3/ABTB2/NXN/PRDX2/GLRX/CCS/SELENOW/NQO1/SELENOF/TXNRD2/MTARC1/GSTK1/TXNRD3/ADH5/AKR1B10/TXNRD1/SELENOT/HBA1/CERS1/DHFR/GPX1/HP/SRXN1	59
GO:0001906	cell killing	56/6316	75/11903	9.57244e-05	0.0288343	0.0259184	RAB27A/PVR/STXBP2/ICAM1/UNC13D/HSP90AB1/CORO1A/CTSH/RPS19/MAPK8/GAPDH/PTPN6/TUSC2/PLEKHM2/PRDX1/VAMP7/H2BC11/TREM1/C3/ROMO1/GFER/NECTIN2/ULBP2/ULBP3/ARRB2/LYST/IL18/MR1/F2RL1/HPRT1/B2M/AP1G1/FADD/IL7R/LGALS9/KIF5B/BCL2L1/RASGRP1/STAT5B/LAMP1/HLA-DRB1/TUBB/CD55/H2BC12/HMGN2/RAET1G/HLA-DRA/AGER/MICA/HLA-E/HLA-F/SERPINB4/HLA-A/EMP2/DNASE1/HLA-B	56
GO:1990748	cellular detoxification	55/6316	76/11903	0.000435789	0.0449586	0.040412	MGST1/GSTO2/RDH11/PTGS2/SESN1/GSTP1/MGST2/PTGS1/BMP7/GSR/SOD2/AKR1A1/PRDX1/PRDX6/ABCG2/UBIAD1/PRXL2A/PRDX4/PRDX5/APOE/SESN2/SELENOS/GSTM3/PIM1/FBLN5/SOD1/PTGES/PRXL2B/CYGB/S100A9/GPX8/NOS3/TP53INP1/ATP7A/PRDX3/NXN/PRDX2/GLRX/CCS/SELENOW/NQO1/SELENOF/TXNRD2/MTARC1/GSTK1/TXNRD3/ADH5/AKR1B10/TXNRD1/SELENOT/HBA1/DHFR/GPX1/HP/SRXN1	55
GO:0097530	granulocyte migration	54/6316	72/11903	0.000103742	0.0294328	0.0264564	CD99/CD74/DAPK2/WDR1/EDN1/CXCL2/DNM1L/TGFB2/CD99L2/MAPK3/RARRES2/GBF1/C1QBP/MDK/IL1A/CCL20/PIKFYVE/IL1R1/TNFAIP6/PREX1/TREM1/IL1B/EDN2/ADGRE2/MOSPD2/MPP1/LGALS3/VAV3/THBS1/S100A8/MCU/ITGB2/S100A9/CXCL3/CXCL1/CXCL10/CXCL8/PIK3CD/BSG/SAA1/AKIRIN1/RHOG/CSF1/S100A14/PPIA/FUT4/PRTN3/HRH1/C5AR1/IRAK4/CD177/ITGA1/CKLF/PECAM1	54
GO:0002286	T cell activation involved in immune response	47/6316	62/11903	0.000186878	0.0356952	0.0320855	SLC11A1/CD74/FOXP3/PRKCZ/BCL3/RORA/RAB27A/IL4R/APBB1IP/PSEN1/ICAM1/RIPK2/RELB/GATA3/MDK/BCL6/FOXP1/LOXL3/IL18R1/CD46/MYB/EIF2AK4/RARA/LGALS3/IL6/HLX/RPS6/TP53/RORC/NFKBIZ/IL18/ZBTB7B/ZC3H12A/F2RL1/ATP7A/TSC1/STAT6/NFKBID/STAT3/LGALS9/SOCS5/MALT1/HLA-DRB1/ENTPD7/MTOR/HLA-DRA/HLA-DMB	47
GO:1990266	neutrophil migration	46/6316	58/11903	2.97279e-05	0.0179094	0.0160983	CD99/CD74/DAPK2/WDR1/EDN1/CXCL2/DNM1L/TGFB2/CD99L2/GBF1/C1QBP/MDK/IL1A/CCL20/PIKFYVE/IL1R1/TNFAIP6/PREX1/TREM1/IL1B/EDN2/MOSPD2/MPP1/LGALS3/VAV3/S100A8/MCU/ITGB2/S100A9/CXCL3/CXCL1/CXCL10/CXCL8/PIK3CD/BSG/SAA1/RHOG/PPIA/FUT4/PRTN3/C5AR1/IRAK4/CD177/ITGA1/CKLF/PECAM1	46
GO:0071621	granulocyte chemotaxis	43/6316	57/11903	0.000420925	0.0449586	0.040412	CD74/DAPK2/EDN1/CXCL2/DNM1L/TGFB2/MAPK3/RARRES2/GBF1/C1QBP/MDK/CCL20/PIKFYVE/TNFAIP6/PREX1/TREM1/IL1B/EDN2/ADGRE2/MOSPD2/MPP1/LGALS3/VAV3/THBS1/S100A8/MCU/ITGB2/S100A9/CXCL3/CXCL1/CXCL10/CXCL8/PIK3CD/BSG/SAA1/AKIRIN1/CSF1/S100A14/PPIA/HRH1/C5AR1/ITGA1/CKLF	43
GO:0048332	mesoderm morphogenesis	42/6316	55/11903	0.000310652	0.0411285	0.0369693	ITGA3/FOXC1/FGFR2/PRKACA/WNT11/BMP7/FOXF1/EYA1/GPI/BMPR1A/DKK1/WNT3/SRF/WNT5A/EPB41L5/ACVR1/WLS/INHBA/SNAI1/TWSG1/EXOC4/ITGB4/KDM6B/TBX3/ARMC5/EPHA2/HMGA2/ITGB1/EXT2/ITGA2/MESP1/SMAD3/SMAD1/SIX2/FOXC2/SETD2/NF2/POFUT2/MESP2/TXNRD1/BMPR2/ITGB3	42
GO:0001836	release of cytochrome c from mitochondria	39/6316	51/11903	0.000483971	0.0475669	0.0427566	PLAUR/BID/BAK1/BAX/DNM1L/BIK/PSMD10/PDCD5/TIMM50/PPIF/SOD2/FAM162A/TNFSF10/IFI6/BCL2L2/CIDEB/NOL3/ARRB2/TP53/BCL2L11/PINK1/LMNA/FXN/GHITM/MOAP1/MFF/PRELID1/TRIAP1/BCL2L1/PARL/SFN/BNIP3/BOK/PLA2G6/PLSCR3/FZD9/OPA1/FIS1/GPX1	39
GO:0030593	neutrophil chemotaxis	35/6316	44/11903	0.000244533	0.0378816	0.0340507	CD74/DAPK2/EDN1/CXCL2/DNM1L/TGFB2/GBF1/C1QBP/MDK/CCL20/PIKFYVE/TNFAIP6/PREX1/TREM1/IL1B/EDN2/MOSPD2/MPP1/LGALS3/VAV3/S100A8/MCU/ITGB2/S100A9/CXCL3/CXCL1/CXCL10/CXCL8/PIK3CD/BSG/SAA1/PPIA/C5AR1/ITGA1/CKLF	35
GO:0031529	ruffle organization	35/6316	45/11903	0.000539024	0.0475669	0.0427566	SH3YL1/LIMA1/CARMIL1/ICAM1/CAV1/COBL/KANK1/PFN1/TCIRG1/CORO1C/ARHGEF26/FAM98A/AIF1L/EPS8L1/INPP5K/MTSS2/DBNL/RDX/ARHGAP24/TPM1/DEF8/PIP5K1A/WDPCP/EPS8/BAG4/CARMIL2/INPPL1/CORO1B/HRAS/RHOG/EPS8L2/TACSTD2/EVL/MTOR/CYFIP1	35
GO:0046635	positive regulation of alpha-beta T cell activation	33/6316	41/11903	0.000244393	0.0378816	0.0340507	RUNX3/FOXP3/AP3D1/PRKCZ/IL4R/RIPK2/RASAL3/TYK2/GLI3/MYB/HSPH1/RARA/AP3B1/HLX/ITPKB/NFKBIZ/IL18/RUNX1/ZBTB7B/IHH/TGFBR2/NFKBID/LGALS9/SOCS5/MALT1/SOCS1/HLA-DRB1/CD55/ADA/PNP/HLA-DRA/HLA-E/HLA-A	33
GO:0055002	striated muscle cell development	32/6316	40/11903	0.000374946	0.0449586	0.040412	CFLAR/MEF2A/WDR1/NEBL/EDN1/CAPN3/MYL9/TNNT1/SRF/SDC1/OBSL1/FLNC/FHOD3/TMOD1/MYPN/TMOD3/TPM1/ANKRD1/ITGB1/ADPRHL1/PGM5/OBSCN/CSRP1/ACTC1/CFL2/AKAP13/KRT19/TCAP/CSRP2/FLII/NKX2-5/ACTG1	32
GO:1902895	positive regulation of miRNA transcription	32/6316	40/11903	0.000374946	0.0449586	0.040412	SREBF1/TGFB2/PDGFB/HIF1A/KLF5/TGFB1/GATA3/BMPR1A/SRF/FOXO3/EGR1/BMP2/SMARCA4/PPARG/ETS1/MYC/SMAD6/FGF2/TP53/SMAD3/STAT3/ATOH8/FOS/SMAD1/APLN/FOSL1/JUN/GATA2/MRTFB/TEAD1/MRTFA/SREBF2	32
GO:0030239	myofibril assembly	31/6316	39/11903	0.000572081	0.0477204	0.0428945	CFLAR/MEF2A/WDR1/NEBL/EDN1/CAPN3/MYL9/TNNT1/SRF/OBSL1/FLNC/FHOD3/TMOD1/MYPN/TMOD3/TPM1/ANKRD1/ITGB1/ADPRHL1/PGM5/OBSCN/CSRP1/ACTC1/CFL2/AKAP13/KRT19/TCAP/CSRP2/FLII/NKX2-5/ACTG1	31
GO:0046638	positive regulation of alpha-beta T cell differentiation	27/6316	33/11903	0.000561469	0.0475669	0.0427566	RUNX3/FOXP3/AP3D1/PRKCZ/IL4R/RIPK2/GLI3/MYB/RARA/AP3B1/HLX/ITPKB/NFKBIZ/IL18/RUNX1/ZBTB7B/IHH/TGFBR2/NFKBID/LGALS9/SOCS5/MALT1/SOCS1/HLA-DRB1/ADA/PNP/HLA-DRA	27
GO:0070266	necroptotic process	25/6316	30/11903	0.000530971	0.0475669	0.0427566	CFLAR/BIRC3/FAS/YBX3/CYLD/DNM1L/TRPM7/PYGL/ITPK1/CAV1/PPIF/BIRC2/ARHGEF2/RIPK1/CASP6/TP53/OGT/IPMK/SLC25A4/SPATA2/FADD/MLKL/BOK/FZD9/PGAM5	25
GO:0097421	liver regeneration	20/6316	22/11903	0.000175421	0.0356952	0.0320855	PTPN3/AURKA/PRMT5/SRSF5/EZH2/GLI3/CPT1A/CCND1/RPS15/GFER/PCNA/IL6/MYC/PNPT1/CLDN1/IHH/CEBPB/UCP2/TYMS/PTCH1	20
GO:0021544	subpallium development	15/6316	16/11903	0.000594516	0.0488404	0.0439013	OGDH/GLI3/DLX2/INHBA/BBS2/BCL11B/ZSWIM6/BBS4/DLX1/SLC7A11/HPRT1/ALDH1A3/SECISBP2/SHANK3/MKKS	15
GO:0070202	regulation of establishment of protein localization to chromosome	6316-12-01	12/11903	0.000495788	0.0475669	0.0427566	CCT4/TCP1/DKC1/CCT7/WRAP53/CCT6A/TERF1/CCT5/CCT8/CCT3/SPIDR/CCT2	12
GO:0071071	regulation of phospholipid biosynthetic process	6316-12-01	12/11903	0.000495788	0.0475669	0.0427566	PDGFB/ABCA2/FABP3/RAB38/ACSL3/SLC27A1/LPIN1/IDH1/LPCAT1/CAPN2/CHP1/PDGFA	12

## Sheet: GO_enrichment_MF
Supplementary Table 4B: Gene Ontology (GO) Enrichment Analysis Identifies Molecular Functions Upregulated in 3D Cell Culture Models.
ID	Description	GeneRatio	BgRatio	pvalue	p.adjust	qvalue	geneID	Count
GO:0005198	structural molecule activity	291/6473	456/12259	8.34902e-07	0.000814864	0.000754048	DCN/MATR3/ANK1/NUP160/VCL/CTNNA1/TPR/MAP4/COL9A2/MRPL43/CROCC/SPAG4/MRPS35/MRPS24/SRBD1/ACTN1/PANX2/MRPS34/TUBE1/ADD2/ACTB/SEC31B/FBLN1/MAP2/NEBL/EPB41L2/CRYBG3/COL5A3/PKP1/EPB41L3/MRPL22/ERC1/COL16A1/SEH1L/MRPL28/EPB41L1/LTBP4/CAPN3/COL9A3/MYL6/NUP188/MRPS18A/NEFH/RPL3/PNN/MYL9/SNTA1/LAMA1/SRPX/NUTF2/NUP93/PLLP/JPH1/MRPL4/RPS19/RPL18A/PCOLCE/MRPL32/EIF3A/CCDC6/PSMD11/COL1A1/VTN/CRYAB/PANX1/RPS13…	291
GO:0050839	cell adhesion molecule binding	274/6473	441/12259	3.57239e-05	0.00851242	0.00787711	LASP1/ITGA3/BAIAP2L1/ADAM22/NISCH/LYPLA2/ANLN/SNX1/VCL/CDH1/CAPG/CTNNA1/HSPA5/DSG2/LIMA1/PKP2/CDH3/CNN2/SLC9A3R2/ZC3H15/PFKP/PKM/DHX29/ADGRL1/ACTN1/EPN2/PVR/FERMT2/NOTCH3/ENO1/FSCN1/ICAM3/CAPZB/FBLN1/PTPRH/PSEN1/PKP1/BZW1/ERC1/ITGAE/COL16A1/RAB10/CTTN/EPS15/ADD1/GCN1/LTBP4/NUDC/ICAM1/ITGA6/EZR/TBC1D2/HSP90AB1/CRKL/MYH9/RANGAP1/AHSA1/NOP56/MAPRE1/EHD4/TJP1/EIF3E/NDRG1/ITGB8/YKT6/EIF4H/PDLIM1/PFN1/…	274
GO:0003779	actin binding	201/6473	314/12259	3.10455e-05	0.00851242	0.00787711	LASP1/BAIAP2L1/ANLN/VCL/RAI14/CAPG/CTNNA1/LIMA1/SYNE2/CROCC/LIMCH1/CNN2/MYLK/WDR1/VASH1/ACTN1/FERMT2/ADD2/FSCN1/KLHL20/CAPZB/NEBL/TNS1/EPB41L2/EPB41L3/SSH1/CTTN/ADD1/EPB41L1/MAEA/TRPM7/EZR/HDAC6/SORBS1/ABL1/MYO9B/MISP/PICK1/MYH9/DAAM1/SNTA1/PLS3/KLHL4/CORO1A/COTL1/VPS18/MYH14/COBL/WASL/PDLIM1/PFN1/KLHL2/KLHL5/PANX1/CORO1C/CAP2/WASF1/PHACTR2/DBN1/ACTR3/SPTBN1/CCDC88A/CNN3/KPTN/FKBP15/PLS1/PDLIM2/C…	201
GO:0045296	cadherin binding	191/6473	306/12259	0.000369913	0.024069	0.0222726	LASP1/BAIAP2L1/LYPLA2/ANLN/SNX1/VCL/CDH1/CAPG/CTNNA1/HSPA5/LIMA1/PKP2/CDH3/CNN2/SLC9A3R2/ZC3H15/PFKP/PKM/DHX29/EPN2/NOTCH3/ENO1/FSCN1/CAPZB/PTPRH/PSEN1/PKP1/BZW1/ERC1/RAB10/CTTN/EPS15/ADD1/GCN1/NUDC/ITGA6/EZR/TBC1D2/HSP90AB1/CRKL/MYH9/RANGAP1/AHSA1/NOP56/MAPRE1/EHD4/TJP1/EIF3E/NDRG1/YKT6/EIF4H/PDLIM1/PFN1/LRRC59/EHD1/EIF4G2/STK38/CLINT1/RARS1/DBN1/ACVR1/SPTBN1/RTN4/STAT1/HDLBP/CD46/PRDX1/CNN3/PRD…	191
GO:0030545	signaling receptor regulator activity	131/6473	199/12259	0.00011892	0.0116066	0.0107404	SEMA3F/CRLF1/IL32/TYMP/RABEP1/GRN/KITLG/DKK3/SEMA3A/SEMA3C/EDN1/CXCL2/WNT11/PTHLH/TGFB2/IL11/PDGFB/ALKBH1/BMP7/TIMP1/METRN/AMH/GPI/TGFB1/CLEC11A/NAMPT/DKK1/CSF3/WNT3/AREG/MDK/BMP5/VEGFA/STC2/WNT5A/CSPG5/IL1A/CCL20/EFEMP1/BMP8B/NENF/CCN2/TNFSF10/COPA/INHBA/INHA/IL17C/EREG/IL1B/TNFSF9/TNFSF14/BMP2/EDN2/GFER/WFIKKN1/ADM2/LIF/VGF/GDF15/LGALS3/NGF/FST/IL6/CCN3/IL33/FGF2/ESR2/CMTM3/OSGIN1/SECTM1/HDGF/S…	131
GO:0030546	signaling receptor activator activity	122/6473	185/12259	0.000179366	0.0145884	0.0134996	SEMA3F/CRLF1/IL32/TYMP/RABEP1/GRN/KITLG/SEMA3A/SEMA3C/EDN1/CXCL2/WNT11/PTHLH/TGFB2/IL11/PDGFB/ALKBH1/BMP7/TIMP1/METRN/AMH/GPI/TGFB1/CLEC11A/NAMPT/DKK1/CSF3/WNT3/AREG/MDK/BMP5/VEGFA/STC2/WNT5A/CSPG5/IL1A/CCL20/EFEMP1/BMP8B/NENF/CCN2/TNFSF10/COPA/INHBA/INHA/IL17C/EREG/IL1B/TNFSF9/TNFSF14/BMP2/EDN2/GFER/ADM2/LIF/VGF/GDF15/LGALS3/NGF/IL6/CCN3/IL33/FGF2/CMTM3/OSGIN1/SECTM1/HDGF/SEMA6C/WNT9A/UCN2/MANF/…	122
GO:0048018	receptor ligand activity	121/6473	180/12259	5.37562e-05	0.00851242	0.00787711	SEMA3F/CRLF1/IL32/TYMP/RABEP1/GRN/KITLG/SEMA3A/SEMA3C/EDN1/CXCL2/WNT11/PTHLH/TGFB2/IL11/PDGFB/ALKBH1/BMP7/TIMP1/METRN/AMH/GPI/TGFB1/CLEC11A/NAMPT/DKK1/CSF3/WNT3/AREG/MDK/BMP5/VEGFA/STC2/WNT5A/CSPG5/IL1A/CCL20/EFEMP1/BMP8B/NENF/CCN2/TNFSF10/COPA/INHBA/INHA/IL17C/EREG/IL1B/TNFSF9/TNFSF14/BMP2/EDN2/GFER/ADM2/LIF/VGF/GDF15/LGALS3/NGF/IL6/CCN3/IL33/FGF2/CMTM3/OSGIN1/SECTM1/HDGF/SEMA6C/WNT9A/UCN2/MANF/…	121
GO:0005126	cytokine receptor binding	95/6473	138/12259	8.48615e-05	0.00920276	0.00851593	CFLAR/CRLF1/BID/KITLG/TRAF1/TGFBR3/FERMT2/TRAF4/CXCL2/TRAF5/PIBF1/TRIP6/FKBP1A/TGFB2/BAMBI/IL11/DDT/AMH/IL27RA/TIMM50/TGFB1/TYK2/ENG/GATA3/CSF3/TRIM37/MADD/SH2B3/VEGFA/PRLR/LIFR/IL1A/CCL20/CCDC88A/STAT1/PDCL3/CASP8AP2/SOCS2/TNFSF10/IL1B/TNFSF9/TNFSF14/TRAP1/LIF/TRAF3/IL13RA1/NES/NGF/NARS1/USP15/TMBIM1/TGFBRAP1/IL6/RIPK1/SDCBP/SMAD6/NOL3/ECM1/CNIH4/OSMR/PIK3R1/IL18/ADAM17/CCL28/ITGA5/TNFSF13/JAK1/…	95
GO:0030246	carbohydrate binding	93/6473	140/12259	0.000699311	0.0359225	0.0332415	PKD1/MRC2/MAN2B2/H6PD/PPP1R3F/LY75/PFKP/CLEC2D/ADGRL1/P4HA2/LMAN1/CRYBG3/PLOD1/OGFOD1/ATRN/GANAB/P3H2/LGALS1/PYGL/GNPNAT1/GALNT16/PRPS2/CLN5/CDIPT/GYS1/GPI/CLEC11A/ENG/VTN/MANBA/GALNT18/P3H3/CLEC2B/GBE1/LMAN2L/GALNT3/FBXO2/FBXO6/PRG4/LGALS8/P3H1/STBD1/GALNT12/LGALSL/P4HA1/EGLN3/LGALS3/CHI3L1/SFTPD/LOXL2/EMC7/OS9/EGLN1/SLC2A8/SORD/MAN2C1/GALNT1/PFKL/SLC2A5/PAM/FUOM/P4HA3/ALDOA/PFKM/PLOD2/PLA2R1/RP…	93
GO:0061134	peptidase regulator activity	87/6473	124/12259	5.64967e-05	0.00851242	0.00787711	TFPI/SERPINB1/BIRC3/TIMP2/ITIH4/SERPINB3/PSME4/FBLN1/APLP2/PEBP1/BIRC5/NLRP1/PSME1/TIMP3/PSME2/CST3/WFDC2/USP14/XIAP/PCSK1N/TIMP1/CTSH/CAV1/PCOLCE/SERPINE1/ABCA2/VSIR/BIRC2/GAPDH/COL7A1/PSMD14/FN1/BIRC6/RPS6KA1/CASP8AP2/RARRES1/APAF1/CSTA/PI3/SLPI/WFDC3/SERPINB6/C3/TNFSF14/PSMF1/PRDX5/WFIKKN1/ADRM1/PSME3/SPINK5/NGF/SERPINE2/BIN1/APH1B/NOL3/TNFAIP8/SERPING1/SERPINH1/CRIM1/CAST/PINK1/CSTB/PCOLCE2/V…	87
GO:0061135	endopeptidase regulator activity	72/6473	96/12259	6.03977e-06	0.00294741	0.00272743	TFPI/SERPINB1/BIRC3/TIMP2/ITIH4/SERPINB3/APLP2/PEBP1/BIRC5/NLRP1/PSME1/TIMP3/PSME2/CST3/WFDC2/USP14/XIAP/PCSK1N/TIMP1/SERPINE1/ABCA2/VSIR/BIRC2/GAPDH/COL7A1/PSMD14/BIRC6/RPS6KA1/RARRES1/CSTA/PI3/SLPI/WFDC3/SERPINB6/C3/TNFSF14/PSMF1/PRDX5/WFIKKN1/ADRM1/PSME3/SPINK5/NGF/SERPINE2/BIN1/APH1B/NOL3/TNFAIP8/SERPING1/SERPINH1/CRIM1/CAST/CSTB/PRDX3/SPINT1/SERPINB7/SERPINB8/SPINT2/PRNP/UBE2O/RPS6KA3/ANXA2/…	72
GO:0030414	peptidase inhibitor activity	63/6473	86/12259	7.81421e-05	0.00920276	0.00851593	TFPI/SERPINB1/BIRC3/TIMP2/ITIH4/SERPINB3/APLP2/PEBP1/BIRC5/TIMP3/CST3/WFDC2/USP14/XIAP/PCSK1N/TIMP1/SERPINE1/BIRC2/GAPDH/COL7A1/BIRC6/RPS6KA1/RARRES1/CSTA/PI3/SLPI/WFDC3/SERPINB6/C3/TNFSF14/PSMF1/PRDX5/WFIKKN1/SPINK5/NGF/SERPINE2/BIN1/NOL3/TNFAIP8/SERPING1/SERPINH1/CRIM1/CAST/CSTB/PRDX3/SPINT1/SERPINB7/SERPINB8/SPINT2/PRNP/UBE2O/RPS6KA3/ANXA2/GAS6/PROS1/SERPINA1/SSPOP/SERPINB2/SERPINB4/SERPINB5/C…	63
GO:0004866	endopeptidase inhibitor activity	62/6473	84/12259	6.10522e-05	0.00851242	0.00787711	TFPI/SERPINB1/BIRC3/TIMP2/ITIH4/SERPINB3/APLP2/PEBP1/BIRC5/TIMP3/CST3/WFDC2/USP14/XIAP/PCSK1N/TIMP1/SERPINE1/BIRC2/GAPDH/COL7A1/BIRC6/RPS6KA1/RARRES1/CSTA/PI3/SLPI/WFDC3/SERPINB6/C3/TNFSF14/PSMF1/PRDX5/WFIKKN1/SPINK5/NGF/SERPINE2/BIN1/NOL3/TNFAIP8/SERPING1/SERPINH1/CRIM1/CAST/CSTB/PRDX3/SPINT1/SERPINB7/SERPINB8/SPINT2/PRNP/UBE2O/RPS6KA3/ANXA2/GAS6/PROS1/SERPINA1/SERPINB2/SERPINB4/SERPINB5/C4B/C4A…	62
GO:0008083	growth factor activity	58/6473	79/12259	0.000134668	0.0119487	0.011057	TYMP/RABEP1/GRN/KITLG/TGFB2/IL11/PDGFB/BMP7/TIMP1/AMH/GPI/TGFB1/CLEC11A/DKK1/CSF3/AREG/MDK/BMP5/VEGFA/CSPG5/EFEMP1/BMP8B/NENF/CCN2/INHBA/INHA/EREG/BMP2/GFER/LIF/VGF/GDF15/NGF/IL6/CCN3/FGF2/OSGIN1/HDGF/MANF/BMP6/NRG1/NRG2/FGF11/INHBB/TGFA/CXCL1/CSF2/OSGIN2/CD320/GDNF/NRTN/VEGFB/CLCF1/BDNF/RABEP2/CSF1/GMFB/PDGFA	58
GO:0005200	structural constituent of cytoskeleton	49/6473	68/12259	0.000898743	0.0417702	0.0386527	ANK1/CROCC/TUBE1/ADD2/ACTB/EPB41L3/NEFH/CCDC6/ERBIN/ACTR3/SPTBN1/PPL/PLS1/SORBS3/TUBA1B/TUBGCP3/YEATS4/TUBA4A/HIP1/ARPC1B/TUBG1/TLN1/TUBB2A/TUBB2B/TUBGCP4/ACTR2/TPM1/MSN/INA/ANK3/BICD1/EPB41/SPTBN4/ARPC5/ARPC2/TUBA1C/KRT19/KRT15/TLN2/SPTBN2/TUBB6/ACTG1/KRT16/HLA-DRB1/TUBB/SPTAN1/KRT6A/ARPC4/TUBB3	49
GO:0016209	antioxidant activity	40/6473	52/12259	0.000288124	0.0216315	0.020017	MGST1/GSTO2/PTGS2/GSTP1/MGST2/PTGS1/GSR/SOD2/PRDX1/PRDX6/UBIAD1/PRXL2A/PRDX4/PRDX5/APOE/SESN2/SELENOS/SOD1/PTGES/PRXL2B/CYGB/S100A9/GPX8/TP53INP1/PRDX3/NXN/PRDX2/GLRX/SELENOW/NQO1/SELENOF/TXNRD2/GSTK1/TXNRD3/TXNRD1/SELENOT/HBA1/GPX1/HP/SRXN1	40
GO:0005507	copper ion binding	31/6473	39/12259	0.0005117	0.0277455	0.0256748	CP/GPC1/SNCB/CUTA/LOX/RNF7/IL1A/LOXL3/ATP7B/LOXL1/LOXL2/P2RX4/LOXL4/TP53/SOD1/SUMF1/PAM/ATP13A2/ATP7A/COX11/COA6/PRNP/COMMD1/SNCG/CCS/ATOX1/F8/S100A13/COX2/ANG/SCO2	31
GO:0050840	extracellular matrix binding	31/6473	39/12259	0.0005117	0.0277455	0.0256748	ITGA3/DCN/GPC1/NTN4/LGALS1/VTN/ADGRG6/VEGFA/NID1/TGFBI/LYPD3/LGALS3/ITGA7/THSD1/THBS1/ITGAV/CCN1/TINAGL1/ECM1/ITGB1/OLFML2B/CTSS/ITGA2/ADAMTS15/ADAM9/SSC5D/OLFML2A/BCAM/DMBT1/SMOC1/ITGB3	31
GO:0016830	carbon-carbon lyase activity	30/6473	37/12259	0.000332035	0.0231476	0.02142	DERA/ME1/ME2/ECHDC1/DDT/PCK2/ALDOC/GGCX/UXS1/ODC1/HMGCL/GOT1/AMD1/CLYBL/UROD/PAICS/GAD1/NPL/AZIN2/ARMT1/ALDOA/ME3/AZIN1/SGPL1/MVD/PDXDC1/FAHD1/TYW1/PISD/BCKDHA	30
GO:0016620	oxidoreductase activity, acting on the aldehyde or oxo group of donors, NAD or NADP as acceptor	24/6473	29/12259	0.000768386	0.0374973	0.0346987	ALDH3B1/ALDH3A2/AKR1B1/DLD/OGDH/ALDH3A1/PDHX/ALDH2/GAPDH/ALDH5A1/ALDH6A1/ALDH1A2/PDHA1/ALDH1B1/ALDH9A1/ALDH1L1/HSD17B12/DLAT/ALDH4A1/ALDH16A1/ALDH1A3/FAR1/ADH5/AKR1B10	24
GO:0031994	insulin-like growth factor I binding	12_6473	12/12259	0.000467428	0.0277455	0.0256748	LRP2/ITGA6/IGFBP2/IGFBP5/ITGB4/ITGAV/IGF1R/IGFBP4/IGFBP3/IGFBP6/INSR/ITGB3	12
