# Supplementary material for: Deciphering the divergent transcriptomic landscapes of cervical cancer cells grown in 3D and 2D cell culture systems
Source: Front Cell Dev Biol. 2024 Aug 13;12:1413882. doi: 10.3389/fcell.2024.1413882 (PMC11347336; doi:10.3389/fcell.2024.1413882)
Supplement: Supplementary file 8 [file Table1.xlsx]

## Sheet: Cluster_6_RSEM_Counts
Supplementary Table 1A: List of genes and their RSEM counts in 3D and 2D samples.
Gene_Name	3D_R1	3D_R2	3D_R3	2D_P1_R1	2D_P1_R2	2D_P2_R2	2D_P3_R1	2D_P3_R2	Cluster
MIR1-1HG-AS1	17	14	12	0	0	0	1	0	6
BLACAT1	10	11	7	10	0	2	3	1	6
FGB	12	16	15	2	0	1	0	0	6
LINC00626	12	13	3	10	2	2	1	7	6
AC090164.5	21	20	11	0	0	0	0	0	6
EYA1	10	14	23	3	3	1	0	0	6
FLT4	17	11	10	2	2	4	6	4	6
AL354892.3	12	11	7	11	4	3	3	6	6
AL031726.2	11	16	13	3	5	3	4	2	6
PAX7	12	20	12	3	4	1	5	2	6
U62317.1	28.81	13.99	16	1	0	0	0	1	6
AL355310.2	13	10.53	8	4	7.02	4.66	2.41	11.71	6
SCAT1	16	12	16	4	3	2	3	7	6
NTRK2	14	25	20	0	2	0	1	2	6
NRN1L	16.68	13	16.61	6	3.37	2.73	3.51	3	6
AC016394.4	13	10	8	15	5	5	5	4	6
E2	29	10	14	4	2	3	1	2	6
HLA-J	17.63	29	18.87	0	0	0	0	0	6
MS4A10	18	36	12	0	0	0	0	0	6
SNHG22	11	16	31	2	2	3	1	0	6
AP000695.3	20.07	19	14.09	2	4.03	1	6.17	0	6
AP001107.1	14	11	10	8	8	4	8	5	6
AF129075.4	18	13	10	8	5	6	3	5	6
LINC01669	24.02	11.69	24.54	5.34	0	0.43	0	1.99	6
CAMKV	16	20	8	15	2	1	5	2	6
IRX6	20	17	6	3	11	3	6	4	6
MIR155HG	22	10	24	0	2	6	4	2	6
AL122035.1	13	20	13	5	5	5	6	3	6
SLC2A3P1	29.27	26.56	11.07	4.57	0	0	0	0	6
SLFN11	19	18	14	4.17	2.18	9.09	4.36	1.19	6
APCDD1	23	23	15	4	4	0	2	1	6
AC253536.6	14	13	19	9	6	1	5	5	6
PDE1A	32	16	5	10	2	1	2	5	6
MAP3K7CL	19	30	13	2	0	3	3	4	6
AL035447.1	29	17	17	2	3	1	0	5	6
FCHO1	19	11	9	7	11	6	6	6	6
TTC9B	14	10	12	20	8	2	7	2	6
MAML3	16	22	15	7	6	1	7	1	6
KEL	21	13	13	2	3	5	3	15	6
AC079466.1	20	11	42	0	0	0	2	0	6
DPY19L1P1	16	20.44	13	5	8	3.12	9	2	6
NEUROG2	26	15	11	5	8	3	6	3	6
CES1	27	14	12	4	4	2	8	6	6
C4orf47	39	20	16	2	0	0	0	0	6
AL136116.3	11	11	13	7	9	9	9	8	6
AC107918.4	25	26	12	2	3	4	2	3	6
AC010655.2	11.74	43.14	22.07	0	0	0	0	1	6
MACROD2	18	19	12	8	7	4	4	7	6
AC004585.1	16	28	11	7	6	4	6	1	6
LRRC39	13	19.63	15.54	8	7.66	6	4	5.33	6
AL034417.5	25.21	16	7	5.29	10	5	6	6	6
TCAP	8	24	15	11	10	3	5	6	6
ANKRD34B	14	44	11	2	7	3	1	1	6
AL031058.1	15	14	11	13	7	6	7	10	6
LINC00894	15.18	19.7	13.13	19.85	5.24	6.5	3.2	1.05	6
GABRD	18	17	23	4	10	2	7	3	6
AC096677.1	15	20	15	13	6	8	4	3	6
AC084876.2	22	13	12	4	8	14	3	8	6
JPH1	10	20	16	12	8	6	7	6	6
CA3-AS1	26	23	10	8	6	5	3	4	6
E7	18	21	11	5	8	11	4	7	6
AC005329.3	16.52	17	15	18.42	5.8	4.29	3.87	4.64	6
AC011479.5	30.74	46.27	10.44	0	0	0	0	0	6
FAR2	6	19	21	11	9	6	7	9	6
DCST2	16	35	16	6	4	5	2	4	6
AL391280.2	11	14	13	13	9	11	9	8	6
CXCL10	13	39	29	1	2	2	3	0	6
PRTN3	39	26	20	0	3	0	1	0	6
COL9A2	22	25	10	9	9	2	8	5	6
KRT8P47	30.64	10.57	17	2.06	12.62	8.52	3.9	5.53	6
PRR18	5	38	19	11	4	4	6	4	6
KANSL1-AS1	19	18	12	14	4	5	14	5	6
AC138207.7	18.19	12	14	13	9	9	10	6	6
UCN	24	16	17	9	10	6	5	5	6
PLAAT1	32	22	11	4	10	6	5	3	6
GAL3ST1	12	62	14	1	0	5	0	0	6
PCP2	49	13	24	2	3	1	1	1	6
ACP3	28	24	15	5	11	1	6	6	6
AC022144.1	26	18	23	11	7	4	4	3	6
ARHGAP44	30	18	13	8	9	6	7	6	6
AC006449.9	20.27	32.27	16.58	9.14	3.51	2.55	3.03	10.94	6
NOSTRIN	26	17	15	11	8	7	5	10	6
AL021392.1	32	14	24	7	6	1	10	5	6
AC133644.1	50	26	19	3	1	0	0	0	6
RASSF2	36	31	19	3	5	2	2	2	6
AC010136.1	23	37	32	2	2	2	0	2	6
AC010336.1	14.5	15.49	20.98	16.3	16.75	2.78	11.48	2.59	6
YEATS2-AS1	19.12	28.18	15.07	7.02	11.13	2	8.11	10.25	6
PHF21B	21	18	23	15	7	7	7	3	6
FAAH2	11	36	22	7	13	3	2	7	6
ROBO4	19	26	21	8	8	3	7	10.75	6
LINC00482	30	34	17	7	6	3	1	5	6
ZMIZ1-AS1	28	22	32	4	10	3	1	3	6
AC010655.3	43.26	29.86	19.93	2	2	5	1	0	6
RNF112	16	17	17	16	10	11	8	9	6
B3GNT3	24	28	37	4	2	5	3	1	6
SLCO1B3	33	30	18.34	5	2	8	5	3	6
SYT5	11	36	25	7	9	6	6	5	6
RORC	22	33	35	4	3	1	4	3	6
PLAU	23	44	12	6	9	3	5	4	6
AC122719.3	27	20	22	10	6	10	8	5	6
LINC00239	25	35	16	10	11	3	4	5	6
LRG1	36	57	14	1	0	1	1	0	6
KDF1	14	24	19	13	13	10	8	9	6
RIPPLY2	20	27	24	6	13.85	6	9	4.34	6
CYP4F11	9	31	30	13	10	4	5	9	6
LINC00653	24	25	21	11	8	8	6	8	6
STXBP5-AS1	26	56	15	3	2	3	5	2	6
AP002761.4	29	43	18	4	5	4	5	4	6
RPL13AP20	23	32	15	8	11	10	5.09	9	6
FABP3	19	29	33	7	12	5	6	3	6
AP002784.1	25	25	28	8	11	7	4	7	6
SAA2	33.84	46.98	27	1	4	2	0	1	6
AC005785.1	27.68	14.27	17.63	12.22	10.88	8.75	11.88	14.09	6
HCG25	22.63	31.06	11	15.89	14.4	6.2	10.2	6.34	6
IGFBP2	26	14	35	9	12	9	7	7	6
MASP2	22	28	18	12	8	11	9	12	6
CFAP70	19	21	23	16	12	10	13	6	6
CSF2	15	76	27	0	0	1	1	0	6
AP001057.1	30	50	32	3	2	0	1	2	6
ABCA9	29	26	11	12	11	11	13	9	6
AC079142.1	16	25	21	13	14	13	10	10	6
CCL20	48	46	28	0	0	0	0	1	6
LRAT	47	30	26	9	1	3	5	2	6
UPK1A-AS1	48	38	29	1	2	2	1	2	6
ADAM28	28	27	38	7	11	5	5	3	6
AC093010.2	28.75	37.66	22.84	10.51	3.23	8	7	8	6
PTPRH	49	40	29	1	3	1	1	2	6
STAC2	20	62	38	0	3	0	2	1	6
FBXO39	29	27	63	4	2	0	1	0	6
AC107021.2	32	42	19	10	5	7	3	8	6
CYP2J2	28	27	17	17	9	8	10	13	6
AL161756.1	21	25	13	25.67	10	9	9	17	6
GJB7	29	17	14	14	12	13	16	15	6
AL031009.1	25	27	28	14	16	6	9	6	6
GPR62	24	34	42	9	9	4	6	4	6
ESRP1	37	29	10	10	12	10	17	8	6
AC134682.1	31	21	18	9	14	17	8	15	6
AL359878.1	27	21	21	14	14	10	8	19	6
RCN3	54	43	15	8	4	6	4	1	6
SCN1A	22	50	48	5	2	1	4	4	6
HLA-DQA1	36	62	37	0	0	0	1	0	6
TMEM88	11	68	18	11	13	4	4	8	6
CCDC102B	46	32	20	2	10	8	7	13	6
AL606834.1	23	25	24	19	13	11	15	10	6
IL17C	45	37	37	10	6	1	2	3	6
SCARNA2	40	45	52	0	2	1	1	0	6
ADGRG3	44	50	21	9	4	2	5	7	6
RIMS2	29	39	35	7	9	6	7	11	6
AC008608.2	43	23	25	15	11	8	10	8	6
EFNA2	23	44	26	8	16	3	13	12	6
SLCO4A1-AS1	39.03	52.04	26.03	9	7	3	3	6.01	6
NSUN7	38.06	21	27	11	14	9.08	14.02	12	6
KLF17	30	39	19	10	8	11	18	14	6
AL162231.2	19	42	24	9	16	7	9	23	6
PITRM1-AS1	26.49	39.38	26.32	8.39	10.9	14.86	10.51	12.78	6
AC008014.1	23	22	31	15	15	17	17	11	6
ADGRB1	21	55	31	14	11	5	6	11	6
RPPH1	25	76	43.11	2	6	2	1	0	6
AP000769.1	63	38	26	11	12	1	4	2	6
TP63	35	23	40	7	11	13	16	13	6
GIPC3	32	52	21	20	13	4	6	11	6
SDAD1P1	38	56	30	8	12	5	6	4	6
AC022210.2	35	44	25	14	17	6	8	11	6
AC008264.2	46.09	53.08	15.88	12.33	10.88	3.46	9.04	9.59	6
RPL23AP1	42.83	51.01	16.98	8.98	18.84	10.4	3	8.48	6
LRP2BP	34	33	25	11	10	21	12	15	6
INHBB	43	39	67	2	0	7	2	1	6
TPI1P1	31	24	21	17	14	14	19	22	6
AC005082.1	36	29	37	13	15	13	8	13	6
HLA-DPA1	37	30	85	3	5	0	4	0	6
NRTN	35	43	29	24	14	7	10	3	6
CHRM4	32	41	31	9	15	11	12	14	6
TLE6	69	32	31	6	13	5	5	5	6
AL355304.1	58	29	52	5	11	2	6	3	6
SLC45A1	39	47	29	12	12	14	8	6	6
FA2H	30	81	37	9	4	1	4	2	6
CAPN12	66.07	58.22	22.02	8	5.01	4	3	2	6
UPK1A	49	64	39	10	3	2	1	1	6
KIF1A	30	34	28	15	20	18	9	15	6
S100A8	46	89	32	0	1	0	0	1	6
NTN3	63	20	38	10	15	10	10	5	6
HAS2-AS1	37	32.45	20.91	14.17	14	21	14	19	6
USP3-AS1	37.75	20.76	21.5	15.45	15.04	19	20.4	22.75	6
CAHM	38	40	29	21	10	12	7	16	6
LAPTM5	34	44	73.65	2	7	3	3	7	6
AC129492.1	27	31	30	20.49	21.15	14	18.52	12	6
AC145207.3	31.53	29.39	30.1	13.17	22.31	14.48	22.68	11.09	6
SCN4B	41	33	48	15	16	8	7	7	6
DICER1-AS1	33	44	24	17	13	16	9	19	6
AL121753.2	44	51	23	16	10	11	9	12	6
HDAC9	31	26	27	14	24	21	13	22	6
LIPG	27	51	26	18	18	19	8	11	6
FGF14-AS2	39	45	27	14	24	10	5	16	6
KCNN1	55	84	38	0	1	1	2	0	6
DUSP5P1	28	35	42	26	14	5	16	16	6
SNORD3B-1	26.92	45.87	42.17	11.25	23.58	10.57	12.82	9.42	6
AC107959.4	43	26	27	22	18	13.8	19	13.89	6
RASEF	30	42	61	10	12	5	10	14	6
AC018470.1	65.15	46.49	40.67	4.95	6.88	6.19	8.93	5.65	6
TMEM249	32.75	42.65	15.25	41.15	16.83	11.38	15	13	6
MCPH1-AS1	56	28	23	12	19	25	8	21	6
SNORD3A	35.09	43.11	79.44	11.72	7.04	3.31	10.74	2.39	6
SDK2	30	71	43	17	15	6	4	8	6
SUZ12P1	38	44	25	17	19	18	10.02	25.05	6
AL137802.2	40	36	38	16	20	16.13	10	20	6
VWA5A	45	44	35	14	24	10	12	13	6
AKT3	29	41	44.04	21.01	19.01	11.06	17.06	15.03	6
RASAL3	51	71	46	11	6	8	4	2	6
CEBPE	40	28	72	11	13	5	14	17	6
HOOK1	39	63	11	11	15	13	35	13	6
BDNF-AS	37	39	33	17.38	21.57	20.35	21	12	6
FAM153A	65.95	83.02	41.74	4.71	1	2	2.54	1.03	6
LINC01305	65	45	57	15	10	2	6	2	6
AP002807.1	52.15	47.13	43.28	19.54	17.61	6.72	7.89	8.51	6
AC106820.4	30	43	77	16	9	10	8	12	6
AVIL	29	49	31	23	20	16	20	20	6
AGER	47	46	24	34	14	15	17	11	6
SLC2A1-AS1	29	48	38	21	23	14	18	17	6
AC007285.1	34.27	46.5	30.01	22.37	25.32	20.16	13.6	16.5	6
DCN	81	53	32	6	9	6	10	12	6
ELAVL2	22	87	29	12	15	8	19	17	6
SNCAIP	67	64	74	0	1	3	1	0	6
C11orf96	59	58	42	13	12	14	5	7	6
SHC2	37	36	97	9	8	5	10	9	6
SERPINA1	48	65	60	14	14	3	4	4	6
BRSK1	52	79	46	6	6	11	6	7	6
SLC2A5	45	72	40	12	15	13	9	8	6
SERINC4	30.18	71.28	42.19	26.76	14.73	9.27	5.88	13.95	6
AC234582.1	40	52.47	29.36	23.1	15	14	21.2	21.57	6
C19orf38	37	53	41	21	18	19	13	16	6
CRPPA	33	36	31	30	20	21	24	25	6
CRLF2	59	136	24	1	0	2	0	0	6
AC092384.2	51	30	32.16	37	18.18	15	21	20	6
EVI2B	33	79.98	65.4	7	5	17	10	9.58	6
AC003102.1	58	42	43	24	17	11	15	17	6
GOLGA7B	26	113	23	11	16	10	14	15	6
PARM1	25	69	58	13	15	20	16	14	6
SPACA6P-AS	44	57	33	33	22	18	11	12	6
MIF-AS1	23.31	51.74	51.16	33.84	20.22	10.39	17.27	22.28	6
FAM153CP	49.31	63.26	67.02	13.22	10.74	10.42	8.28	8.86	6
ACVR2B-AS1	48	67	47	20	17	8	4	21	6
C17orf113	55	31	32	26	20	20	21	28	6
NOS3	84.34	65.21	52.74	9	10	5	6	2.05	6
CXCL3	57	92	60	3	4	4	5	10	6
FAXDC2	57	51	37	22	31	11	13	13	6
FAM110C	70	101	19	11	13	9	2	10	6
AC132938.4	35	65	37	18	26	15	16	26	6
AC048382.5	51.1	48.61	68.27	19.11	17.43	14.59	11.21	9.08	6
NEDD9	56	105	29	15	11	11	8	5	6
CLDN7	56	48	42	22	15	17	24	16	6
SLC6A16	27	47	40	26	27	22	24	28	6
TMEM45B	57	100	46	6	11	4	7	10	6
LHX1-DT	62	58	56	15	16	11	12	12	6
AMN	48.84	48.48	34.12	23.63	20.58	21.72	17.95	27.3	6
AFAP1-AS1	52.4	94.41	38.99	23.27	22.11	7.3	5	0	6
ATP2C2	66.79	87.72	28.41	26.82	5.93	9.17	11.84	6.89	6
RNF125	56	50	61.46	14	24	9.57	13	15.83	6
ETFBKMT	34.68	31.63	44.22	39.53	29.24	15.01	30.44	20.1	6
GPR160	59	58	33	26	21	19	18	11	6
AC078883.1	54.79	74.15	51.16	14.36	10.49	7.14	20.37	15.72	6
SPNS2	56	112	30	13	8	13	8	10	6
SLC11A1	65	74	54	18	13	13	7	7	6
RAB38	56	40	35	27	22	20	30	22	6
RHBDL3	41	63	50	32	22	14	13	17	6
AC008763.1	103	80	49	5	3	5	2	5	6
SIRPAP1	67	99.01	34	8	13	8	10	13	6
GAPDHP1	48	41.93	30.31	21	33.08	22	19	38	6
GPT	52	43	46	33	17	23	17	24	6
WFDC3	75	76	79	11	7	2	2	4	6
AF131215.6	38	59	39	24	25	24	27	20	6
AP002851.1	60	36	48	32	30	16	14	20	6
HSPA6	41	43.07	78	15.69	13	23	26	17.77	6
FZD10	76	108	27	20	7	2	8	10	6
H3C3	38	49	37	30	37	28	18	21	6
CCDC162P	26	49	50	31	28	26	25	24	6
TP73	49	78	68	20	13	9	5	18	6
AC008760.2	32	54	42	31	34	16	27	24	6
P2RY2	34	62	49	26	31	19	15	25	6
NUDT13	55	41	50	30	26	15	29	16	6
AC019080.1	40	54	48	24.75	36	25	16	18.72	6
AC018695.9	62	54.2	34.94	49.99	10.31	11.13	20	21	6
YPEL1	80.06	70.3	43.66	21.16	16.66	3.35	17.97	11.83	6
COL13A1	67	125	47	6	2	1	9	8	6
LINC00921	46	77	41	28	25	23	13	14	6
BCL11B	63	66	39	23	30	15	14	19	6
LINC01135	61	68	61	19	15	16	8	22	6
SMIM2-AS1	91	46	56	17	19	8.89	20	13	6
P4HA3	46	102	39	27	26	10	9	12	6
FAM13A-AS1	39.14	54.35	47.06	42.25	21.69	33.29	16.56	17.49	6
TMEM255B	39	74	43	24	24	27	22	19	6
LMX1B	43	52	44	31	30	19	36	18	6
NR6A1	46	84	71	18	22	6	18	8	6
SSTR5-AS1	47	64	52	33	29	17	15	20	6
C3orf70	54	59	45	26	26	21	24	23	6
PCSK4	48	74	52	46	28	13	9	9	6
AC011511.5	58.6	73.63	67.52	16.14	16.91	13.85	17.3	16.7	6
FRMPD3	65	58	61	24	21	17	16	21	6
JAKMIP3	46	58	38	35	29	20	27	30	6
RPL13P5	40	83	35	31	29.14	18	25	22.5	6
AC023157.2	33	67	59	34	30	20	19	22	6
AC021016.2	91.59	59.15	71.29	14.19	20.78	8.54	10.31	10.73	6
AC015813.2	69.96	39.04	49.01	50.75	18.42	20.16	18.77	21.49	6
LRRC75A	50.93	62.58	36.48	41.16	30.83	25.82	20.72	20.21	6
CYP2D7	63	45.56	42.26	68.48	17.87	17.36	17.29	18.1	6
PRRX1	44	38	164	11	6	9	8	10	6
AC011462.5	39.15	60.3	48.1	44.15	31.12	20.1	21.12	27.17	6
ABO	79	77	74	11	20	1	11	20	6
CERS6-AS1	86.58	94.45	50.28	32.79	0	0	0.19	29.69	6
LINC01588	44	57	50	45	26	27	22	23	6
AC243964.3	73	43	39	29	30	36	16	28	6
PDE4A	69	50	54	44	31	11	26	10	6
SCG5	52	157	73	1	2	4	3	4	6
DARS-AS1	83	78	84	7	21	10	5	9	6
SELPLG	55	48	42	44	34	18	35	24	6
ZNF815P	53	38	40	31	42.99	31	22	43	6
RPS10P7	59	39	71	30	32	20	29	22	6
AL844908.1	90	82	79	8	11	11	10	12	6
CATSPERZ	81.69	65	61.27	21	14	20	21.62	23	6
SULT1A3	41.31	112.93	49.26	31.99	20.16	10.2	27.69	17.02	6
WAKMAR2	71	104	49	23	23	15	14	14	6
ASCL2	133	115	54	4	3	2	3	2	6
EML2-AS1	52.93	64.78	49.77	24.12	46.36	26.16	20.61	31.33	6
LSP1	75	62	67	29	34	25	10	17	6
SWT1	46	72	64	30	44	28	20	16	6
HPCAL4	65	95	56	28	16	15	18	27	6
INHA	55	67	61	36	38	17	23	23	6
FBXO48	53	53	46	40	32	27	30	40	6
ERVMER34-1	66	61	56	30	35	30	27	16	6
LINC00887	47	76	48	26	39	22.37	35	29	6
GRIN3B	71	93	57	27	31	14	8	22	6
ZNF502	29	68	67	31	34	27	32	36	6
ARAP2	53	79	80	20	27	14	27	25	6
PNLIPRP3	40	105	166	1	2	2	7	2	6
HRH2	100	141	68	3	4	6	3	2	6
SLC17A7	88	138	43	16	13	13	5	12	6
TMEM47	94	94	78	11	12	15	13	13	6
IMMP2L	65	59	64	24	27	27	31	34	6
AC025678.3	74	81	59	36	22	26.16	17	19	6
PPM1J	75	49	60	36.09	33	32.64	26	22.9	6
TM4SF19	65	73	86	27	22	11	25	26.46	6
RMRP	37	193	99.28	6	1	0	1	0	6
AC004847.1	89	116	69	10	18	9	9	19	6
TREM1	147	147	45	0	0	1	0	0	6
LINC01842	75	48	49	36	50	28	24	30	6
ESR2	38	78	61	43.33	35	25	30	30	6
AMT	82.2	57.68	51.66	49.44	28.95	27.82	19.21	23.7	6
AC005253.1	73.55	56.29	42.23	65.26	24.99	24.36	18	36.3	6
SH3GL3	84	103	57	23	18	31	13	14	6
AC098595.1	64.69	59.87	127.51	13.22	23.77	18.07	17.78	19.11	6
AC008687.4	81	61	42	55	29	20	39	18	6
KCNQ3	63	82	42	38	35	27	32	28	6
HLA-DPB1	111	98	99	15	12	2	7	4	6
AC127502.1	58.57	77.02	62.58	29.82	44.41	27	25.66	23.77	6
SPRY1	119	129	90	3	5	1	1	2	6
N4BP2L1	80	99	78	26.59	25.85	17	14	12	6
CHI3L1	78	211	58	2	1	1	3	0	6
LINC01132	123	108	65	16	16	5	12	10	6
TNFAIP6	83	136	74	15	20	10	8	10	6
IL33	116	150	85	1	1	1	3	0	6
ASIC3	51	75	57	51	38	31	32	22	6
AC010969.2	92	61	50	38	37	32	21	26	6
GRAMD1C	78	55	50	48	44	28	25	30	6
ADAMTS10	85	78	59	49	28	19	15	28	6
TUBB2B	87.92	66.58	61.4	33.89	28.35	23.2	28.81	36.54	6
TSPAN18	72	74	109	28	28	16	16	26	6
NIBAN1	113	107	36	21	28	28	25	16	6
BHLHE40-AS1	65.16	83.84	86.1	30.79	45.22	20.05	25.92	18.11	6
DERL3	112.43	69.37	41.76	43.82	22.71	24.6	20.29	40.97	6
MAJIN	74	64	65	60	39	30	22	24	6
SIRLNT	78	72	122	24	14	26	19	25	6
CKMT1B	101.81	72.48	49.88	41.54	29.17	21	34.67	29.56	6
AIM2	79	94	107	26	25	17	18	16	6
AC011498.7	58.5	61.21	90.45	67.69	35.54	25.04	25.9	19.2	6
PITX2	57	69	66	47	49	33	31	36	6
MBOAT1	75	61	50	38	55	35	29	46	6
HLA-DRB5	108	93	162	2	13	5	2	4	6
TCAF2P1	140.36	115.66	86.02	18.21	3.71	5.91	7.01	15.65	6
SAA1	100	117.02	66	19	19	8	33	32	6
AC106791.1	77	63	58	45	52	32.94	29	39	6
AL645608.7	52	90	54	86	34	34	18	29	6
AC135048.1	87.24	87.96	73.62	31.72	37.67	39.08	20.39	20.82	6
MIR9-3HG	80	76	89	47	36	29	21	21	6
AC137932.3	61.91	88.71	63.84	81.7	34.93	24.87	25.16	19.86	6
ZNF717	86	60	68	54	35	29	32	38	6
AL138478.1	98.07	80.19	65.26	33.36	35.37	27.15	19.69	43.4	6
CLEC2D	75.32	62	74	52.96	42.84	35	22.86	37.51	6
ENTPD2	82	106	79	30	29	25	28	24	6
NKX2-1	115.44	98	69	32	16	19	17	37	6
E6	78	59	90	36	40	29	42	30	6
CROCCP3	60.82	72.77	68	73.8	34.94	32.56	29	39	6
AC007952.4	93.44	76.75	93.25	37.9	31.55	32.12	24.35	23.19	6
NEK11	64	67	53	45	54	42	44	44	6
LYPD5	82	106	90	39	39	24	27	8	6
ZBTB8B	54.96	93.59	63.28	50.56	51.65	22.97	34.13	47.83	6
SPTLC3	105	55	149	21	32	28	18	11	6
TNFSF14	77	122	106	48	27	7	22	16	6
SPINK5	118	87	112	34	11	21	16	29	6
DDN	105	68	78	43.28	49.96	23.08	31.24	34	6
LRRC10B	118	116	87	37	24	19	13	21	6
AC044860.1	92.37	67.74	84.36	57.21	47.97	21.98	45.08	21.97	6
AL513327.1	62	90	75	63	48	34	31	37	6
CCDC191	109	90	66	38	46	34	31	27	6
AC145098.2	76	99	65	52	38	35	28	48	6
AC188617.1	79	81	88	48	41	31	41	32	6
EGR3	142	152	73	23	23	9	13	7	6
HOXA6	88	79.19	91	60	39.37	29.64	28	27	6
SP9	86.85	127.51	120.33	28.05	42.12	19.81	13.07	17.35	6
AK4P1	96.15	106.22	78.67	37.25	34.36	44.03	28.33	30.29	6
AC007686.3	62.16	68.96	58.15	79.67	41.23	44.35	44.67	57.15	6
C2CD4C	67	122	93	31	44	28	36	42	6
LHX1	119	112	87	47	42	16	23	18	6
HLA-DMB	95	64	138	62	38	25	28	14.67	6
CXCL2	167	94	120	19	8	10	19	28	6
PIK3IP1	171	158	80	18	18	9	11	4	6
SLITRK6	80	197	176	5	1	5	1	5	6
MAST1	103	101	76	56	48	30	21	37	6
AC144652.1	86	82	99	54	46	36	39	30	6
CP	180.07	226	63	2	1	0	0	0	6
AZIN2	77	81	101	67	52	36	28	32	6
TLR2	125	206	57	19	27	8	15	19	6
DNAJC3-DT	67	82	59	70	55	48	51	51	6
EFEMP2	221	109	98	23	13	6	2	12	6
CCDC18-AS1	94	84	106	72	50	32	23	23	6
SHISA2	96	98	128	27	28	30	47	41	6
AL390719.1	85	92	73	46	59	47	35	58	6
TBC1D3C	146.34	82.09	82.66	51.11	30.08	22.71	41.02	40.35	6
LMNTD2-AS1	63	101.9	92.54	76	45	52.89	31	35	6
ATP8A1	111	103	86	61	41	33	30	39	6
LINC01348	130	102	170	30	19	8	26	19	6
PRDM8	62	95.51	188	45	30	27	31	26	6
SLC16A6	55	138	192	28	28	12	31	20.87	6
RCOR2	153	168	82	21	25	14	14	30	6
NAMPTP1	117.76	114.03	106.5	31.99	37.99	34.95	35.31	29.64	6
AC093627.5	89	73	110	52	52	43	49	44	6
SIRPB1	138.74	226.19	101.08	12.31	17.05	5.1	8.92	8.32	6
ST14	146	130	61	36	36	41	30	39	6
SAP30-DT	149	131	119	21	36	33	21	18	6
TPT1-AS1	90.87	69.53	95.88	61.84	48.56	44.82	57.72	59.68	6
DLX4	113	104	103	48	50	36	36	39	6
C6orf223	121	86	128	58	42	31	36	32	6
MMP10	57	394	71	6	0	8	1	1	6
AL357033.4	93	113	108	59	63	32	30	41	6
IL2RG	146	178	75	25	33	32	19	32	6
ACAP1	132	131	116	48	33	26	21	35	6
JCAD	97	174	93	36	56	35	23	30	6
ZNF624	89	89	73	70	66	53	47	58	6
LINC00313	167.98	205.31	116.46	17.66	17	12.57	9	6.01	6
GALNT16	124	132	74	47	64	41	41	34	6
CTSS	101	158	176	26	32	26	24	16	6
PAG1	142	200	61	44	37	25	25	30	6
PTPRG-AS1	90	116	97	54	47	52	54	58	6
RNF122	89	116	102	45	75	52	51	42	6
FAM167A	134	183	92	31	33	26	25	49	6
S100A14	152	244	71	17	28	29	13	23	6
AC135782.1	127	91	104	67	44	63	42	39	6
HLA-F-AS1	117.54	142.4	75.64	69.02	47.16	36.97	44.78	44.52	6
ADM2	157	97	56	53	45	56	47	70	6
AL590560.2	116	121.35	88.84	86.92	48	44	30.05	48.19	6
MFSD13A	88	113	80	90	73	39	48	57	6
DDN-AS1	177.95	95.63	77	65.2	58.04	52.92	26.97	35.86	6
CFI	148.84	98	90	63	86.84	31.06	25.93	46	6
MSC-AS1	143	144	104	35	57.68	28.79	36	41.38	6
KIF21B	144	115	112	52	62	30	28	52	6
OSCAR	126	169	138	54	34	26	19	31	6
AC113189.4	230.73	195.16	116.27	13.89	25.19	3.74	4.12	8.66	6
PCAT6	148	155	151	35	27	38	23	31	6
AC135983.3	124.43	121.21	109.42	75.81	58.07	28.31	58.92	37.46	6
ISG20	127	204	114	47	50	24	14	36	6
TMEM74B	213.42	191.16	143.81	20.63	22.38	8.3	12.77	3.56	6
KCTD6	84	85	86	76	75	59	78	74	6
TRIM9	179	210	133	21	25	18	17	17	6
RAB3A	124	112	89	75	70	50	54	46	6
GNG4	137	128	188	40	30	33	32	35	6
GHDC	150	112	157	52	50	37	32	36	6
AC022400.9	140.86	172.81	133.62	59	39.28	24.3	32.25	27.25	6
MYO5C	123	101	107	56	80	55	62	46	6
MAGI2	117	123	130	57	72	43	41	49	6
ANK3	109	236	73	32	52	38	57	37	6
RASD2	178	204	119	36	39	15	20	33	6
APBB1IP	173	107	94	79	84	33	36	39	6
AC113189.2	144.2	313.69	160.31	8.77	4.13	2	4.19	7.81	6
PIGBOS1	92.76	97	89	72.94	79	65.62	73	78.44	6
AC148477.4	111	109.51	121.5	89	57	35	70.5	56.28	6
ACVR2B	81	157	171	61	57	46	42	40	6
FOXL1	143	180	163	50	34	30	28	27	6
CCDC159	118	129	92.6	106	71	46	44	51	6
SLX1B-SULT1A4	105.65	91	75.79	131.21	61.68	59.25	63.43	71.08	6
C4B	183.24	94.53	249.35	35.49	46.49	11.02	26.57	15.12	6
TNFRSF25	118	116	129	89	53	52	47	58	6
PROCA1	154	133	112	99	60	38	44	26	6
NKAIN1	213	258	96	17	22	18	16	28	6
P3H3	128	109	94	74	78	53	65	68	6
DRAXIN	105	246	182	18	30	42	21	29	6
SORBS1	129	180	100	65	58	53	39	51	6
COCH	105	124	114	79	79	64	56	62	6
TNFRSF6B	242.14	322.67	118.42	0	0	0	0	0	6
AL109615.3	199	152	166	38	28	39	26	37	6
MYL5	93	106	123	101	82	63	63	60	6
NFE2	264	115	168	50	46	12	19	21	6
HOXA4	91	173	94	82	83	56	55	62	6
AC099548.2	246.89	241.69	154.26	5.56	17.02	12.15	12.38	6.27	6
TLE2	149	148	121	94	68	36	40	43	6
HBA1	128.12	148.2	115.64	53.83	61.38	75.66	64.36	57.94	6
CDK3	106.58	150.46	109.49	94.28	64.87	58.6	53.22	71.17	6
ZNF554	82	128	120	86	79	65	79	73	6
CSF3	189	416	105	2	4	1	1	1	6
RIMS3	157	120	141	64	81	48	50	61	6
CADPS2	95	120	138	88	78	65	75	66	6
IZUMO4	212.06	296	100.65	28	28	22	25	14	6
AC068473.5	133	142	89	86	81	69	66	61	6
AL121832.3	149	163	140	87	67	41	43	44	6
ELF3	266.05	158.65	98	64	84.25	15	23	30	6
AC233723.2	142	120	138	87	77	59	50	66	6
OTUD7A	182	223	151	49.96	61.9	25.67	27.68	18.61	6
CSPG5	162	200	144	59	62	33	42	38	6
ZC3H12D	190	213	204	28	35	17	24	29	6
GBP5	153	259	175	37	42	37	22	18	6
HAS2	149	95.55	108.09	73.83	75	84	75	85	6
PRELID2	178	172	138	42	68	57	47	53	6
ADPRHL1	94	189	120	81	82	56	57	81	6
LYPD3	121	145	221	57	67	46	53	52	6
MST1	132	144.93	176	95	79	54	46	44	6
SLC1A1	162	154	190	76	67	42	36	47	6
BISPR	127	153	119	102	94	51	75	58	6
ANG	232.75	182.41	118.88	46.32	83.37	29.91	32	53.82	6
AC112128.1	153.64	139.58	150.32	100.22	74.59	45.51	47.82	71.58	6
AC092368.3	118.74	158.34	119.64	108.38	103.62	64.07	65.99	47.96	6
SEPTIN5	205.5	121.85	151.23	67.55	81.72	50.63	47.62	62.14	6
GBP4	153	244	148	78	79	39	25	31	6
PLEKHH1	146.35	148.34	150.98	110	79	59.21	49	59	6
CALHM6	206	188	161	57	71.03	47	31.26	46	6
CLEC2B	220	183	231	33	54	20	39	30	6
GSDMB	132	124	107	170	78	62	67	73	6
ANO7	180	202	156	82	64	53	40	44	6
TCP11L2	170	191	115	97	96	51	50	53	6
HCAR3	260.72	355.53	184.5	8.62	7	1	3	3	6
LRP2	264	365	139	18	26	5	4	8	6
SMPD3	132	142	130	123	94.57	73.2	60	80	6
ZMAT1	155	175	180	115	77	51	39	44	6
STYK1	126	116	121	93	82	97	101	109	6
PRG4	211.09	188.36	159	86.1	94	49	34	39.02	6
PDGFB	152	503	81	24	24	22	29	27	6
METTL18	152	130	109	98	102	89	82	100	6
MT1F	146	260	158	84	79	45	42	53	6
RAB42	142	188	180	105	95	63	37	58	6
MMP17	222	149	136	101	83	60	49	71	6
PLA2G4D	387	266	201	2	1	8	2	5	6
ARL14EPL	153	126	126	115	93	102	80	89	6
C2orf72	308	295	229	14	9	10	7	13	6
AC127502.2	165	158	162	93	94	70	61	82	6
AC123595.3	290.86	239	251.62	25	26.45	6.73	26.25	22.17	6
PCED1B	140	245	132	82	85	49	67	90	6
AMN1	118.32	148.37	161.78	93.47	107.76	69.99	91.56	98.9	6
TRAF1	225	320	110	68	57	32	38	49	6
ITIH4	251.4	274.77	281.99	20.12	23.23	6.7	18.4	22.56	6
ITGB2-AS1	228	209.35	203.72	59.47	46	55	37	61	6
MTARC1	192.38	138.95	113.66	103.63	113.46	68.46	77.41	92.77	6
MTMR11	203	191	153	132	88	52	40	55	6
ITGA7	185	173	211	116	79	46	49	56	6
LINC00899	156	182	116	115	84	75	84	106	6
PTPRB	236	288	167	42	73	29	34	52	6
SH2D2A	169	225	140	93	93	58	76	80	6
ERBB3	169	179	175	99	95	61	68	88	6
GOLGA6L9	160.15	188.92	141.78	128.72	107.15	83.63	72.65	57.68	6
KCNS1	238	322	185	46	46	28	42	39	6
EPOR	173	204	136	94	112	90	75	62	6
LRRCC1	141	157	145	128	124	92	89	77	6
MARCHF9	163	218	140	126	110	56	64	76	6
CLMN	266	214	137	110	91	36	51	49	6
AC027601.6	218	204	112	148	77	54	60	81	6
TMEM145	289	363	161	27	40	24	21	32	6
E1	205	260	284	49	39	43	52	30	6
NGEF	204	252	237	43	65	48	52	68	6
BIK	174	235	121	117	101	76	63	84	6
CFD	227	235	164	89	95	49	45	72	6
SNED1	169.56	169.94	191.3	118.32	107.9	81.53	59.01	80.8	6
ARID5A	195	223	167	85	98	80	50	81	6
GOLGA8N	231.57	170.19	156.59	120.94	91.41	69.61	51.22	92.36	6
FOXC2	137	232	194	91	85	57	102	88	6
GASAL1	187	212	233	88	86	60	62	60	6
PLA2G6	175	168	151	141	123	85	59	92	6
GOLGA2P10	152.21	154.79	127.24	177.85	114.21	98.94	83.95	94.54	6
FAM47E-STBD1	194.62	207.71	211.31	83.17	101.04	72.21	42.81	94.72	6
AC239868.1	161	164	178	131	113	98	72	99	6
PDZD4	324	236	190	76	63	25	52	58	6
RRAGD	266	265	225	58	79	54	47	33	6
TC2N	211	248	134	92	103	90	76	84	6
NRSN2-AS1	221	159	144	134	126	81	90	84	6
MILR1	229	248	226	79	104	57	52	57	6
DMC1	273	192	167	106	127	63	71	68	6
PECAM1	291	216	222	81	91	61	43	73	6
CFAP44	227.77	252.99	260.88	88.43	85.69	52.54	54.03	63.92	6
NAGS	227	290	197	121	119	56	55	49	6
NPW	277	156	177	132	160	72	58	87	6
C17orf100	223	229	145	141	120	77	93	93	6
NPBWR1	269	259	282	77	53	60	51	72	6
LINC00869	173.07	192.42	183.74	128.3	134.29	105.26	119.75	93.79	6
AC015660.1	483	329	213	30	22	14	18	26	6
DLGAP1-AS2	229	203	226	115	107	88	63	106	6
RHOU	236	247	198	117	120	76	61	85	6
NOX5	250	255	388	55	65	45.84	49	47	6
EPS8L1	186	180	179	153	133	130	92	105	6
AL118516.1	240	241	166	128	100	100	71	114	6
UPK3BL2	178.65	201.27	197.44	179.09	134.54	101.61	85.94	82.12	6
S100A9	363	421	335	10	12	5	13	8	6
CDYL2	202	244	182	122	129	75	111	107	6
FZD8	207	244.94	266	110	129.97	72	81	63	6
ZFP37	167	180	150	122	151	139	138	130	6
RPS6KA5	218	218.02	199.67	121.8	125.08	99.78	108.1	96.41	6
GPR146	298	303	221	105	92.07	54	55	61.01	6
NIM1K	454	447	175	30	27	9	25	26	6
CIART	221	280	214	119	71	101	111	86	6
WHAMMP2	174.91	245.19	154.97	129.08	146.28	105.32	109.01	144.87	6
AL109918.1	177	150	179	164	159	103	154	125	6
CREG2	277	247	265	99	107	59	79	87	6
ARG2	302.52	200.63	178.47	110.38	130.16	99.76	116.07	89.37	6
AC006064.4	288.14	294.16	277.97	126.69	106.79	40.72	51.23	55.67	6
AC004817.3	188	286	346	89	95	78	82	82	6
KCNMB4	269	268	266	109	119	53	78	87	6
ERFE	230	244	286	138	115	86	93	62	6
RORA	392	433	311	31.34	34.37	17.09	20	29	6
ZIC2	200	235	198	146	144	101	120	130	6
PCDH1	180	283	216	139	161	115	96	89	6
ANKRD37	333.01	379.31	333.26	54.93	57.39	47.62	44	40.44	6
HCAR2	389.28	557.47	272.5	19.38	17	7	17	17	6
NEBL	282	206	189	169	163	88	100	114	6
AASDH	221	203	178	169	155	132	133	126	6
ZBTB7C	250	257	241	129	140	61	134	107	6
B3GNT4	372	437.88	244.65	83.47	65.75	21.2	41.94	53.49	6
AL160408.2	321.41	283.57	254.25	99.72	76.84	77	94.9	115.75	6
IQCG	196	212	206	138	164	123	144	147	6
CYP27B1	238	295	155	180	153	111	115	111	6
BX284668.5	231.68	211.29	203.45	160.55	162.16	127.45	123.28	143.72	6
GJC1	212	297	286	103	132	114	98	122	6
AL022322.1	325	276	250	162	112	74	75	92	6
TRIM45	273	247	257	174	143	81	99	95	6
DOK3	369	230	168	182	133	93	98	105	6
IL1B	361	339	417	41	46	34	57	91	6
SULT4A1	230	275	227	177	131	122	107	117	6
DMBT1	344	757	279	1	0	1	2	2	6
ZNF136	229	189	223	160	170	133	148	137	6
CRLF1	291.54	287.36	196.19	167.59	158.33	104.46	103.24	111.64	6
C2CD4A	407	770	186	29	20	13	8	6	6
TNFRSF9	567	475	259	25	18	33	33	30	6
C3orf14	269	247	187	140	153	137	145	166	6
PPAN-P2RY11	403.23	225.24	201.23	154.08	122.58	131.48	94.46	114.64	6
ISM2	505	526	275	46	43	24	19	21	6
SERPINB3	491	519.5	399	3	6	0	15	37	6
KISS1R	523	634	308	2	2	2	0	2	6
TENT5C	246	306	257	153	166	109	103	134	6
EFNA3	405	484	348	67.46	51	35	35.91	50	6
HCG4	244.04	335.2	247.42	165.74	164.43	108.25	104.71	117.59	6
BX640514.2	384	541	428	37	30	25	26	22	6
OBSCN	223.77	322.97	352.82	153.3	137.51	89.65	103.36	109.8	6
IL1A	373	603	369	28	22	26	43	41	6
COL27A1	295	366	263	178	110	91	108	97	6
IL17RB	359	268	262	162	180	96	81	101	6
AC009113.1	240	279	207	194	177	145	139	136	6
RIMKLA	488	624	317	23	20	28	19	21	6
PITPNC1	203	351	201	187	185	132	134	150	6
ZNF354A	249	242.64	209.47	179.53	201.16	156.64	152.61	160.68	6
PLXNB3	293.95	270.96	249.54	205.25	162.39	116.92	126.83	132.39	6
HLA-V	367.96	330.8	296.58	147.26	135.57	112.75	82.29	92.41	6
AC132872.1	279	411	252	149	119	145	93	139	6
BRICD5	305.13	301.16	231.02	227.45	136.1	120.02	132.64	135.58	6
RNF165	301	352	357	131	154	90	88	127	6
GTF2IP20	280	275.66	261.54	234.69	178.75	133.63	102	149.52	6
CXCL8	548	657	278	35	23	25	26	31	6
DNAJC18	220	254	244	195	182	179	148	202	6
ZNF700	241	245	236	193	211	161	162	184	6
AIF1L	269	295	266	181	192	129	144	162	6
FAM83B	330	414	273	138	160	76	121	139	6
SEC14L6	327	385	305	194	159	88	87	125	6
PTPRO	252	252	424	117	120	140	181	186	6
DMBX1	308	298	304	193	174	111	138	151	6
CHST2	206	361	249	195	209	147	145	173	6
ATG16L2	347	504.12	346	171	110.37	75	55	78.07	6
ZNF385A	327	475	310	147	172	83	90	99	6
CHRD	448	560	423	74	75	32	37	69	6
SERPINB2	370	280	447	100	96	192	120	115	6
AC092718.4	281	290	216	170	211	201	181	173	6
POLI	311.8	350.89	276.2	173.55	176.89	143	120	175.87	6
WFIKKN1	557	707	345	43	29	17	20	29	6
RBIS	274.32	215.48	231.4	178.72	228.14	215.28	193.91	214.36	6
TIGD7	252	262.15	283.55	234.51	185.1	182.41	175.26	178.12	6
BHLHE41	436	391	273	132	132	169	111	110	6
JAM2	487	555	461	57	74	64	47	26	6
INHBA	330	842	354	72	56	35	54	46	6
HCN3	266	325	269	316	219	157	124	121	6
RAB20	392	455	275	148	183	97	109	141	6
ZNF559	243.74	287.91	264.77	219.38	216.79	192.53	188.21	187	6
HP	734	785	273	3	2	1	1	3	6
TMEM107	361	274	291	214	218	160	138	170	6
SLC8A2	406	355	305	190	180	108	127	156	6
SNTB1	515	380	258	197	218	90	67	104	6
HLX	363.43	491.34	347.29	128.89	136.97	113.04	113.52	147.72	6
CLGN	365	288	361	179	204	165	123	158	6
CACNB1	476	424	313	164	159	98	91	127	6
ODF3B	413.42	575.85	399.02	142.55	146.08	63	52	61	6
CYP26B1	339	251	253	233	206	207	164	212	6
PIGH	480.65	348.66	248.02	174	210	135.79	124	153	6
TSPAN5	411	439	282	172	161	157	122	135	6
NFKBIE	221	381	299	237	217	170	166	200	6
ST3GAL6	327	388	289	231	222	137	134	166	6
PER2	336	282	271	231	243	159	196	198	6
AC005562.1	302.81	412.19	248.97	240.11	185.98	196.06	165.23	174.13	6
TCAF2	604.96	640.29	452.92	31.6	55.98	48.67	36.89	57.08	6
KCNK3	703	631	369	69	71	30	35	45	6
SERPINB4	658	878	392	1	6	4	8	12	6
MCTP1	314	370	447	176	203	161	150	141	6
WDR89	295	284	260	207	271	195	205	246	6
SEC31B	397.15	409.16	329.57	283.38	175.81	142.09	113.33	116.4	6
BRSK2	384	344	305	253	233	136	152	174	6
DUSP5	342	424	281	250	238	194	134	150	6
APLN	644	805	525	8	13	11	6	7	6
MAF	560	1057	287	31	31	17	24	16	6
ZNF33B	325	358	284	226	246	189	193	202	6
MALL	355	854	511.52	53	90	44.67	66	49	6
OLFML2A	317	657	531	132	155	71	60	103	6
BIRC3	554	637	366	117	103	94	79	78	6
C4A	370.76	464.47	490.65	161.33	144.51	92.82	139.08	164.49	6
DNAH11	675.64	586.71	682.34	26.8	19.74	14.73	21.77	17.73	6
TTLL3	294.02	372	323.38	325.3	226.3	190.26	153.53	162.32	6
P2RY11	536.48	425.84	401.58	237.86	112.56	105.73	102.94	132.4	6
PRSS53	526.57	462.01	348.52	247.96	113.17	116.51	106.77	135.06	6
SLC2A13	343	391	339	249	272	156	157	155	6
AL162458.1	373	382	395	323	211	153	106	126	6
ZSWIM5	434	418	328	226	212	148	152	155	6
PTGS1	554	514	306	158	231	115	93	116	6
PCDH7	377.31	523.13	664.49	89.78	119.23	64.93	124.22	126.89	6
FNIP2	350	326	290	252	283	203	200	200	6
TRIB2	423	550	559	118	110	114	127	109	6
CXCL1	687	672	611	26	21	43	25	26	6
CA2	464	700	261	128	160	101	149	175	6
BEST1	387.48	353.19	369.32	222.97	208.26	183.46	173.75	244.07	6
ARNTL2	293	430	302	247	273	229	177	203	6
NES	385	446	459	212	234	163	127	148	6
HLA-DRA	636	529	780	62	89	20	21	41	6
CHST11	586	479	465	126	115	132	127	151	6
PKP2	399	453	266	239	295	178	170	182	6
TIFA	315	333	294	273	274	229	218	249	6
RAB43	356.07	480.36	427.73	199.65	293.27	185.26	132.75	133.73	6
MAPK13	415	394	403	265	219	150	157	206	6
DNER	313	661	522	131	125	171	179	135	6
OLMALINC	396	465	359	242	262	156	172	185	6
USPL1	323	346	292	294	281	240	242	223	6
GPANK1	366	338	378	260	277	218	184	247	6
TMEM238	415	444	470	254	254	145	126	164	6
AL121845.3	411.24	439.87	213.6	387.85	256.53	179.41	189.54	195.87	6
DUSP6	544.37	709.74	511.68	108.74	120.24	103.7	82.13	95.38	6
ZNF432	319	353.76	351.38	294.3	259	222	243	241	6
UAP1L1	486	437	451	234	179	135	164	221	6
VLDLR	832	880.65	466	57	54	19	22	23	6
TPBGL	672	1041	504	71	68	17	13	22	6
AC023043.1	424.79	423.41	415.28	284.1	277.18	188.67	172.06	225.5	6
C15orf48	621	1256	443	19	26	15	20	12	6
CA5B	437	433	383.52	272.68	270.26	203.8	174	261.77	6
ITGB3	712.81	875	451	110.72	125.25	37.36	67.81	63.21	6
NFATC1	413	698	327	258	258	164	155	195	6
PPFIA3	441	416	338	308	303	230	196	275	6
CAMK2N2	420	527	383	301	334	236	165	211	6
PLEKHA5	420	366	388	305	310	259	285	272	6
SCAND2P	627	499.54	396.25	299.44	279.46	146.56	163.75	195.98	6
ZFP62	413	457	372	365	328	222	218	255	6
HDAC5	572	560	449	282	298	128	177	207	6
ANTXR2	353	646	531	249	261	240	193	227	6
PIGA	543	435	365	306	331	231	222	272	6
CCNE2	391.45	450.46	433.75	332.52	309.69	293.6	266.62	243.77	6
IL11	378	646	913	198	217	141	109	123	6
FIBCD1	691	1031	597	147	128	63	58	54	6
PROS1	617	523	497	331	315	134	166	192	6
NOP14-AS1	415	553	369	399	319	270	224	246	6
NFKBIZ	666	669	578	230	191	176	141	158	6
MAMDC4	663	660	552	328	193	152	137	148	6
TMEM154	507	582	583	277	308	177	204	204	6
MMP1	400	1419	708	47	36	139	49	53	6
PPP1R3E	691	714	594	297	202	143	149	136	6
C8orf58	479	587	493.62	292	330.07	237	232.46	277	6
FHOD3	464.72	594.94	465.79	344.94	354.6	294.39	197.38	225.62	6
LRRC37BP1	620.62	586.5	375.32	347.66	324.98	209.94	231.77	249.53	6
APOLD1	605	439	414.71	366	329.7	244	258	297.99	6
SPAG4	1058	779	859	83	59	48	31	39	6
KIZ	669	654	456	316	290	149	208	215	6
PPP1R3G	694	1088	1113	23	29	17	8	27	6
RELB	547	771	567	205	251	236	208	257	6
ITGB4	580	724	561	298	311	173	191	234	6
PRIM1	477	457	409	326	393	352	317	356	6
BCL2L2-PABPN1	618.29	474.35	346.68	324.8	312.44	291.68	298.81	424.94	6
THUMPD3-AS1	510.56	526.18	455.56	445.01	359.37	252.57	263.52	280.23	6
SEPTIN3	630	607	615	336	320	178	203	206	6
SMC1B	607	553	587	340	287	218	257	264	6
RNASE4	871.87	1042.41	577.38	131.02	171.07	111.09	110	102.82	6
ILF3-DT	488	586	483	360	349	294	252	312	6
FAM13A	771.86	972.65	521.94	244.75	234.31	108.71	119.44	152.51	6
BACE2	602	1034	493	242	274	149	159	175	6
ARNT2	721	712	1205	111	96	94	80	113	6
RN7SK	477	1566	972	81	59	7	1	5	6
KLF11	506.43	650.73	485	387	409	283.53	217.92	261	6
ITGA1	588.32	659.38	508.86	396.14	410.92	218.89	222.61	214.14	6
CRTAC1	728	2247	174	17	20	12	20	24	6
EXOSC9	467.63	438.37	424	391.42	409.06	373.41	349.81	389.67	6
PCSK1	828	828	818	186	197	156	109	127	6
ITGB2	429	723.65	597.28	317.53	298	258	305	329	6
C19orf57	580.09	680	479	408	388	206	207	314	6
GPRC5C	511	561	581	346	371	269	274	352	6
PRKAA2	516	521	539	357	434	317	295	305	6
LINC01547	731	576	708	304	371	211	178	224	6
IL4R	607	775	710	347	334	156	182	219	6
ADGRE2	832.3	1037.72	663.65	199.69	181.89	117.17	141.93	170.11	6
KCNC3	927	878	556	280	282	149	133	154	6
HTRA3	588	636	510	402	416	213	286	317	6
KDM4C	703	526	552	398	375	264	272	313	6
FOS	834	817	467	342	236	263	195	257	6
UCN2	566.88	659.97	564.79	516.07	343.74	228.4	266.42	284.86	6
SLC37A2	683	710	632	374	366	186	251	230	6
B4GALNT4	822	703	662	329	318	185	180	239	6
DHRS13	687	815	568	338	351	246.49	222	311	6
DCUN1D4	506	563	481	409	460	393	373	365	6
GALNT18	691	756	461	373	349	283	310	337	6
PLEK2	591	814	720	326	332	254	222	309	6
SEC14L2	684	836	488.62	415	381	237	249	287	6
ZBTB25	643.35	629.47	701.1	431.39	402.69	278.68	255.17	244.8	6
CLK2	605	587	517	539	376	312	317	350	6
HOMER1	687	628	509	413	453	289	315	350	6
MLLT3	652	517	489	454	462	345	381	388	6
MB	1279	1178	1026	56	46	21	33	53	6
INSIG2	806	974	522	315	319	239	255	270	6
APBB3	665	642	537	572	433	274	263	338	6
CD74	1335.16	1122.17	1135.31	103	97	30.01	23.01	35	6
TNNT1	853	896	824	290	302	239	205	273	6
OSBPL10	638	601	586	452	449	345	425	419	6
PPP1R3B	773	1014	786.94	316	355	236	216	249.88	6
ARL10	965	986	747	309	334.54	165	203.88	239.59	6
RRAD	891	1171	577	304	363	295	163	189	6
ARRDC2	782	767	553	447	490	267	331	325	6
KDM7A-DT	875	1259	658	277	278	228	200	204	6
WDR54	868	700	728	447	394	321	229	336	6
NFIL3	740	776	786	364	446	310	283	347	6
MIR193BHG	658	717	623	497	476	324	356	437	6
IPMK	536	838	514	459	561	358	401	422	6
DCAF16	562	628	608	561	508	417	411	400	6
KDM7A	934	1226	546	367	330	229	225	251	6
KLHDC7B	1025	1613	1043	149	148	47	53	43	6
ELOVL7	551	603	581	571	498	460	442	423	6
MZF1	657	627	586	637.48	497.52	368.84	369	413	6
CDH3	1170.64	1736.99	452.83	125	137.92	130	186	228	6
SRD5A3	880	872	854	370.97	420	253.99	225	308	6
MIR210HG	1491	1529	987	74	45	36	25	27	6
SH3D21	1280.19	1171.79	972.39	282.68	178.42	152.48	116.48	146.87	6
CASP8AP2	631	708	676	485	558	443	415	436	6
IRAK2	751	1171	725	399	444	300	296	350	6
RPL13P12	695.99	741	641	550	539	410	386.92	506	6
ZFP36	715	846	715	601	513	339	370	437	6
SHB	832	661.65	645.98	580.82	566.32	444	403.8	434.93	6
SEC14L4	910	843	698	513	570	309	352	406	6
PTX3	1039	980	998	284	324	308	325	371	6
AC020916.1	926.8	638.41	666.25	761.21	478.09	402.5	393.05	435.25	6
FER1L4	1505	1456	1208	167	141	90	74	117	6
TFR2	743	804	722	672	559	397	423	463	6
VAV3	900	818	778	526	622	321	398	450	6
SH3BP5	836.97	1194.28	587.9	532.04	550.39	316.56	371.73	444.87	6
SYT7	1764	1816	804	110	122	91	98	99	6
AJM1	1188	1219	992	493	377	234	204	253	6
PIM1	648	1143	669	541	610	386	454	522	6
EPB41L2	939	952	820	507	504	368	430	454	6
ZNF654	795	981	771	542	568	436	458	484	6
NAV1	881	1061	776	572	649	337	344	417	6
PPFIA4	1794	1758	1198	84	63	49	41	59	6
TGFA	938	1316	817	424	443	396	406	449	6
PRKAR2B	1194	1100	932	433	518	290	396	374	6
MYO1D	1128	1019	859	464	544	356	387	492	6
AC093512.2	1111.71	1325.17	994.38	480.68	406.85	360.49	315.07	289.45	6
CSRP2	1045	820	896	503	511	468	533	588	6
ARID3A	1301	1302	947	444	455	263	328	403	6
LIF	1197	1718	757	479	336	335	311	355	6
TNFAIP8	990	1342	831	566	554	364	399	488	6
MYO1G	1396	1495	1060	441	385	188	278	328	6
TNFAIP3	1447	1616	1033	347	329	258	258	287	6
CLK1	1080	1111	811	617	609	403	488	458	6
ATG9B	1975.66	2152.79	1158.26	93	67	61	40	64.95	6
LINC01679	1385	1824	1076	394	301	235	228	225	6
NT5E	1153	2235	1252	260	277	174	174	190	6
AL109615.2	2652	1400	1581	32	26	16	10	15	6
AC074143.1	1412.82	1399.98	1147.28	687.31	389.56	231.7	220.51	278.15	6
ZNF292	1087	1070	1058	602	622	436	442	471	6
VEGFB	898	1107	957	688	705	492	468	508	6
HLA-DQB1	1977.98	2195.89	1583	26	16	23	13	11	6
LUCAT1	2056	2124	1309	65	67	74	82	75	6
TMEM45A	1481	1216	1231	439	408	368	361	365	6
HLA-DRB1	1767	1891	1623	184	209	77	73	89	6
HILPDA	1767	1891	1107	291	302	189	196	238	6
A4GALT	1117	1269	841	846	721	334	365	490	6
TRIB3	1432	1377	1018	437	444	459	415	414	6
LY75	1153.41	1117.04	1055.52	681.31	706.28	401.46	411.97	503.24	6
ZNF395	1523.66	2169	1164	312	279	178	228	216	6
RLF	1132	1068	970	640	711	535	592	578	6
CACNA2D1	989	1324	1279	431	537	498	591	626	6
HPRT1	1120	979	966	704	766	558	580	612	6
SMYD2	1017	865	889	777	838	623	592	689	6
GJB2	2293	3173	852	4	2	9	4	8	6
MAFF	1435	1719	1347	464	383	347	353	354	6
FGF11	2206.07	2350.15	1466.42	124.33	84.68	48.26	55.69	67.53	6
APPL1	1059	960	863	786	878	618	632	671	6
TLCD3A	1153	1291	923	774	707	493	541	639	6
FOSL1	874	1448	959	699	583	651	665	756	6
KYAT3	1035.95	922.56	941.4	768.81	789.06	717.07	734.95	751.6	6
DIPK2A	1351	1497	1252	610	675	401	461	422	6
EPOP	1173	1411	1220	735	754	473	482	507	6
GRAMD1B	1336	1606	1747	547	556	369	305	321	6
FUT11	1400.25	1557.92	1275.72	646.73	741.07	370.15	381.38	442.2	6
ALDOC	2181	1909	1740	302	271	127	187	215	6
ANKRD12	1207	1151	978	799	814	594	729	758	6
MANBA	1068.37	1341	1226	828	833	569.79	540	631.3	6
CSRNP1	1203	1493	1092	852	823	553	538	599	6
AHSA2P	1093.07	1232.7	1268.31	1241.77	720.87	598	510.14	509.4	6
MOB3A	1251.94	1810	985.35	768	772	463	490	656	6
OFD1	1201	985	1032	915	937	677	676	775	6
FAM156A	1216.3	1367.84	1044.89	1534.05	523.54	421.39	563.1	556.32	6
PDK1	1858.21	1915.85	1766.84	359.64	436.51	308.86	291.63	381.28	6
KLHL35	1454	1333	1179	820	858	547	558	623	6
SERPINB1	1413	1150	1010	961	1053	664	633	739	6
FAM162A	2204.25	2157.39	1535.8	376.48	444.99	363	329.27	405.44	6
ORAI3	1475.76	1584.04	1479.38	875.28	920.33	559.92	415.61	551.18	6
MXI1	2378	2862	1488	304	301	206	174	212	6
ANKZF1	1974	2120	1367	689	563	368	398	481	6
AGPAT5	1514	1339	1186	816	937	778	712	800	6
NAB1	1337	1426	1222	956	1000	682	736	773	6
PLCXD1	1327	1368	1256	1053	942	715	694	828	6
FMNL2	1274	1481	1590	1012	1014	622	614	648	6
AZI2	1515.81	1370.43	1102.87	928.3	1000.57	781.61	740.99	840.82	6
PI3	2102	2626	2065	243	222	525	249	318	6
CCL28	1919	1709	1473	756	801	507	574	618	6
LGALS8	1617.84	1862.51	1496.48	768.04	724.38	644.06	603.27	668.27	6
NCKIPSD	1744	1529	1311	1028	948	561	603	674	6
MAPK7	1330.7	1547	1095.95	1226	1054	638.68	701	836.91	6
MPI	1693.52	1549.19	1408.36	910.61	883.05	570.66	677.59	776.2	6
PHF21A	1567	1537	1329	1026	1018	661	645	719	6
RELT	1504	1478	1419	1081	937	710	635	795	6
CCNG2	1456	1771	1378	1002	977	605	718	729	6
HBP1	1711.54	1607.34	1372.91	876.7	1060.96	620.7	670.65	792.17	6
ADSS1	2368	2059	2022	656	625	287	351	361	6
JMJD6	1350	1599	1252	998	1021	778	803	951	6
ZC3H12A	2025	2038	1701	810	669	471	488	555	6
MLLT6	1637.73	1849.73	1607.42	1081.86	944.49	568.45	514.97	559.02	6
PHLDA1	1529	2327	1697	784	726	731	609	647	6
GBP2	1948	1841	1520	934	999	667	530	633	6
EGR1	2302	1958	1488	783	815	821	443	800	6
LNPK	1812	1614	1449	1051	1186	826	748	807	6
LPIN3	2126.76	1653.65	1670.45	1233.39	785.89	709.73	584	757.6	6
KDM6B	1544	2159	1190	1200	1099	706	746	907	6
BACH1	1821	2569	1732	807	895	658	687	691	6
KREMEN1	2003	1888	1755	1041	1170	563	663	785	6
SFXN3	1831	2019	1652	1112	1106	691	654	820	6
CDH1	2385	4710	1011	398	415	296	465	510	6
KCTD11	2221	3589	1848	666	566	435	448	478	6
SIRPA	3476.26	3620.8	1974.6	384.69	378.95	164.9	160.08	190.68	6
CNOT2	1658.6	1523.52	1360.64	1321	1306.98	999	1101.08	1145.76	6
SEC61G	1649	1644	1383	1060	1115	1162	1108	1328	6
GOLGA8B	1862.73	1839.6	1685.08	1612.45	1087.95	839.98	755.47	820.26	6
PDK3	2012	2120	1816	1106	1276	673	737	867	6
CA12	3247	4854	2365	72	86	40	57	62	6
FAM219A	1665	1815	1465	1473	1334	978	942	1127	6
IL32	1843	2175	1507	1043	985	715	1199	1447	6
KIAA0895L	1794	1913	1569	1768	1273	903	751	962	6
GINS2	1760	1558	1525	1343	1339	1166	1099	1324	6
C1QL1	2145	2843	2068	1290	1320	584	517	586	6
CDK18	2646	3440	1896	889	740	518	521	710	6
YEATS2	2278.88	2258.82	1886.93	1246.98	1345.87	864	749.89	897.75	6
SH3BP2	2747	2786	2187	1086	1017	558	550	641	6
PNRC1	2536	2837	2028	1071	1115	569	708	779	6
CA9	4148.31	4542.8	3129.27	1	2.79	2	3	1	6
IGFBP5	3879	5605	1029	281	329	141	362	391	6
SLC25A37	2413	2506	2056	1393	1295	770	789	874	6
RUNX1	1832	2465	1893	1389	1425	959	1006	1135	6
G0S2	3553	4527	1891	606	574	346	309	365	6
KDM3A	2420	2615	2623	1080	996	780	850	840	6
STMN3	3070	3684	3065	556	594	280	521	580	6
NRP1	1726	2026	1950	1426	1474.71	1177	1168	1408	6
DOT1L	2232.19	2296.67	1730.11	1595.26	1467.03	996.41	965.58	1087.46	6
SLC25A36	2431	2423	2152	1413	1455	953	892	1017	6
RAB40C	2679	3154	2102	1291	1172	743	744	920	6
RN7SL2	1143.46	6883.1	3913.29	329.06	402.43	80.43	61.79	58.65	6
PFKFB4	3325.12	3818.03	2416.21	1012.93	684.26	539.6	531.58	667.14	6
SLC26A6	2230	2730	1793	2007	1371	877	946	1200	6
RALGDS	2433	2505	1738	1701	1596	1052	975	1218	6
WFDC2	3908	4594	3473	341	323	159	202	246	6
PLAGL1	2663	2615	2179	1569	1342	939	949	1037	6
RN7SL1	1164.25	7585.12	3712.29	258.57	391.42	62.13	82.77	72.89	6
CLDND1	2076	2220	1914	1539	1662	1245	1399	1475	6
KDM4B	2458	2562	1936	1729	1693	1014	1016	1190	6
IL20RB	2425	1933	1997	1768	1690	1264	1132	1424	6
NAB2	1949	2852	2572	1603	1565	942	1137	1259	6
MEF2A	3057.7	3092.99	1953.06	1356.01	1419.99	978.5	1082.03	1239.32	6
CFB	3815	4059	4707	449	462.64	231	209	253.59	6
HSF4	4055.07	3722.04	2891.04	1359.36	814.78	585.24	516.74	574.57	6
SLC43A3	2051	2583.07	2150	1835.12	1755.6	1427.44	1421.94	1455.83	6
SGSM2	2680	2632	2266	2116	1723	1061	1105	1251	6
CHSY1	3097	2907	1968	1542	1643	1117	1291	1307	6
ENO2	4239	5798	3233	430	424	330	217	339	6
MRPS6	2432	2720	2086.29	1702.76	1881	1379	1348.81	1610	6
NARF	2866	2950	2377	1839	1637	1207	1212	1461	6
CNOT8	2870	2654	2097	1796	1968	1333	1442	1555	6
WSB1	3194	2874	2479	1922	1623	1188	1203	1292	6
KLF10	2184	3385	2229	2028	1908	1523	1475	1650	6
ANGPTL4	4359	6682	3372	518	431	334	354	437	6
SMC2	2394	2275	2129	1909	2162	1919	1811	1914	6
TMEM158	2855	4197	2272	2041	2096	1241	1154	989	6
ITGA2	2620	4841	4912	1002	1235	886	706	770	6
ETS2	2993	2810	2536	2004	2104	1381	1532	1752	6
BNIP3	4582.96	5169.9	3518.9	890.99	863	688	636	767	6
DDT	2920.11	2331.1	2587.06	2280.47	2191.78	1608.9	1626.88	1910.03	6
AMIGO2	2712	3344	3614	1528	1539	1333	1653	1798	6
TMEM132A	3203	4814	2796	1888	1637	1069	1041	1116	6
RNF24	3313.13	3198.53	3151.94	1856.9	2130.32	1190.66	1305.27	1522.77	6
C4orf3	3985	4577	3243	1450	1568	1222	1076	1296	6
ULK1	3435	4330	2527	2353	2098	1146	1182	1382	6
NOP53	2957	3436	2779	2318	2108	1504	1525	1835	6
BTG1	3537.63	4057.19	2751.8	2273.02	2303.84	1320.88	1306.91	1432.92	6
TINAGL1	4315	4297	2181	2056	1914	1380	1308	1548	6
RRAGA	3166	3077	2840	2315	2287	1659	1716	1969	6
VKORC1	3458.85	3863.11	3370.74	2041.45	2140.93	1406.31	1396.93	1797.06	6
VMP1	3331	2843	2628	2637	2435	1992	1779	1917	6
ARRDC3	4654	5185	3936	1472	1562	831	1055	1139	6
TNIP1	4145	4964	3111	1977	1838	1252	1309	1512	6
SNX33	3521.67	4302.01	3103.93	2567.94	2382.98	1345.62	1320.9	1628.37	6
LINC00963	4781	5163	3914	1813	1682	1092	1054	1103	6
IER3	4497.86	6117.21	5092.88	1050.84	1075.86	939.21	763.42	1069.57	6
RPL36A	3598.54	3408.57	3512.23	2199.15	2124.48	1736.13	1981.36	2143.67	6
RPS13	3199	3019	2567	2402	2529	2377	2624	2818	6
MXRA7	3529.12	4660.33	3518.31	2455.33	2401.04	1631.6	1722.46	1842.44	6
EFNA1	5015	5740	3888	1823	1759	884	1213	1572	6
EGLN1	4342	4380	3650	2502	2760	1660	1724	1886	6
CEMIP	4309	6122	11581	247	306	155	115	117	6
AK4	5857.77	5597.7	4434.75	1587.75	1826.27	1258.6	1146.6	1253.63	6
EGLN3	7772	8966	5045	275	384	168	177	207	6
MT1X	4485	7859	4108	1583	1595	1203	1001	1275	6
PHC2	4033	4590	3593	2915	2846	1871	1847	2043	6
CDCP1	5005	6527	4685	1818	1865	1257	1339	1390	6
TSC22D1	4391.86	4833.81	4466	2508.97	2744.94	1823.47	1822	2075.95	6
GOLGA8A	6152.27	6612.4	5210.92	2236.55	1501.05	1045.86	997.53	1229.74	6
BNIP3L	5846	8166	5630	1133	1275	941	964	1051	6
DHFR	4028.5	3753.48	3695.92	2980.45	3276.4	2716.21	2467.25	2531.88	6
MUC1	6413	9388	5412	1145	1000	730	793	1034	6
GBE1	6597	6351	4732	1927	2144	1584	1651	1806	6
P4HA2	5037	5643	4132	2751	2676	2197	2072	2487	6
SYDE1	5088	5818	3766	3156	3106	1781	2090	2313	6
ERRFI1	7065	9073	6034	1086	1147	1003	948	1014	6
P4HA1	7087	8262	6011	1400	1472	1160	1037	1145	6
PTGS2	5815	8204	9041	806	811	1005	982	954	6
RPL21	4317.64	4078.76	3650.93	3166.67	3442.59	3028.26	3102.44	3662.09	6
SMTN	4971	7349	4305	3028	2542	2038	2025	2312	6
ADM	5245	5741	4737	3623	3440	2214	2148	2574	6
INSIG1	6573	8032	7685	1849	1910	1146	1258	1366	6
HK2	7482	8701	7205	1341	1534	895	1302	1470	6
LONP1	6186	4901	4282	3548	3415	2174	2435	3001	6
RPS27	4872	4678	4688	3054	2970	3184	2960	3722	6
STC2	5832	9439	5091	1509	1443	2295	2422	2801	6
ARHGAP45	7091	6574	6241	3268	2852	1699	1945	2226	6
PLAUR	5132	7665	4988	3556	3804	2197	2686	3017	6
TPBG	5754	6308	6465	3793	3858	2306	2352	2651	6
ERO1A	6482	7767	5833	2966	3251	2314	2386	2526	6
JUN	7277	10296	4255	3026	2719	2012	1786	2266	6
ATF4	5421	4631	4597	4382	4154	3521	3210	3755	6
PLP2	4699.66	5420.16	4897.61	4079.2	4009.67	3627.76	3532.17	3994.79	6
SLC5A3	5564	9099	6252	3237	3916	2438	1992.19	2172	6
ICAM1	5334.64	6084.23	4814.56	4107.86	4200.09	3105.15	3281.7	3830.61	6
NPTX1	6896	10862	4102	3429	3616	1466	2164	2406	6
SLC39A8	6775	8713	5924	3178	3581	2186	2580	2831	6
SEMA4B	8335	10896	7304	2863	2970	1447	1667	1891	6
SBNO2	8115	7650	6999	4229	3923	2298	3278	3687	6
RPL23	6416	5980	5575	4973	5084	4116	4417	4897	6
PFKFB3	10561	12719	9989	1936	1927	1372	1567	1797	6
CSNK1E	7603	7774	6275	5338	4927.09	3265.88	3475.28	3905.37	6
FADS1	7835	7348	8998	4642	4944	2920	2891	3214	6
PLIN2	13147	15653	10023	955	978	755	755	931	6
PAICS	7762	5688	5843	5180	5587	4404	4459	5038	6
SLPI	10533	9084	8325	3929	4140	2613	2446	3027	6
SLCO4A1	9522.97	14473	9373.97	2476	2483	1824	2030	2376.99	6
CASP14	15187	19364	10876	10	14	3	11	11	6
STC1	8762	13244	10559	2933	3365	2135	2116	2375	6
SLC16A1	7532	8407	6640	5041	5526	3870	4056	4458	6
RPL10	6986.41	8045.76	5844.99	5589.66	5400.4	4559.1	4585.53	5464.39	6
JUNB	8516	10108	7965	5393	5721.98	2390.96	3416	3805	6
PFKP	8735	8211	7689	5529	5283	3799	3804	4661	6
NAMPT	12213.5	13952.9	11002.6	2273.01	2446.01	1977.05	2232.01	2217.49	6
MKNK2	10229	11360	6354	6016	5595	3180	3197	3913	6
SERPINE2	8712	10272	10484	5353	5794	5689	5313	6080	6
SLC2A1	11585	14019	9704	5120	5361	3860	4415	4946	6
PAM	10035	11644	9953	7287	7662	5048	4894	5203	6
ITGA5	14589	18003	12960	5105	5515	3181	3090	3643	6
COL6A2	19295	27941	14937	2001	1946	1206	986	1106	6
BHLHE40	13372.8	19106.2	15179.9	6089.21	6151.78	4055.95	3970.08	4764.89	6
TTYH3	13878	15470	12669	9229	9128	4634	5178	6175	6
DDIT4	16389	22851	18168	5614	5968	2434	3089	3772	6
SERPINE1	20302	24919	14035	4280	4023	3965	3582	3721	6
OSMR	12940	13959	13946	8624	9410	6996	7462	8036	6
PLOD1	13528	14771	12595	9715	10203	7112	6388	7511	6
MALAT1	19989	26246	25704	5099	3815	1786	1599	1644	6
SDC4	16325	23148	12109	8469	8929	5836	5886	6875	6
LOX	25466	37140	17958	2239	2332	1703	1741	1938	6
TIMP3	14718	21118	13863	11226	11309	7039	7681	8861	6
SOD2	25360.5	30299.5	18542.1	4926.67	5391.93	3791.71	3935.65	4273.31	6
MIF	20840.7	17006.3	17840.8	9687.16	10337.8	6710.61	6902.73	8125.74	6
IGFBP3	22382	38096	22168	4337	4096	3141	4625	5078	6
PLOD2	21476	23005	14914	10810	11936	8165	7890	8194	6
COL7A1	21016	23899	21678	14944	10053	6651	6823	7868	6
TPT1	22238	25342	18904	9992.66	11147	8319.3	8851	9762	6
NEAT1	16368	21546	17392	20024	11136	10097	8364	9758	6
COL6A1	25144	38923	23963	8683	8031	6241	5246	6099	6
VEGFA	30923.9	37645	34614.4	7962	6796.26	4406.6	4311	4840.39	6
NDRG1	42619	62345	30927	2743	2505	1671	1875	2170	6
MT-RNR1	35932	50339	36379	10857	7776	5496	5051	5928	6
HSP90B1	33133	31981	21202	16968	17385	12466	13488	15057	6
GPI	30847	28603	23547	19746	19764	13027	14566	17224.7	6
TPI1	29525	26888	28666	19197	19059	13708	14741	17409	6
MT2A	30398	48498	26948	21112	19935	14629	11900	13901	6
FP236383.4	30261.5	86492.1	59207.8	8879.19	6442.53	1547.02	1042.4	2332.09	6
HLA-B	37773.9	41232.6	48651	19453.6	19877.1	10513.5	9711.31	11773.3	6
SCD	48059	43265	55028	18372	19899	10441	10063	11722	6
MT-CYB	31595	39766	30703	41144	24718	22888	24615	26842	6
PGK1	51957	46705	44629	21194	22718	17221	17552	20461	6
FP671120.7	30991.1	122463	71023	8879.19	10076.4	1547.02	1042.4	2332.09	6
TIMP1	61869	58261	61109	20393	20753	20519	15685	18677	6
LDHA	61974.9	56942	52915	32038	35061	29266	32497	35986.9	6
MT-CO2	61634	70460	60047	75861	46740	42479	45836	50541	6
FP236383.5	145835	146013	111678	12786.6	29958.6	1547.02	3621.12	2332.09	6
MT-CO3	61801	77939	64207	82630	48341	46306	49914	54299	6
GAPDH	212032	204059	156102	98720.3	101201	73773.3	79965.8	93981.3	6
MT-CO1	196817	218018	193399	263856	156194	144896	154349	173467	6

## Sheet: Literature_interactions_E1_E2_E
Supplementary Table 1B: Catalog of Genes with Documented Interactions with HPVf Genes.	Gene_Name
Literature_Association	ABCF1
E7	ABHD10
E7	ACTA2
E7	ACTB
E7	ACTBL2
E7	ACTN4
E7	AHCY
E7	AHNAK
E7	AHNAK2
E7	AIMP2
E7	ALB
E7	ANXA2
E7	ANXA2P2
E7	ATAD3B
E7	ATP2A2
E7	ATP5A1
E7	C17orf42
E7	C1QBP
Common bw E7 &E2	C3orf58
E7	CAD
E7	CALM1
E7	CALM2
E7	CALM3
E7	CAPRIN1
E7	CAV1
E7	CCNA2
E7	CCT2
E7	CCT7
E7	CDC5L
E7	CDK2
E7	CDK3
E7	CFL1
E7	CKAP4
E7	CLTC
E7	COL7A1
E7	COPS6
E7	CORO1C
E7	CSDA
E7	CSDE1
E7	CSTA
E7	CTAP
E7	CUL2
E7	DARS
E7	DCD
E7	DDB1
E7	DDX1
E7	DDX17
E7	DDX3X
E7	DDX41
E7	DDX5
E7	DDX6
E7	DHX29
E7	DHX9
E7	DNAJC10
E7	DRG1
E7	DSG1
E7	DSP
E7	DSTN
E7	DYNC1H1
E7	E2F4
E7	EEF1A2
E7	EEF1B2
E7	EGFP
E7	EIF2S1
E7	EIF2S2
E7	EIF4A1
E7	ELAVL1
E7	EPRS
E7	ERLIN1
E7	EWSR1
E7	EXOSC7
E7	FAM98A
E7	FASN
E7	FGFBP1
E7	FLG2
E7	FLNA
E7	FLNB
E7	FSCN1
E7	FUS
E7	FXR1
E7	G3BP1
E7	G3BP2
E7	GAPDH
E7	GSTP1
E7	H1F0
E7	HADHA
E7	HADHB
E7	HIST1H1B
E7	HIST1H1C
E7	HNRNPA0
E7	HNRNPA1
E7	HNRNPA2B1
E7	HNRNPA3
E7	HNRNPD
E7	HNRNPF
E7	HNRNPH1
E7	HNRNPK
E7	HNRNPM
E7	HNRNPR
E7	HNRNPU
E7	HNRNPUL1
E7	HSP90AA1
E7	HSPA1A
E7	HSPA1B
E7	HSPA5
E7	HSPA8
E7	HSPA9
E7	HSPD1
E7	IARS
E7	IFI16
E7	IGF2BP3
E7	ILF2
E7	ILF3
E7	ITGB4
E7	JUP
E7	KARS
E7	KCMF1
E7	KIAA1967
E7	KRT1
E7	KRT10
E7	KRT13
E7	KRT14
E7	KRT16
E7	KRT17
E7	KRT2
E7	KRT24
E7	KRT3
E7	KRT31
E7	KRT33B
E7	KRT5
E7	KRT6A
E7	KRT6B
E7	KRT6C
E7	KRT71
E7	KRT75
E7	KRT77
E7	KRT9
E7	LAMA3
E7	LAMB3
E7	LAMC2
E7	LARP1
E7	LGALS3BP
E7	LOC100131813
E7	LOC100133931
E7	LOC646057
E7	MAP7D1
E7	MEMO1
E7	MEMO1P
E7	MOV10
E7	MTDH
E7	MVP
E7	MYH10
E7	MYH14
E7	MYH9
E7	MYL12B
E7	MYL6
E7	MYL6B
E7	MYL9
E7	MYO1B
E7	MYO5A
E7	NCL
E7	NPM1
E7	P4HB
E7	PABPC1
E7	PDIA3
E7	PDXK
E7	PKM2
E7	PKP3
E7	PLEC1
E7	PLOD1
E7	PLOD3
E7	PPIA
E7	PRMT1
E7	PRSS3
E7	PSMA7
E7	PSMB5
E7	PSMC1
E7	PSMC5
E7	PSMD2
E7	PTBP1
E7	PTPN14
E7	PTRF
E7	QARS
E7	QPCT
E7	RARS
E7	RB1
E7	RBL1
E7	RBL2
E7	RPL10
E7	RPL10A
E7	RPL10L
E7	RPL11
E7	RPL12
E7	RPL13
E7	RPL13A
E7	RPL13P12
E7	RPL15
E7	RPL17
E7	RPL18
E7	RPL19
E7	RPL21
E7	RPL21P16
E7	RPL21P19
E7	RPL22
E7	RPL23
E7	RPL23A
E7	RPL24
E7	RPL27
E7	RPL28
E7	RPL29P30
E7	RPL3
E7	RPL30
E7	RPL31
E7	RPL32
E7	RPL35
E7	RPL35A
E7	RPL36
E7	RPL37A
E7	RPL38
E7	RPL4
E7	RPL6
E7	RPL7
E7	RPL7A
E7	RPL7P32
E7	RPL8
E7	RPL9
E7	RPLP0
E7	RPLP1
E7	RPLP2
E7	RPS10
E7	RPS13
E7	RPS14
E7	RPS15A
E7	RPS16
E7	RPS17
E7	RPS19
E7	RPS2
E7	RPS20
E7	RPS23
E7	RPS24
E7	RPS25
E7	RPS26P54
E7	RPS27A
E7	RPS3
E7	RPS3A
E7	RPS4X
E7	RPS5
E7	RPS6
E7	RPS7
E7	RPS8
E7	RPS9
E7	RPSAP12
E7	RRBP1
E7	S100A9
E7	SARS2
E7	SERPINB2
E7	SERPINB4
E7	SF3B1
E7	SF3B4
E7	SFPQ
E7	SLC25A5
E7	SNORA67
E7	SNORA7A
E7	SPTAN1
E7	SPTBN1
E7	SRPK1
E7	STAU1
E7	SYNCRIP
E7	TAF15
E7	TCEB1
E7	TFDP1
E7	TFG
E7	THBS1
E7	TRIM21
E7	TTN
E7	TUBA1A
E7	TUBA1C
E7	TUBA4A
E7	TUBB
E7	TUBB1
E7	TUBB2C
E7	UBB
E7	UBC
E7	UBR4
E7	XRCC5
E7	XRCC6
E7	YBX1
E7	YWHAQ
E7	YWHAZ
E7	ZER1
E7	AURKA
E7.	BIRC5
E7.	CDC2
E7.	CCNB1
E7.	NEK2
E7.	NDC80
E7.	RPS27
E7.	MAD2L1
E7.	BUB1
E7.	ZW10
E7.	CENPE
E7.	PLK1
E7.	CDC25C
E7.	GADD45A
E7.	GADD45B
E7.	IRF9
E7.	RB1
E7.	CCNA2
E7.	CCNE1
E7.	CCND1
E7.	JUN
E7.	FOS
E7.	CDKN2A
E7.	CDKN1A
E7.	CDKN1B
E7.	RBL1
E7.	RBL2
E7.	IGFBP3
E7.	CDKN2D
E7.	CD86
E7.	E2F1
E7.	PSMB9
E7.	TAP1
E7.	IRF1
E7.	CCL2
E7.	CDK2
E7.	CDK4
E7.	AAMP
E6	AASDHPPT
E6	ADRM1
E6	AKT1
E6	AMBRA1
E6	AMY1A
E6	AMY1B
E6	AMY1C
E6	AMY2A
E6	AMY2B
E6	ANKZF1
E6	ARNT
E6	AZI1
E6	BAIAP2
E6	BANF1
E6	BAT2
E6	C1orf5
E6	C21orf2
E6	C2orf29
E6	C4orf8
E6	CAMK2G
E6	CASP1
E6	CCT4
E6	CEP152
E6	CEP63
E6	CKMT1A
E6	CKMT1B
E6	CNOT1
E6	CNOT2
E6	CNOT3
E6	CNOT4
E6	CNOT6L
E6	CNOT7
E6	CPNE2
E6	CREBBP
E6	CSTF1
E6	CTCF
E6	DIMT1L
E6	DNAJC1
E6	DSG4
E6	DUSP3
E6	EIF3C
E6	EIF3CL
E6	EIF3D
E6	EIF4E2
E6	EP3
E6	ERBB4
E6	FABP5
E6	FABP5L2
E6	FABP5L7
E6	FABP5L9
E6	FARS2
E6	FRG1
E6	GIGYF1
E6	GLT25D1
E6	GNB1L
E6	GOPC
E6	GPBP1L1
E6	HERC2
E6	HIF1A
E6	HIST1H2AG
E6	HIST1H2AH
E6	HIST1H2AI
E6	HIST1H2AJ
E6	HIST1H2AK
E6	HIST1H2AL
E6	HIST1H2AM
E6	HMGB1L1
E6	ILK-2
E6	IPI:IPI383742.3
E6	IPI:IPI411329.4
E6	IPI:IPI8669.4
E6	IVL
E6	JMJD1C
E6	JUB
E6	KCMF1
E6	KIAA1529
E6	KIAA1543
E6	KIAA1712
E6	KIFC1
E6	KPNA2
E6	KRTDAP
E6	LOC1133623
E6	LOC72886
E6	LRP1
E6	LRRC15
E6	MAML1
E6	MAPKAPK2
E6	MCM5
E6	MEMO1
E6	MEMO1P
E6	MPG
E6	MTA2
E6	MX2
E6	NEK1
E6	NOS3
E6	NOTCH1
E6	NOTCH2
E6	NXF1
E6	OASL
E6	PARP12
E6	PDZD11
E6	PIP5K1A
E6	PLCG2
E6	PLEKHA5
E6	POLR1E
E6	PPP1R1
E6	PREP
E6	PRKCQ
E6	PSMB9
E6	PSME4
E6	PSPC1
E6	PTPN13
E6	PTPN3
E6	PXN
E6	RAPH1
E6	RBM1
E6	RBM19
E6	RBPJ
E6	RCTPI1
E6	RNF219
E6	RPL36AL
E6	RQCD1
E6	RSL24D1
E6	RTCD1
E6	SCRIB
E6	SELENBP1
E6	SEMA3C
E6	SF1
E6	SLC12A8
E6	SMAD2
E6	SMAD3
E6	SMU1
E6	SRBD1
E6	SRFBP1
E6	STARD13
E6	STAT3
E6	SUPT5H
E6	TAGLN
E6	TANC1
E6	TANC2
E6	TBK1
E6	THUMPD3
E6	TINAGL1
E6	TJAP1
E6	TNC
E6	TNKS1BP1
E6	TOMM2
E6	TP53
E6	TPI1
E6	TRIM24
E6	TRIP4
E6	TSC1
E6	UBA5
E6	UBE3A
E6	UBR4
E6	UCHL5
E6	UFM1
E6	UHMK1
E6	UTRN
E6	VARS
E6	VDR
E6	VSIG8
E6	ZBED4
E6	ZC3H12A
E6	ZFP91
E6	ZFR
E6	ZFYVE9
E6	ZHX2
E6	ZNF385A
E6	ZNF446
E6	AURKA
E6.	BIRC5
E6.	CDC2
E6.	CCNB1
E6.	NEK2
E6.	NDC80
E6.	RPS27
E6.	MAD2L1
E6.	BUB1
E6.	ZW10
E6.	CENPE
E6.	PLK1
E6.	CDC25C
E6.	GADD45A
E6.	GADD45B
E6.	ABCB1
E1	AHNAK
E1	ANGPTL4
E1	CCL5
E1	CCNA1
E1	DUSP6
E1	EREG
E1	FAM83A
E1	FLNB
E1	FST
E1	FOSB
E1	GABRB3
E1	GBP4
E1	HERC5
E1	IER3
E1	IFI44L
E1	IFIT2
E1	IFIT3
E1	IFNB1
E1	IFNL1
E1	LAMA3
E1	LAMC2
E1	LIF
E1	MACF1
E1	MMP1
E1	MYH16
E1	NR4A1
E1	RSAD2
E1	SAMD9L
E1	TFPI2
E1	TINAGL1
E1	TNFSF10
E1	TP73
E1	TRIM22
E1	VEGFA
E1	XAF1
E1	CASP3
E1.	CASP7
E1.	CASP9
E1.	WDR48
E1.	CDK2
E1.	AP3D1
E2	BRCA1
E2	BRD4
E2	BTBD1
E2	BTBD2
E2	CASP8
E2	CCHCR1
E2	CDC20
E2	CEBPA
E2	CEBPB
E2	CFLAR
E2	CPSF4
E2	CREBBP
E2	CUL3
E2	DDX11
E2	EIF6
E2	EP300
E2	EP400
E2	FZR1
E2	GNB2L1
E2	GPS2
E2	GTF2B
E2	HoxC9
E2	KAT2B
E2	KDM5C
E2	KIF20A
E2	MDM2
E2	NAP1L1
E2	NR4A1
E2	OAZ1
E2	PARP1
E2	PLK1
E2	POMP
E2	PPME1
E2	SF1
E2	SFRS1
E2	SFRS2
E2	SFRS7
E2	SKP2
E2	SMARCB1
E2	SMN1
E2	SNRNP70
E2	SP1
E2	TAF1
E2	TAF6
E2	TAF7
E2	TAX1BP1
E2	TBP
E2	TMF1
E2	TNPO3
E2	TOP1
E2	TOPBP1
E2	TP53
E2	TRA2B
E2	TRAF5
E2	TRAF6
E2
