# Supplementary material for: Deciphering the divergent transcriptomic landscapes of cervical cancer cells grown in 3D and 2D cell culture systems
Source: Front Cell Dev Biol. 2024 Aug 13;12:1413882. doi: 10.3389/fcell.2024.1413882 (PMC11347336; doi:10.3389/fcell.2024.1413882)
Supplement: Supplementary file 9 [file Table5.XLSX]

## Sheet: corrected_direction_3Dvs2D_79_g
Supplementary Table 5: List of 79 genes assigned to 3D vs 2D culture conditions, based on their differential expression across all the five models.
Ensemble_id	Gene_name	Gene_chr	Gene_start	Gene_end	Gene_strand	M1_L2FC	M1_padj	M1_DEG	M2_L2FC	M2_padj	M2_DEG	M3_L2FC	M3_padj	M3_DEG	M4_L2FC	M4_padj	M4_DEG	M5_L2FC	M5_padj	M5_DEG
ENSG00000163283	ALPP	chr2	232378724	232382889	+	-4.02147	0	TRUE	-4.11315	2.56e-38	TRUE	-3.90929	8e-114	TRUE	-3.92407	3.12e-51	TRUE	-3.87531	8.36e-11	TRUE
ENSG00000159753	CARMIL2	chr16	67644988	67657569	+	-3.17807	1.02e-42	TRUE	-3.76833	1.24e-06	TRUE	-3.09898	1.91e-06	TRUE	-2.20845	0.000580227	TRUE	-5.02198	0.00117589	TRUE
ENSG00000128510	CPA4	chr7	130293134	130324180	+	-3.01713	4.1e-25	TRUE	-2.46072	0.0481082	TRUE	-3.47744	1.74e-24	TRUE	-1.90224	0.00015331	TRUE	-5.40979	1.39e-06	TRUE
ENSG00000163347	CLDN1	chr3	190305707	190322446	-	-2.96749	5.79e-76	TRUE	-4.01578	3.16e-21	TRUE	-2.80245	3.15e-22	TRUE	-2.79183	5.08e-10	TRUE	-3.93743	0.000216491	TRUE
ENSG00000150782	IL18	chr11	112143253	112164096	-	-2.78053	3.12e-16	TRUE	-3.98498	9.87e-08	TRUE	-2.39434	0.000588834	TRUE	-1.74327	0.0143433	TRUE	-5.52649	4.78e-05	TRUE
ENSG00000206538	VGLL3	chr3	86876388	86991149	-	-2.70678	6.04e-96	TRUE	-2.68799	1.39e-09	TRUE	-2.63383	5.92e-28	TRUE	-2.68591	1.82e-12	TRUE	-2.51919	0.0233737	TRUE
ENSG00000087494	PTHLH	chr12	27958084	27972733	-	-2.66185	1.05e-47	TRUE	-2.70607	2.04e-05	TRUE	-2.91018	6.36e-19	TRUE	-2.17018	0.000159098	TRUE	-3.78888	0.00322458	TRUE
ENSG00000152137	HSPB8	chr12	119178931	119221131	+	-2.5825	6.89e-125	TRUE	-2.61983	1.13e-12	TRUE	-2.55258	1.56e-35	TRUE	-2.68729	2.37e-17	TRUE	-2.11169	0.0158447	TRUE
ENSG00000137801	THBS1	chr15	39581079	39599466	+	-2.34213	2.11e-133	TRUE	-2.71355	7.72e-20	TRUE	-2.4131	6.72e-42	TRUE	-2.43736	3.52e-20	TRUE	-2.63865	7.99e-05	TRUE
ENSG00000198682	PAPSS2	chr10	87659613	87747705	+	-2.30413	2.02e-128	TRUE	-2.77948	2.41e-23	TRUE	-2.17982	1.87e-35	TRUE	-2.59218	7.48e-26	TRUE	-2.05279	0.011058	TRUE
ENSG00000116717	GADD45A	chr1	67685201	67688334	+	-2.10336	9.5e-44	TRUE	-2.49385	2.22e-06	TRUE	-2.30057	2.51e-17	TRUE	-2.34856	5.09e-08	TRUE	-2.83024	0.0255941	TRUE
ENSG00000140961	OSGIN1	chr16	83931311	83966332	+	-2.06821	3.78e-34	TRUE	-2.91404	2.44e-08	TRUE	-1.82131	4.22e-09	TRUE	-1.92089	0.000145691	TRUE	-2.90288	0.0497752	TRUE
ENSG00000150938	CRIM1	chr2	36355778	36551135	+	-2.05839	8.89e-178	TRUE	-2.35417	6.19e-24	TRUE	-1.94774	1.09e-45	TRUE	-2.03471	7.73e-22	TRUE	-2.24777	1.21e-05	TRUE
ENSG00000168685	IL7R	chr5	35852695	35879603	+	-2.04836	5.17e-28	TRUE	-2.32696	0.0415807	TRUE	-2.14896	6.97e-05	TRUE	-1.54774	0.0051699	TRUE	-4.09711	9.14e-05	TRUE
ENSG00000134531	EMP1	chr12	13196723	13219941	+	-1.96988	5.45e-63	TRUE	-2.63105	1.22e-15	TRUE	-1.66486	5.63e-19	TRUE	-1.67573	2.96e-07	TRUE	-2.62268	0.00225171	TRUE
ENSG00000114019	AMOTL2	chr3	134355874	134375479	-	-1.80476	6.49e-149	TRUE	-1.89575	6.66e-14	TRUE	-1.68489	5.69e-38	TRUE	-1.94935	2.97e-23	TRUE	-1.57642	0.0088077	TRUE
ENSG00000163171	CDC42EP3	chr2	37641882	37738468	-	-1.78924	4.35e-105	TRUE	-1.61967	7.49e-08	TRUE	-1.97977	4.69e-43	TRUE	-1.81206	1.57e-13	TRUE	-1.66104	0.030704	TRUE
ENSG00000151718	WWC2	chr4	183099257	183320777	+	-1.7853	1.19e-85	TRUE	-1.61781	1.42e-06	TRUE	-1.91561	5.06e-29	TRUE	-1.63217	5.14e-10	TRUE	-1.79828	0.0325332	TRUE
ENSG00000174307	PHLDA3	chr1	201464278	201469237	-	-1.77441	2.62e-135	TRUE	-1.73709	6.82e-11	TRUE	-1.72949	1.11e-32	TRUE	-1.61845	1.33e-14	TRUE	-1.98776	0.000266563	TRUE
ENSG00000074527	NTN4	chr12	95657807	95791189	-	-1.71546	2.46e-66	TRUE	-2.33112	3.71e-20	TRUE	-1.56047	3.01e-17	TRUE	-1.73948	2.97e-09	TRUE	-1.92985	0.0325014	TRUE
ENSG00000143367	TUFT1	chr1	151540305	151583583	+	-1.70534	1.23e-76	TRUE	-2.02142	1.31e-10	TRUE	-1.57658	5.67e-19	TRUE	-1.85288	5.37e-12	TRUE	-1.83154	0.030757	TRUE
ENSG00000137962	ARHGAP29	chr1	94148988	94275068	-	-1.60229	1.15e-55	TRUE	-2.15996	2.94e-14	TRUE	-1.53859	9.5e-15	TRUE	-1.55815	3.1e-07	TRUE	-2.09939	0.0101288	TRUE
ENSG00000151882	CCL28	chr5	43376645	43412391	-	1.67378	1.2e-54	TRUE	1.8944	1.83e-06	TRUE	1.52011	1.76e-13	TRUE	1.58753	5.35e-07	TRUE	2.04061	0.0359366	TRUE
ENSG00000128039	SRD5A3	chr4	55346242	55373100	+	1.7608	2.17e-57	TRUE	2.30411	6.17e-10	TRUE	1.62986	2.79e-13	TRUE	1.84707	1.34e-08	TRUE	2.22303	0.0296642	TRUE
ENSG00000180448	ARHGAP45	chr19	1065923	1086628	+	1.77203	2.96e-67	TRUE	2.14291	1.98e-10	TRUE	1.86147	7.98e-22	TRUE	1.72881	4.68e-09	TRUE	2.13539	0.0122156	TRUE
ENSG00000124107	SLPI	chr20	45252239	45254564	-	1.82533	1.33e-82	TRUE	2.32694	1.41e-17	TRUE	1.66445	5.58e-22	TRUE	1.61321	6.14e-10	TRUE	2.58718	4.1e-06	TRUE
ENSG00000182272	B4GALNT4	chr11	369499	382117	+	1.8449	4.9e-47	TRUE	2.4907	5.99e-09	TRUE	1.79533	7.19e-12	TRUE	1.61299	2.04e-05	TRUE	2.83227	0.00199162	TRUE
ENSG00000067191	CACNB1	chr17	39173453	39197703	-	1.96399	1.01e-28	TRUE	2.99731	1.08e-07	TRUE	1.63434	2.27e-06	TRUE	1.67478	0.00205029	TRUE	3.14424	0.0359366	TRUE
ENSG00000087266	SH3BP2	chr4	2793071	2841098	+	2.06144	1.11e-44	TRUE	2.97484	9.83e-14	TRUE	1.95792	1.91e-12	TRUE	2.01923	2.16e-06	TRUE	2.66795	0.0383576	TRUE
ENSG00000261371	PECAM1	chr17	64319415	64413776	-	2.08974	5.06e-29	TRUE	2.81716	0.000155336	TRUE	1.84452	3.17e-06	TRUE	1.58803	0.0049247	TRUE	3.67449	0.0100909	TRUE
ENSG00000099194	SCD	chr10	100347233	100364826	+	2.10295	1.01e-67	TRUE	2.29502	6.17e-08	TRUE	2.32627	5.06e-29	TRUE	2.16174	1.76e-10	TRUE	2.52396	0.0104089	TRUE
ENSG00000175414	ARL10	chr5	176365487	176401865	+	2.15602	3.61e-46	TRUE	2.83614	8.78e-09	TRUE	2.01989	6.57e-12	TRUE	2.27616	1.65e-07	TRUE	2.75781	0.0459863	TRUE
ENSG00000162433	AK4	chr1	65147549	65232145	+	2.19682	2.72e-80	TRUE	2.66623	3.75e-13	TRUE	1.81843	6.42e-27	TRUE	2.11588	8.63e-11	TRUE	2.44636	0.0115596	TRUE
ENSG00000185100	ADSS1	chr14	104724186	104747325	+	2.55714	7.49e-65	TRUE	2.99968	6.09e-09	TRUE	2.79689	1.74e-24	TRUE	2.43957	8.25e-09	TRUE	3.32607	0.00331752	TRUE
ENSG00000186480	INSIG1	chr7	155297776	155310235	+	2.60477	4.62e-137	TRUE	2.84925	7.96e-16	TRUE	2.60758	9.88e-40	TRUE	3.0996	6.01e-51	TRUE	1.97165	0.0257287	TRUE
ENSG00000114023	FAM162A	chr3	122384176	122412334	+	2.63262	4.07e-65	TRUE	3.12298	2.15e-09	TRUE	2.03238	6.83e-24	TRUE	2.57325	3.04e-09	TRUE	2.83149	0.0462537	TRUE
ENSG00000152256	PDK1	chr2	172555373	172608669	+	2.66123	3.16e-127	TRUE	2.96573	1.76e-14	TRUE	2.38033	1.05e-36	TRUE	2.84773	1.29e-21	TRUE	2.69157	0.00283557	TRUE
ENSG00000175426	PCSK1	chr5	96390333	96434143	-	2.70221	1.08e-94	TRUE	3.1768	1.23e-11	TRUE	2.42345	3.99e-23	TRUE	2.68412	6.26e-13	TRUE	2.51662	0.0497144	TRUE
ENSG00000122884	P4HA1	chr10	73007217	73096974	-	2.80655	8.13e-109	TRUE	3.35465	4.01e-18	TRUE	2.33316	2.02e-46	TRUE	3.00354	5.04e-19	TRUE	2.32318	0.0389923	TRUE
ENSG00000176171	BNIP3	chr10	131966455	131982013	-	2.81304	4.52e-93	TRUE	3.51585	1.93e-18	TRUE	2.30854	1.45e-34	TRUE	2.92569	5.78e-15	TRUE	2.64426	0.0311877	TRUE
ENSG00000112715	VEGFA	chr6	43770184	43786487	+	2.91455	1.05e-130	TRUE	3.47026	1.71e-22	TRUE	2.91625	6.71e-40	TRUE	3.23144	1.41e-26	TRUE	2.39584	0.0162321	TRUE
ENSG00000170525	PFKFB3	chr10	6144934	6254644	+	2.97511	1.48e-135	TRUE	3.27641	1.41e-16	TRUE	2.73485	5.35e-40	TRUE	3.3846	5.47e-32	TRUE	2.41718	0.0143424	TRUE
ENSG00000135245	HILPDA	chr7	128455849	128458418	+	3.01096	2.05e-66	TRUE	4.02814	1.76e-15	TRUE	2.46629	1.51e-18	TRUE	3.03526	3.76e-10	TRUE	3.51512	0.0173996	TRUE
ENSG00000214193	SH3D21	chr1	36306368	36329340	+	3.01245	1.87e-65	TRUE	4.08286	6.04e-15	TRUE	2.83326	8.73e-18	TRUE	2.59118	5.86e-08	TRUE	3.46598	0.0269826	TRUE
ENSG00000090539	CHRD	chr3	184380073	184390736	+	3.37171	6.39e-57	TRUE	4.72897	1.49e-13	TRUE	3.20574	9.5e-15	TRUE	3.80523	5.95e-12	TRUE	4.15044	0.0354597	TRUE
ENSG00000109107	ALDOC	chr17	28573115	28576948	-	3.44609	2e-126	TRUE	3.83452	6.78e-15	TRUE	3.63514	5.42e-40	TRUE	3.36791	6.25e-18	TRUE	4.24448	7.28e-06	TRUE
ENSG00000119950	MXI1	chr10	110207605	110287365	+	3.54061	4.75e-74	TRUE	4.36862	4.59e-19	TRUE	2.81118	4.15e-23	TRUE	3.61647	7.38e-12	TRUE	3.76248	0.0285154	TRUE
ENSG00000171303	KCNK3	chr2	26692690	26733420	+	3.82661	3.8e-56	TRUE	5.35254	1.07e-12	TRUE	3.43203	1.92e-14	TRUE	3.52069	9e-08	TRUE	5.56321	0.00103928	TRUE
ENSG00000088340	FER1L4	chr20	35558737	35607562	-	3.86732	4.09e-147	TRUE	5.01609	8.43e-36	TRUE	3.6499	1.82e-40	TRUE	3.71104	8.37e-21	TRUE	4.75438	1.49e-06	TRUE
ENSG00000111674	ENO2	chr12	6913745	6923698	+	3.97941	3.46e-95	TRUE	4.76975	7.75e-23	TRUE	3.18303	6.07e-38	TRUE	4.18497	4.8e-08	TRUE	4.00716	0.011058	TRUE
ENSG00000172638	EFEMP2	chr11	65866441	65873592	-	3.99824	3.21e-20	TRUE	5.08015	0.00311987	TRUE	4.0965	3.85e-06	TRUE	2.32471	0.0444221	TRUE	6.70413	0.0353246	TRUE
ENSG00000243649	CFB	chr6	31945650	31952084	+	4.03036	1.43e-158	TRUE	4.54019	5.83e-20	TRUE	4.23551	3.19e-56	TRUE	4.27804	2.37e-28	TRUE	4.18901	8.28e-05	TRUE
ENSG00000204287	HLA-DRA	chr6	32439878	32445046	+	4.14026	1.02e-51	TRUE	5.0709	0.00265754	TRUE	4.76166	1.88e-23	TRUE	4.31436	0.000767981	TRUE	6.48777	0.00103928	TRUE
ENSG00000196126	HLA-DRB1	chr6	32578769	32589848	-	4.14575	4.08e-87	TRUE	5.37701	1.02e-17	TRUE	4.24319	3.28e-12	TRUE	4.28265	1.98e-14	TRUE	5.24083	0.000424387	TRUE
ENSG00000069667	RORA	chr15	60488284	61229302	-	4.15447	5.19e-79	TRUE	5.32689	1.82e-13	TRUE	3.74348	2.93e-20	TRUE	4.35886	6.5e-15	TRUE	4.62217	0.0122156	TRUE
ENSG00000100593	ISM2	chr14	77474394	77498816	-	4.15559	9.96e-52	TRUE	5.1011	7.89e-09	TRUE	3.45455	3.39e-13	TRUE	3.94089	1.22e-07	TRUE	5.12586	0.0352852	TRUE
ENSG00000147872	PLIN2	chr9	19108375	19149290	-	4.17346	6.71e-173	TRUE	4.84896	4.07e-28	TRUE	3.62637	5.55e-69	TRUE	4.42104	1.4e-30	TRUE	3.9438	0.00018488	TRUE
ENSG00000259341	AC015660.1	chr15	99423769	99435160	-	4.2466	1.4e-48	TRUE	5.35308	3.9e-07	TRUE	3.83437	2.67e-12	TRUE	3.40193	2.25e-06	TRUE	6.56822	0.000460311	TRUE
ENSG00000101443	WFDC2	chr20	45469753	45481532	+	4.28904	2.34e-183	TRUE	5.1153	7.15e-34	TRUE	4.2219	1.11e-53	TRUE	4.61758	2.83e-35	TRUE	4.47122	1.19e-05	TRUE
ENSG00000061656	SPAG4	chr20	35615829	35621094	+	4.40662	2.14e-137	TRUE	5.04606	2.75e-15	TRUE	4.37788	5.69e-38	TRUE	3.7936	4.54e-20	TRUE	5.37623	1.49e-06	TRUE
ENSG00000272884	AC113189.4	chr17	7439506	7445966	+	4.44274	1.05e-26	TRUE	5.46407	0.000442652	TRUE	4.09516	7.38e-07	TRUE	4.18626	0.000364643	TRUE	8.26892	0.00822529	TRUE
ENSG00000147852	VLDLR	chr9	2621787	2660056	+	4.71988	8.14e-64	TRUE	5.62992	1.45e-10	TRUE	4.53976	3.42e-08	TRUE	4.62587	0.000140192	TRUE	6.04624	0.00590861	TRUE
ENSG00000248323	LUCAT1	chr5	91054834	91314547	-	4.91245	7.64e-115	TRUE	4.87442	4.29e-05	TRUE	4.1454	1.8e-42	TRUE	4.96062	1.04e-18	TRUE	4.16126	0.0296642	TRUE
ENSG00000204128	C2orf72	chr2	231037523	231049719	+	4.99705	3.36e-71	TRUE	6.21548	1.23e-11	TRUE	4.4516	1.03e-20	TRUE	4.81191	1.42e-13	TRUE	5.55938	0.0095984	TRUE
ENSG00000143847	PPFIA4	chr1	203026498	203078740	+	5.04152	1.01e-166	TRUE	6.44683	2.57e-37	TRUE	4.52911	7.58e-53	TRUE	4.81688	9.94e-26	TRUE	5.74499	1.49e-06	TRUE
ENSG00000161958	FGF11	chr17	7438273	7444937	+	5.05234	2.04e-134	TRUE	5.90159	2.79e-27	TRUE	4.82984	1.15e-38	TRUE	4.96257	7.37e-21	TRUE	5.64645	7.03e-05	TRUE
ENSG00000181652	ATG9B	chr7	151012209	151024499	-	5.06586	1.92e-116	TRUE	5.92146	5.82e-21	TRUE	4.22282	3.27e-41	TRUE	4.83802	2.57e-17	TRUE	5.67701	0.000297195	TRUE
ENSG00000198125	MB	chr22	35606764	35637951	-	5.09201	2.51e-183	TRUE	5.87456	5.47e-25	TRUE	5.08881	4.31e-46	TRUE	5.04464	1.22e-30	TRUE	6.11256	8.41e-08	TRUE
ENSG00000129521	EGLN3	chr14	33924227	34462774	-	5.2359	4.02e-88	TRUE	6.48084	1.33e-33	TRUE	4.72559	1.36e-22	TRUE	5.47221	1.95e-12	TRUE	6.11728	0.00508924	TRUE
ENSG00000247095	MIR210HG	chr11	565660	568457	-	5.33054	4.17e-117	TRUE	6.2138	9.07e-20	TRUE	4.8938	7.13e-35	TRUE	5.00931	1.63e-17	TRUE	5.68743	0.000922332	TRUE
ENSG00000105877	DNAH11	chr7	21543039	21901839	+	5.34304	3.46e-176	TRUE	4.97134	2.83e-15	TRUE	5.53111	1.75e-55	TRUE	5.3249	4.05e-39	TRUE	5.03961	1.2e-05	TRUE
ENSG00000163220	S100A9	chr1	153357854	153361023	+	5.57137	5.15e-89	TRUE	5.65228	1.68e-07	TRUE	5.38377	1.88e-23	TRUE	6.03746	1.07e-22	TRUE	4.57713	0.0389923	TRUE
ENSG00000219607	PPP1R3G	chr6	5085341	5089487	+	5.84112	4.33e-122	TRUE	6.93635	1.42e-15	TRUE	5.67409	5.85e-36	TRUE	6.80326	1.86e-55	TRUE	5.28264	0.019873	TRUE
ENSG00000171388	APLN	chrX	129645259	129654956	-	6.48861	1.55e-109	TRUE	7.42217	2.39e-21	TRUE	5.59058	1.53e-45	TRUE	6.80678	7.91e-30	TRUE	5.89401	0.00213453	TRUE
ENSG00000231881	AL109615.2	chr6	44058792	44089288	+	6.86149	8.06e-175	TRUE	7.87197	4.91e-10	TRUE	6.89034	5.21e-25	TRUE	5.66804	4.68e-58	TRUE	9.81554	8.34e-34	TRUE
ENSG00000179344	HLA-DQB1	chr6	32659467	32668383	-	7.04279	5.32e-217	TRUE	8.32134	5.12e-43	TRUE	6.34447	1.6e-105	TRUE	7.01056	1.61e-41	TRUE	6.25209	1.21e-05	TRUE
ENSG00000116014	KISS1R	chr19	917287	921005	+	8.5582	7.58e-49	TRUE	9.49876	4.44e-14	TRUE	7.15319	4.44e-28	TRUE	8.56821	6.99e-09	TRUE	8.94595	0.000923726	TRUE
ENSG00000105141	CASP14	chr19	15049480	15058293	+	10.9029	8.06e-175	TRUE	11.6862	7.96e-16	TRUE	10.6309	1.26e-37	TRUE	11.5664	8.35e-30	TRUE	10.9179	0.000216491	TRUE
ENSG00000107159	CA9	chr9	35673918	35681159	+	11.3886	6.38e-110	TRUE	11.3604	4.17e-07	TRUE	10.5941	5.55e-84	TRUE	11.5848	1.4e-30	TRUE	11.1067	7.54e-16	TRUE
